# Supplementary material for: Genomic clonal evolution correlated with phenotype and prognosis in gastric cancer
Source: Clin Transl Med. 2022 Apr 5;12(4):e799. doi: 10.1002/ctm2.799 (PMC8982317; doi:10.1002/ctm2.799)
Supplement: Supplementary file 8 — SUPPORTING INFORMATION [file CTM2-12-e799-s006.xlsx]

## Sheet: clinical infomation
ID	Sex	Age	Surgery	Tumour_development	Venous Invasion	Perineural invasion	CEA index	CA199 index	Treatment regimen	TNM stage	Tumor site	Tumor size, cm	MSI status	Lauren Group
A01	Male	[20,40)	Far distal gastroectomy	Cured resection	No	No	Low	Low	5-fluorouracil and oxaliplatin	I	Body	<5cm	MSS	NSRD
A03	Male	[40,50)	Far distal gastroectomy	Cured resection	Yes	Yes	Low	Low	5-fluorouracil and oxaliplatin	III	Antrum	<5cm	MSS	MT
A04	Female	[70,90)	Far distal gastroectomy	Cured resection	No	No	Low	Low	none	I	Antrum	<5cm	MSS	NSRD
A05	Female	[40,50)	Far distal gastroectomy	Cured resection	No	No	Low	Low	none	I	Antrum	<5cm	MSS	NSRD
A06	Female	[60,70)	Whole total gastroectomy	Cured resection	No	No	Low	Low	none	III	Body	<5cm	MSS	NSRD
A07	Male	[60,70)	Far distal gastroectomy	Cured resection	Yes	No	Low	Low	none	III	Antrum	<5cm	MSS	MT
A08	Female	[20,40)	Far distal gastroectomy	Cured resection	No	No	Low	Low	5-fluorouracil and oxaliplatin	III	Antrum	<5cm	MSS	SRT
A09	Female	[50,60)	Far distal gastroectomy	Cured resection	Yes	No	High	Low	none	III	Antrum	>=5cm	MSS	SRT
A10	Male	[60,70)	Whole total gastroectomy	Cured resection	Yes	Yes	Low	Low	5-fluorouracil and oxaliplatin	III	Body	<5cm	MSS	NSRD
A21	Male	[50,60)	Far distal gastroectomy	Cured resection	No	No	Low	Low	none	II	Antrum	>=5cm	MSS	NSRD
A22	Female	[50,60)	Near proximoal gastroectomy	Cured resection	No	No	Low	Low	5-fluorouracil and oxaliplatin	III	Cardia/fundus	<5cm	MSS	NSRD
A23	Female	[50,60)	Whole total gastroectomy	Cured resection	No	No	Low	Low	5-fluorouracil and oxaliplatin	III	Cardia/fundus	<5cm	MSS	SRT
A24	Male	[60,70)	Far distal gastroectomy	Cured resection	No	No	High	High	5-fluorouracil and oxaliplatin	III	Antrum	<5cm	MSS	NSRD
A25	Male	[50,60)	Far distal gastroectomy	Cured resection	No	No	Low	Low	none	III	Body	>=5cm	MSS	MT
A26	Female	[40,50)	Whole total gastroectomy	Cured resection	No	No	Low	Low	5-fluorouracil and oxaliplatin	III	Body	>=5cm	MSS	IT
A27	Male	[60,70)	Near proximoal gastroectomy	Cured resection	No	Yes	Low	Low	5-fluorouracil and oxaliplatin	III	Cardia/fundus	<5cm	MSS	NSRD
A28	Male	[50,60)	Far distal gastroectomy	Cured resection	No	No	High	Low	none	III	Antrum	<5cm	MSS	NSRD
A29	Female	[50,60)	Whole total gastroectomy	Cured resection	No	No	Low	Low	none	III	Body	>=5cm	MSI-H	NSRD
A30	Male	[50,60)	Whole total gastroectomy	Expanded resection	No	No	Low	Low	none	III	Cardia/fundus	>=5cm	MSS	MT
A41	Male	[70,90)	Far distal gastroectomy	Cured resection	No	No	Low	Low	5-fluorouracil and oxaliplatin	II	Antrum	<5cm	MSI-H	IT
A42	Male	[40,50)	Near proximoal gastroectomy	Expanded resection	No	Yes	Low	High	none	III	Cardia/fundus	>=5cm	MSS	IT
A43	Male	[50,60)	Far distal gastroectomy	Cured resection	Yes	No	High	High	none	III	Antrum	<5cm	MSS	NSRD
A44	Male	[40,50)	Whole total gastroectomy	Cured resection	No	Yes	Low	Low	5-fluorouracil and oxaliplatin	III	Body	<5cm	MSS	NSRD
A45	Male	[20,40)	Far distal gastroectomy	Cured resection	Yes	No	Low	Low	none	III	Antrum	>=5cm	MSS	NSRD
A46	Female	[40,50)	Whole total gastroectomy	Cured resection	No	Yes	Low	Low	5-fluorouracil and oxaliplatin	III	Body	<5cm	MSS	NSRD
A47	Male	[60,70)	Far distal gastroectomy	Cured resection	No	No	High	Low	none	II	Antrum	<5cm	MSS	IT
A48	Male	[60,70)	Far distal gastroectomy	Cured resection	Yes	Yes	Low	Low	none	II	Antrum	<5cm	MSS	IT
A62	Female	[50,60)	Far distal gastroectomy	Cured resection	No	No	Low	Low	none	I	Body	<5cm	MSS	MT
A63	Female	[60,70)	Far distal gastroectomy	Cured resection	No	No	Low	Low	none	I	Antrum	<5cm	MSS	SRT
A64	Male	[50,60)	Far distal gastroectomy	Cured resection	No	No	Low	Low	5-fluorouracil and oxaliplatin	I	Antrum	<5cm	MSS	SRT
A65	Female	[60,70)	Far distal gastroectomy	Cured resection	No	No	Low	Low	none	I	Antrum	<5cm	MSI-H	MT
A66	Female	[50,60)	Far distal gastroectomy	Cured resection	No	No	Low	Low	5-fluorouracil and oxaliplatin	III	Antrum	<5cm	MSS	SRT
A67	Female	[50,60)	Far distal gastroectomy	Cured resection	Yes	No	High	Low	5-fluorouracil and oxaliplatin	III	Antrum	<5cm	MSS	SRT
A68	Female	[60,70)	Far distal gastroectomy	Cured resection	No	No	Low	Low	none	III	Antrum	<5cm	MSS	MT
A69	Male	[40,50)	Far distal gastroectomy	Cured resection	Yes	Yes	Low	Low	5-fluorouracil and oxaliplatin	III	Antrum	<5cm	MSS	MT
A70	Male	[60,70)	Far distal gastroectomy	Cured resection	No	No	Low	Low	none	I	Body	<5cm	MSS	IT
A81	Male	[40,50)	Far distal gastroectomy	Cured resection	No	No	Low	Low	none	I	Body	<5cm	MSS	IT
A83	Male	[50,60)	Far distal gastroectomy	Cured resection	No	No	Low	Low	none	I	Antrum	<5cm	MSS	IT
A84	Male	[60,70)	Far distal gastroectomy	Cured resection	No	No	Low	Low	none	I	Antrum	>=5cm	MSI-H	NSRD
A85	Male	[60,70)	Far distal gastroectomy	Cured resection	No	No	Low	Low	5-fluorouracil and oxaliplatin	III	Body	<5cm	MSS	NSRD
A86	Female	[40,50)	Whole total gastroectomy	Cured resection	No	No	High	High	none	III	Body	>=5cm	MSS	IT
A87	Male	[60,70)	Whole total gastroectomy	Cured resection	Yes	No	Low	Low	5-fluorouracil and oxaliplatin	III	Cardia/fundus	<5cm	MSS	NSRD
A89	Male	[60,70)	Whole total gastroectomy	Cured resection	No	No	Low	Low	none	II	Body	>=5cm	MSS	IT
A90	Male	[40,50)	Far distal gastroectomy	Cured resection	Yes	No	Low	Low	none	IV	Antrum	<5cm	MSS	MT
B01	Female	[40,50)	Whole total gastroectomy	Cured resection	No	No	Low	Low	5-fluorouracil and oxaliplatin	II	Body	<5cm	MSS	IT
B02	Male	[60,70)	Far distal gastroectomy	Cured resection	Yes	No	High	Low	5-fluorouracil and oxaliplatin	II	Antrum	<5cm	MSS	SRT
B03	Female	[60,70)	Far distal gastroectomy	Cured resection	No	No	Low	Low	none	III	Antrum	<5cm	MSS	MT
B04	Male	[60,70)	Far distal gastroectomy	Cured resection	No	No	Low	Low	none	III	Antrum	<5cm	MSS	SRT
B07	Female	[50,60)	Far distal gastroectomy	Cured resection	Yes	Yes	High	Low	none	III	Body	<5cm	MSS	NSRD
B08	Male	[70,90)	Near proximoal gastroectomy	Cured resection	No	No	Low	Low	none	III	Cardia/fundus	<5cm	MSS	MT
B10	Male	[60,70)	Far distal gastroectomy	Cured resection	No	No	Low	Low	none	I	Antrum	<5cm	MSI-H	IT
B22	Female	[50,60)	Far distal gastroectomy	Cured resection	No	No	Low	Low	none	II	Antrum	<5cm	MSS	SRT
B29	Male	[60,70)	Far distal gastroectomy	Cured resection	No	No	Low	Low	none	I	Antrum	<5cm	MSS	IT
B41	Male	[50,60)	Whole total gastroectomy	Cured resection	Yes	Yes	Low	Low	5-fluorouracil and oxaliplatin	III	Diffuse	<5cm	MSS	NSRD
B42	Male	[60,70)	Far distal gastroectomy	Cured resection	No	Yes	Low	Low	5-fluorouracil and oxaliplatin	III	Antrum	<5cm	MSS	NSRD
B43	Female	[40,50)	Whole total gastroectomy	Cured resection	No	No	Low	Low	none	III	Body	<5cm	MSS	NSRD
B45	Male	[60,70)	Whole total gastroectomy	Cured resection	No	No	Low	Low	none	I	Body	>=5cm	MSS	NSRD
B46	Male	[70,90)	Far distal gastroectomy	Palliative resection	No	No	Low	Low	none	III	Antrum	<5cm	MSS	NSRD
B48	Male	[50,60)	Far distal gastroectomy	Cured resection	No	No	Low	Low	5-fluorouracil and oxaliplatin	III	Antrum	<5cm	MSS	MT
B49	Male	[20,40)	Far distal gastroectomy	Cured resection	No	No	Low	Low	5-fluorouracil and oxaliplatin	III	Antrum	<5cm	MSS	NSRD
B50	Male	[60,70)	Far distal gastroectomy	Cured resection	No	No	Low	Low	none	II	Antrum	<5cm	MSS	NSRD
B61	Female	[50,60)	Far distal gastroectomy	Cured resection	No	No	Low	Low	none	I	Antrum	<5cm	MSS	NSRD
B62	Male	[40,50)	Whole total gastroectomy	Cured resection	No	No	Low	Low	none	I	Body	<5cm	MSS	NSRD
B63	Male	[40,50)	Whole total gastroectomy	Cured resection	No	No	Low	Low	none	II	Body	>=5cm	MSS	NSRD
B64	Male	[50,60)	Far distal gastroectomy	Cured resection	No	No	Low	Low	none	II	Antrum	<5cm	MSS	MT
B65	Male	[40,50)	Far distal gastroectomy	Cured resection	No	No	Low	High	5-fluorouracil and oxaliplatin	III	Antrum	>=5cm	MSS	MT
B66	Female	[40,50)	Far distal gastroectomy	Cured resection	No	No	Low	Low	none	I	Antrum	<5cm	MSS	NSRD
B67	Female	[50,60)	Far distal gastroectomy	Cured resection	No	No	Low	Low	5-fluorouracil and oxaliplatin	III	Cardia/fundus	>=5cm	MSS	NSRD
B68	Male	[40,50)	Whole total gastroectomy	Cured resection	No	No	Low	Low	5-fluorouracil and oxaliplatin	II	Body	<5cm	MSS	NSRD
B69	Female	[40,50)	Far distal gastroectomy	Cured resection	No	No	Low	Low	none	I	Antrum	<5cm	MSS	MT
B70	Female	[50,60)	Far distal gastroectomy	Cured resection	No	No	Low	Low	none	I	Antrum	<5cm	MSS	MT
B82	Female	[60,70)	Far distal gastroectomy	Cured resection	No	No	High	High	none	III	Antrum	<5cm	MSS	IT
B83	Female	[20,40)	Whole total gastroectomy	Cured resection	No	No	Low	Low	5-fluorouracil and oxaliplatin	II	Body	<5cm	MSS	NSRD
B84	Male	[50,60)	Whole total gastroectomy	Cured resection	No	No	Low	Low	5-fluorouracil and oxaliplatin	I	Body	<5cm	MSS	IT
B85	Female	[50,60)	Far distal gastroectomy	Cured resection	No	No	Low	Low	none	II	Antrum	<5cm	MSS	NSRD
B86	Male	[50,60)	Whole total gastroectomy	Cured resection	No	No	Low	Low	none	III	Body	<5cm	MSS	NSRD
B87	Male	[60,70)	Whole total gastroectomy	Cured resection	No	No	Low	Low	5-fluorouracil and oxaliplatin	II	Body	<5cm	MSS	IT
B88	Female	[20,40)	Far distal gastroectomy	Cured resection	No	No	Low	Low	none	III	Antrum	<5cm	MSS	NSRD
B89	Male	[50,60)	Whole total gastroectomy	Cured resection	No	No	Low	Low	none	III	Body	>=5cm	MSS	MT
B90	Male	[60,70)	Far distal gastroectomy	Cured resection	No	No	Low	Low	5-fluorouracil and oxaliplatin	I	Antrum	<5cm	MSS	NSRD
C01	Male	[50,60)	Far distal gastroectomy	Cured resection	No	No	High	Low	5-fluorouracil and oxaliplatin	III	Antrum	<5cm	MSS	NSRD
C03	Male	[70,90)	Far distal gastroectomy	Palliative resection	No	No	Low	Low	none	III	Antrum	<5cm	MSS	MT
C04	Male	[60,70)	Far distal gastroectomy	Cured resection	No	No	Low	Low	none	III	Antrum	<5cm	MSS	NSRD
C05	Female	[20,40)	Whole total gastroectomy	Cured resection	No	No	Low	Low	5-fluorouracil and oxaliplatin	II	Body	<5cm	MSS	NSRD
C06	Male	[40,50)	Far distal gastroectomy	Cured resection	No	No	Low	Low	5-fluorouracil and oxaliplatin	III	Body	>=5cm	MSS	NSRD
C07	Male	[60,70)	Whole total gastroectomy	Cured resection	Yes	No	Low	Low	none	III	Body	<5cm	MSS	NSRD
C08	Male	[60,70)	Far distal gastroectomy	Cured resection	No	No	Low	Low	none	III	Antrum	>=5cm	MSI-H	IT
C09	Male	[60,70)	Whole total gastroectomy	Cured resection	Yes	Yes	Low	Low	5-fluorouracil and oxaliplatin	I	Body	>=5cm	MSS	SRT
C10	Male	[60,70)	Far distal gastroectomy	Cured resection	Yes	Yes	Low	Low	5-fluorouracil and oxaliplatin	III	Antrum	<5cm	MSS	MT
C21	Male	[60,70)	Whole total gastroectomy	Cured resection	No	Yes	Low	Low	none	II	Body	<5cm	MSS	SRT
C23	Male	[50,60)	Far distal gastroectomy	Cured resection	No	No	Low	Low	none	I	Antrum	<5cm	MSS	MT
C26	Male	[60,70)	Far distal gastroectomy	Cured resection	Yes	No	Low	Low	none	I	Antrum	>=5cm	MSS	SRT
C27	Male	[40,50)	Far distal gastroectomy	Cured resection	No	No	Low	Low	5-fluorouracil and oxaliplatin	II	Antrum	<5cm	MSS	NSRD
C28	Male	[60,70)	Whole total gastroectomy	Palliative resection	No	No	Low	Low	5-fluorouracil and oxaliplatin	III	Body	<5cm	MSS	MT
C29	Male	[60,70)	Whole total gastroectomy	Cured resection	No	Yes	Low	High	none	II	Body	<5cm	MSS	MT
C30	Male	[50,60)	Whole total gastroectomy	Cured resection	Yes	No	Low	Low	none	III	Body	<5cm	MSS	SRT
C41	Female	[70,90)	Far distal gastroectomy	Cured resection	No	No	Low	Low	none	I	Antrum	>=5cm	MSI-H	NSRD
C42	Male	[60,70)	Far distal gastroectomy	Cured resection	No	No	Low	Low	none	I	Antrum	<5cm	MSS	NSRD
C43	Male	[60,70)	Whole total gastroectomy	Cured resection	Yes	No	Low	Low	none	III	Body	<5cm	MSS	NSRD
C44	Male	[40,50)	Far distal gastroectomy	Cured resection	Yes	Yes	Low	Low	5-fluorouracil and oxaliplatin	III	Antrum	<5cm	MSS	NSRD
C45	Female	[60,70)	Whole total gastroectomy	Expanded resection	No	Yes	High	High	none	IV	Diffuse	<5cm	MSS	SRT
C46	Female	[50,60)	Far distal gastroectomy	Cured resection	Yes	No	Low	High	none	III	Antrum	<5cm	MSS	MT
C47	Male	[50,60)	Whole total gastroectomy	Cured resection	Yes	No	Low	Low	none	III	Body	>=5cm	MSS	SRT
C49	Male	[50,60)	Far distal gastroectomy	Cured resection	Yes	No	Low	Low	none	III	Antrum	<5cm	MSS	NSRD
C50	Male	[40,50)	Far distal gastroectomy	Cured resection	Yes	No	Low	Low	5-fluorouracil and oxaliplatin	III	Antrum	<5cm	MSS	MT
C61	Male	[60,70)	Whole total gastroectomy	Cured resection	No	Yes	Low	Low	5-fluorouracil and oxaliplatin	III	Body	<5cm	MSS	NSRD
C62	Male	[40,50)	Whole total gastroectomy	Cured resection	No	Yes	Low	Low	none	III	Body	<5cm	MSS	NSRD
C63	Female	[20,40)	Whole total gastroectomy	Cured resection	No	Yes	Low	Low	5-fluorouracil and oxaliplatin	III	Body	<5cm	MSS	NSRD
C65	Male	[70,90)	Far distal gastroectomy	Cured resection	Yes	Yes	Low	Low	none	III	Body	<5cm	MSI-H	NSRD
C67	Male	[50,60)	Far distal gastroectomy	Cured resection	No	No	Low	Low	none	I	Antrum	<5cm	MSS	NSRD
C68	Male	[50,60)	Far distal gastroectomy	Cured resection	No	No	Low	Low	none	I	Antrum	<5cm	MSS	NSRD
C69	Male	[50,60)	Whole total gastroectomy	Cured resection	No	No	Low	Low	5-fluorouracil and oxaliplatin	III	Body	>=5cm	MSS	NSRD
C81	Male	[60,70)	Whole total gastroectomy	Cured resection	No	No	Low	Low	none	III	Body	<5cm	MSS	SRT
C82	Female	[60,70)	Whole total gastroectomy	Palliative resection	Yes	Yes	High	High	none	III	Body	<5cm	MSS	SRT
C83	Female	[60,70)	Far distal gastroectomy	Palliative resection	No	No	High	Low	5-fluorouracil and oxaliplatin	IV	Antrum	>=5cm	MSI-H	NSRD
C84	Male	[50,60)	Whole total gastroectomy	Cured resection	Yes	No	Low	Low	none	III	Antrum	>=5cm	MSS	NSRD
C85	Female	[40,50)	Far distal gastroectomy	Cured resection	No	No	Low	Low	5-fluorouracil and oxaliplatin	II	Antrum	<5cm	MSS	SRT
C86	Male	[50,60)	Whole total gastroectomy	Cured resection	No	Yes	Low	Low	5-fluorouracil and oxaliplatin	III	Body	>=5cm	MSS	NSRD
C87	Male	[40,50)	Far distal gastroectomy	Cured resection	No	No	Low	Low	5-fluorouracil and oxaliplatin	I	Antrum	<5cm	MSS	IT
C88	Male	[50,60)	Whole total gastroectomy	Expanded resection	Yes	Yes	Low	High	5-fluorouracil and oxaliplatin	III	Cardia/fundus	>=5cm	MSS	MT
C89	Female	[60,70)	Far distal gastroectomy	Cured resection	No	No	Low	Low	none	I	Antrum	<5cm	MSS	NSRD
C90	Male	[50,60)	Far distal gastroectomy	Cured resection	No	No	Low	Low	none	III	Antrum	<5cm	MSS	SRT
D01	Female	[70,90)	Far distal gastroectomy	Palliative resection	No	No	Low	Low	none	III	Antrum	<5cm	MSS	NSRD
D02	Female	[50,60)	Far distal gastroectomy	Cured resection	Yes	Yes	Low	Low	5-fluorouracil and oxaliplatin	III	Antrum	<5cm	MSS	NSRD
D03	Female	[20,40)	Far distal gastroectomy	Cured resection	No	Yes	Low	Low	5-fluorouracil and oxaliplatin	II	Antrum	<5cm	MSS	NSRD
D04	Male	[40,50)	Far distal gastroectomy	Cured resection	No	Yes	High	Low	5-fluorouracil and oxaliplatin	II	Antrum	>=5cm	MSS	SRT
D05	Male	[50,60)	Whole total gastroectomy	Cured resection	No	No	Low	Low	none	III	Body	<5cm	MSS	NSRD
D06	Male	[50,60)	Far distal gastroectomy	Cured resection	Yes	Yes	Low	Low	none	II	Antrum	<5cm	MSS	MT
D07	Male	[60,70)	Far distal gastroectomy	Cured resection	No	Yes	Low	Low	5-fluorouracil and oxaliplatin	II	Antrum	>=5cm	MSS	MT
D08	Male	[60,70)	Far distal gastroectomy	Cured resection	Yes	Yes	High	High	none	III	Antrum	>=5cm	MSS	NSRD
D09	Female	[50,60)	Far distal gastroectomy	Cured resection	Yes	Yes	Low	Low	5-fluorouracil and oxaliplatin	II	Antrum	<5cm	MSS	NSRD
D10	Male	[50,60)	Far distal gastroectomy	Cured resection	No	No	Low	Low	none	II	Body	>=5cm	MSI-H	MT
D21	Female	[60,70)	Whole total gastroectomy	Cured resection	Yes	Yes	Low	Low	5-fluorouracil and oxaliplatin	III	Body	<5cm	MSS	SRT
D22	Female	[20,40)	Far distal gastroectomy	Cured resection	Yes	Yes	Low	Low	none	IV	Antrum	<5cm	MSS	SRT
D23	Female	[40,50)	Whole total gastroectomy	Cured resection	No	Yes	Low	Low	5-fluorouracil and oxaliplatin	III	Body	<5cm	MSS	SRT
D24	Male	[40,50)	Far distal gastroectomy	Cured resection	Yes	Yes	Low	High	none	III	Antrum	<5cm	MSS	MT
D25	Female	[60,70)	Far distal gastroectomy	Cured resection	Yes	No	Low	High	5-fluorouracil and oxaliplatin	II	Body	<5cm	MSS	IT
D26	Female	[50,60)	Far distal gastroectomy	Cured resection	Yes	No	Low	Low	5-fluorouracil and oxaliplatin	II	Antrum	<5cm	MSS	IT
D27	Male	[50,60)	Far distal gastroectomy	Cured resection	No	No	Low	Low	5-fluorouracil and oxaliplatin	II	Antrum	<5cm	MSS	SRT
D29	Male	[60,70)	Far distal gastroectomy	Cured resection	No	Yes	Low	Low	5-fluorouracil and oxaliplatin	III	Body	>=5cm	MSS	MT
D30	Male	[60,70)	Far distal gastroectomy	Cured resection	Yes	Yes	Low	Low	none	III	Antrum	<5cm	MSS	SRT
D41	Male	[60,70)	Whole total gastroectomy	Cured resection	No	No	Low	Low	5-fluorouracil and oxaliplatin	I	Body	<5cm	MSS	IT
D42	Male	[50,60)	Far distal gastroectomy	Cured resection	No	No	Low	Low	none	I	Antrum	<5cm	MSS	NSRD
D43	Male	[50,60)	Far distal gastroectomy	Cured resection	No	No	Low	Low	none	I	Antrum	<5cm	MSS	SRT
D44	Male	[50,60)	Whole total gastroectomy	Cured resection	No	No	Low	Low	none	III	Body	<5cm	MSS	NSRD
D45	Male	[50,60)	Far distal gastroectomy	Cured resection	Yes	No	Low	Low	5-fluorouracil and oxaliplatin	III	Antrum	<5cm	MSS	IT
D46	Male	[60,70)	Far distal gastroectomy	Cured resection	No	No	Low	High	none	III	Antrum	<5cm	MSS	SRT
D47	Male	[50,60)	Far distal gastroectomy	Cured resection	No	Yes	Low	Low	none	III	Antrum	<5cm	MSS	SRT
D48	Male	[50,60)	Far distal gastroectomy	Cured resection	No	Yes	Low	Low	5-fluorouracil and oxaliplatin	II	Antrum	<5cm	MSS	MT
D49	Male	[60,70)	Whole total gastroectomy	Cured resection	No	No	Low	High	5-fluorouracil and oxaliplatin	III	Body	>=5cm	MSS	MT
D50	Female	[50,60)	Far distal gastroectomy	Cured resection	No	No	Low	Low	5-fluorouracil and oxaliplatin	I	Antrum	<5cm	MSS	NSRD
D61	Male	[60,70)	Far distal gastroectomy	Cured resection	No	No	Low	Low	none	II	Antrum	<5cm	MSS	IT
D62	Male	[50,60)	Far distal gastroectomy	Cured resection	No	No	High	High	none	II	Antrum	<5cm	MSS	IT
D63	Male	[60,70)	Whole total gastroectomy	Cured resection	Yes	Yes	Low	Low	5-fluorouracil and oxaliplatin	III	Body	<5cm	MSS	MT
D65	Male	[60,70)	Whole total gastroectomy	Cured resection	No	Yes	Low	Low	5-fluorouracil and oxaliplatin	II	Body	<5cm	MSS	NSRD
D66	Male	[50,60)	Far distal gastroectomy	Cured resection	No	No	Low	Low	5-fluorouracil and oxaliplatin	II	Antrum	<5cm	MSS	NSRD
D67	Female	[50,60)	Far distal gastroectomy	Cured resection	No	No	Low	Low	none	I	Antrum	<5cm	MSS	NSRD
D68	Male	[60,70)	Far distal gastroectomy	Expanded resection	No	No	High	Low	none	III	Antrum	<5cm	MSS	SRT
D69	Female	[70,90)	Far distal gastroectomy	Cured resection	No	Yes	Low	High	none	III	Antrum	>=5cm	MSS	MT
D70	Female	[40,50)	Far distal gastroectomy	Cured resection	No	No	Low	Low	none	III	Body	<5cm	MSS	NSRD
D81	Male	[60,70)	Far distal gastroectomy	Cured resection	Yes	No	Low	Low	5-fluorouracil and oxaliplatin	III	Antrum	<5cm	MSS	NSRD
D82	Male	[70,90)	Far distal gastroectomy	Cured resection	No	No	Low	Low	5-fluorouracil and oxaliplatin	III	Antrum	>=5cm	MSS	IT
D83	Male	[40,50)	Whole total gastroectomy	Cured resection	No	No	Low	Low	none	I	Body	<5cm	MSS	NSRD
D84	Female	[20,40)	Whole total gastroectomy	Expanded resection	Yes	Yes	Low	Low	5-fluorouracil and oxaliplatin	III	Diffuse	>=5cm	MSS	NSRD
D85	Male	[60,70)	Far distal gastroectomy	Cured resection	No	Yes	Low	Low	none	II	Antrum	<5cm	MSS	MT
D86	Female	[40,50)	Far distal gastroectomy	Cured resection	No	Yes	Low	Low	5-fluorouracil and oxaliplatin	III	Antrum	<5cm	MSS	NSRD
D87	Male	[40,50)	Whole total gastroectomy	Cured resection	No	No	Low	Low	5-fluorouracil and oxaliplatin	III	Body	>=5cm	MSS	NSRD
D88	Female	[70,90)	Far distal gastroectomy	Cured resection	No	No	Low	Low	none	III	Antrum	>=5cm	MSS	SRT
D89	Male	[40,50)	Whole total gastroectomy	Cured resection	No	No	Low	Low	none	II	Cardia/fundus	<5cm	MSS	IT

## Sheet: mutation
name	Gene Symbol	cHGVS	pHGVS	Function	Transcript	ExIn_ID	caseAF	Cosmic ID	Cosmic Histology	Cosmic MutName	Cosmic MutStat	Cosmic Site	Chr	Start	Stop	MapLoc	Ref	Call	Genotype	Strand	Protein	EntrezGeneID	VarType	caseDep	ctrlDep
A01	RYR2	c.1240C>T	p.R414C	missense	NM_001035.2	EX14	0.302721	3400494	carcinoma [NS|NS|NS]	ENST00000360064: c.1234C>T (p.R412C)	CSV	biliary_tract [bile_duct|NS|NS]	1	237608769	237608770	1q43	C	T	C/T	+	NP_001026.2	6262	snv	294	229
A01	MITF	c.1244C>T	p.T415M	missense	NM_000248.3	EX9E	0.383197	1291769	lymphoid_neoplasm [chronic_lymphocytic_leukaemia-small_lymphocytic_lymphoma|NS|NS]	ENST00000352241: c.1547C>T (p.T516M)	CSV	haematopoietic_and_lymphoid_tissue [NS|NS|NS]	3	70014382	70014383	3p13	C	T	C/T	+	NP_000239.1	4286	snv	488	546
A01	NSD1	c.2868_2872delGGTTT	p.L956Ffs*22	frameshift	NM_022455.4	EX5	0.619469	.	.	.	.	.	5	176638264	176638269	5q35.3	TTTGG	.	TTTGG/.	+	NP_071900.2	64324	del	452	892
A01	SYNE1	c.24392G>A	p.R8131H	missense	NM_033071.3	EX135	0.090909	5702851	carcinoma [ductal_carcinoma|NS|NS]	ENST00000265368: c.24605G>A (p.R8202H)	CSV	pancreas [NS|NS|NS]	6	152470648	152470649	6q25.1	C	T	C/T	-	NP_149062.1	23345	snv	44	32
A01	TP53	c.946C[4>3]	p.Q317Sfs*28	frameshift	NM_000546.5	EX9	0.856574	1630410	carcinoma [NS|NS|NS]	ENST00000269305: c.949delC (p.Q317fs*28)	RSS	liver [NS|NS|NS]	17	7576896	7576897	17p13.1	G	.	G/.	-	NP_000537.3	7157	del	251	99
A03	TSHR	c.1922C>T	p.S641L	missense	NM_000369.2	EX10E	0.189448	.	.	.	.	.	14	81610323	81610324	14q31.1	C	T	C/T	+	NP_000360.2	7253	snv	1251	851
A03	TP53	c.455C>T	p.P152L	missense	NM_000546.5	EX5	0.254753	10790	adrenal_cortical_adenoma [NS|NS|NS]	ENST00000269305: c.455C>T (p.P152L)	CSV	adrenal_gland [adrenal_gland|NS|NS]	17	7578474	7578475	17p13.1	G	A	G/A	-	NP_000537.3	7157	snv	1315	1105
A03	TAF1	c.4049T>G	p.L1350R	missense	NM_004606.3	EX25	0.337662	.	.	.	.	.	X	70621579	70621580	Xq13.1	T	G	T/G	+	NP_004597.2	6872	snv	77	82
A04	SPTA1	c.5192A>G	p.E1731G	missense	NM_003126.2	EX37	0.06136	.	.	.	.	.	1	158606548	158606549	1q23.1	T	C	T/C	-	NP_003117.2	6708	snv	603	360
A04	SPTA1	c.3754T>A	p.S1252T	missense	NM_003126.2	EX27	0.058306	.	.	.	.	.	1	158617470	158617471	1q23.1	A	T	A/T	-	NP_003117.2	6708	snv	909	572
A04	SPTA1	c.449A>C	p.K150T	missense	NM_003126.2	EX4	0.04978	.	.	.	.	.	1	158651398	158651399	1q23.1	T	G	T/G	-	NP_003117.2	6708	snv	683	490
A04	MSH6	c.250G>A	p.A84T	missense	NM_000179.2	EX1	0.019074	.	.	.	.	.	2	48010621	48010622	2p16.3	G	A	G/A	+	NP_000170.1	2956	snv	367	222
A04	LRP1B	c.6866C>A	p.T2289N	missense	NM_018557.2	EX42	0.099119	.	.	.	.	.	2	141359141	141359142	2q22.1	G	T	G/T	-	NP_061027.2	53353	snv	908	546
A04	TTN	c.63311G>C	p.R21104T	missense	NM_001267550.1	EX305	0.070175	.	.	.	.	.	2	179452822	179452823	2q31.2	C	G	C/G	-	NP_001254479.1	7273	snv	285	295
A04	TTN	c.20748A>C	p.K6916N	missense	NM_001267550.1	EX71	0.096774	.	.	.	.	.	2	179590182	179590183	2q31.2	T	G	T/G	-	NP_001254479.1	7273	snv	403	330
A04	TTN	c.6816A>C	p.E2272D	missense	NM_001267550.1	EX30	0.078341	.	.	.	.	.	2	179639174	179639175	2q31.2	T	G	T/G	-	NP_001254479.1	7273	snv	217	176
A04	TTN	c.2996G>A	p.R999H	missense	NM_001267550.1	EX18	0.0434	3407361	glioma [astrocytoma_Grade_IV|glioblastoma_multiforme|NS]	ENST00000342992: c.2996G>A (p.R999H)	CSV	central_nervous_system [brain|NS|NS]	2	179647636	179647637	2q31.2	C	T	C/T	-	NP_001254479.1	7273	snv	553	460
A04	RHOA	c.169T>G	p.L57V	missense	NM_001664.2	EX3	0.150407	4118491	carcinoma [adenocarcinoma-unclassifiable|NS|NS]	ENST00000418115: c.169T>G (p.L57V)	RSS	stomach [NS|NS|NS]	3	49405968	49405969	3p21.31	A	C	A/C	-	NP_001655.1	387	snv	246	328
A04	GRM3	c.1073A>C	p.K358T	missense	NM_000840.2	EX3	0.090463	.	.	.	.	.	7	86416180	86416181	7q21.12	A	C	A/C	+	NP_000831.2	2913	snv	1426	826
A04	NRG1	c.1202G>A	p.R401H	missense	NM_013962.2	EX5E	0.071756	.	.	.	.	.	8	32600218	32600219	8p12	G	A	G/A	+	NP_039256.2	3084	snv	655	485
A04	NRG1	c.704A>G	p.K235R	missense	NM_001159995.1	EX8	0.073333	486400	carcinoma [clear_cell_renal_cell_carcinoma|NS|NS]	ENST00000356819: c.818A>G (p.K273R)	CSV	kidney [NS|NS|NS]	8	32611991	32611992	8p12	A	G	A/G	+	NP_001153467.1	3084	snv	150	195
A04	PTPRD	c.4603T>G	p.L1535V	missense	NM_002839.3	EX39	0.051491	.	.	.	.	.	9	8375993	8375994	9p24.1	A	C	A/C	-	NP_002830.1	5789	snv	369	314
A04	PTPRD	c.3342C>A	p.F1114L	missense	NM_002839.3	EX30	0.066176	.	.	.	.	.	9	8484189	8484190	9p24.1	G	T	G/T	-	NP_002830.1	5789	snv	1088	682
A04	CDKN2B	c.190G>C	p.A64P	missense	NM_078487.2	EX1	0.011208	.	.	.	.	.	9	22008762	22008763	9p21.3	C	G	C/G	-	NP_511042.1	1030	snv	1606	794
A04	TSHR	c.1202A>C	p.K401T	missense	NM_000369.2	EX10E	0.09434	.	.	.	.	.	14	81609603	81609604	14q31.1	A	C	A/C	+	NP_000360.2	7253	snv	901	720
A04	NTRK3	c.1145A>T	p.N382I	missense	NM_001012338.2	EX10	0.012195	.	.	.	.	.	15	88678390	88678391	15q25.3	T	A	T/A	-	NP_001012338.1	4916	snv	1148	708
A04	NTRK3	c.332A>C	p.K111T	missense	NM_001012338.2	EX5	0.132075	.	.	.	.	.	15	88726711	88726712	15q25.3	T	G	T/G	-	NP_001012338.1	4916	snv	53	116
A04	CDH1	c.770A>G	p.D257G	missense	NM_004360.3	EX6	0.086667	19782	carcinoma_in_situ [lobular_carcinoma_in_situ|NS|NS]	ENST00000261769: c.770A>G (p.D257G)	RSS	breast [NS|NS|NS]	16	68844181	68844182	16q22.1	A	G	A/G	+	NP_004351.1	999	snv	150	234
A04	BRCA1	c.2854T>G	p.F952V	missense	NM_007294.3	EX10	0.0837	.	.	.	.	.	17	41244693	41244694	17q21.31	A	C	A/C	-	NP_009225.1	672	snv	227	256
A04	MUC16	c.13961A>C	p.K4654T	missense	NM_024690.2	EX3	0.060241	.	.	.	.	.	19	9073484	9073485	19p13.2	T	G	T/G	-	NP_078966.2	94025	snv	747	553
A04	MUC16	c.1319T>G	p.L440R	missense	NM_024690.2	EX1	0.142056	.	.	.	.	.	19	9090495	9090496	19p13.2	A	C	A/C	-	NP_078966.2	94025	snv	535	374
A04	MED12	c.4727A>G	p.N1576S	missense	NM_005120.2	EX34	0.151316	.	.	.	.	.	X	70354315	70354316	Xq13.1	A	G	A/G	+	NP_005111.2	9968	snv	152	149
A04	BCORL1	c.629C>T	p.S210L	missense	NM_021946.4	EX3	0.093246	1114946	carcinoma [endometrioid_carcinoma|NS|NS]	ENST00000218147: c.629C>T (p.S210L)	RSS	endometrium [NS|NS|NS]	X	129147376	129147377	Xq26.1	C	T	C/T	+	NP_068765.3	63035	snv	1673	1062
A05	ARID1A	c.568G>T	p.G190W	missense	NM_006015.4	EX1	0.016765	.	.	.	.	.	1	27023461	27023462	1p36.11	G	T	G/T	+	NP_006006.3	8289	snv	1014	338
A05	NTRK1	c.814C>T	p.P272S	missense	NM_001007792.1	EX9	0.012004	.	.	.	.	.	1	156843477	156843478	1q23.1	C	T	C/T	+	NP_001007793.1	4914	snv	1083	560
A05	INHA	c.412G>A	p.D138N	missense	NM_002191.3	EX2E	0.016393	.	.	.	.	.	2	220439558	220439559	2q35	G	A	G/A	+	NP_002182.1	3623	snv	732	282
A05	TERT	c.338A>C	p.E113A	missense	NM_198253.2	EX2	0.014022	.	.	.	.	.	5	1294662	1294663	5p15.33	T	G	T/G	-	NP_937983.2	7015	snv	1355	488
A05	SMO	c.305C>A	p.A102E	missense	NM_005631.4	EX1	0.024423	.	.	.	.	.	7	128829296	128829297	7q32.1	C	A	C/A	+	NP_005622.1	6608	snv	737	346
A05	CDKN1C	c.353C>T	p.P118L	missense	NM_000076.2	EX1	0.02584	.	.	.	.	.	11	2906366	2906367	11p15.4	G	A	G/A	-	NP_000067.1	1028	snv	387	174
A05	PIK3R2	c.683A>G	p.H228R	missense	NM_005027.2	EX6	0.010176	.	.	.	.	.	19	18272172	18272173	19p13.11	A	G	A/G	+	NP_005018.1	5296	snv	1474	472
A06	ARID1A	c.4228C>T	p.P1410S	missense	NM_006015.4	EX18	0.011326	.	.	.	.	.	1	27100945	27100946	1p36.11	C	T	C/T	+	NP_006006.3	8289	snv	1501	901
A06	MPL	c.437A>G	p.Q146R	missense	NM_005373.2	EX4	0.019892	.	.	.	.	.	1	43804986	43804987	1p34.2	A	G	A/G	+	NP_005364.1	4352	snv	1106	647
A06	NFE2L2	c.161_170delTTGAAAAGGA	p.L54Qfs*20	frameshift	NM_006164.4	EX2	0.015184	.	.	.	.	.	2	178098874	178098884	2q31.2	TCCTTTTCAA	.	TCCTTTTCAA/.	-	NP_006155.2	4780	del	461	457
A06	GATA4	c.1141T>C	p.S381P	missense	NM_002052.3	EX6	0.010193	.	.	.	.	.	8	11614586	11614587	8p23.1	T	C	T/C	+	NP_002043.2	2626	snv	883	551
A06	RET	c.889C>T	p.R297C	missense	NM_020630.4	EX5	0.080758	.	.	.	.	.	10	43601844	43601845	10q11.21	C	T	C/T	+	NP_065681.1	5979	snv	1003	732
A06	PTPN11	c.1310A>G	p.D437G	missense	NM_002834.3	EX11	0.017252	.	.	.	.	.	12	112924363	112924364	12q24.13	A	G	A/G	+	NP_002825.3	5781	snv	1623	958
A06	CDH1	c.580G>T	p.G194C	missense	NM_004360.3	EX5	0.035156	.	.	.	.	.	16	68842643	68842644	16q22.1	G	T	G/T	+	NP_004351.1	999	snv	256	320
A06	ANKRD11	c.3477T>G	p.Y1159*	nonsense	NM_001256182.1	EX10	0.010509	.	.	.	.	.	16	89349472	89349473	16q24.3	A	C	A/C	-	NP_001243111.1	29123	snv	1237	729
A06	PTPRS	c.5032A>G	p.T1678A	missense	NM_002850.3	EX32	0.018663	.	.	.	.	.	19	5211998	5211999	19p13.3	T	C	T/C	-	NP_002841.3	5802	snv	643	457
A06	MLL4	c.1690C>T	p.R564*	nonsense	NM_014727.1	EX3	0.072805	.	.	.	.	.	19	36211938	36211939	19q13.12	C	T	C/T	+	NP_055542.1	9757	snv	1401	842
A06	KDM5C	c.2317T>A	p.W773R	missense	NM_004187.3	EX16	0.014003	.	.	.	.	.	X	53227996	53227997	Xp11.22	A	T	A/T	-	NP_004178.2	8242	snv	1214	789
A07	NOTCH2	c.584G>C	p.G195A	missense	NM_024408.3	EX4	0.010409	.	.	.	.	.	1	120539786	120539787	1p12	C	G	C/G	-	NP_077719.2	4853	snv	1441	746
A07	NOTCH2	c.579G>C	p.Q193H	missense	NM_024408.3	EX4	0.011765	.	.	.	.	.	1	120539791	120539792	1p12	C	G	C/G	-	NP_077719.2	4853	snv	1445	708
A07	LRP1B	c.5449_5471delAAGACTTCTGGGGTAGTTCATAT	p.K1817Efs*4	frameshift	NM_018557.2	EX33	0.12963	.	.	.	.	.	2	141533695	141533718	2q22.1	ATATGAACTACCCCAGAAGTCTT	.	ATATGAACTACCCCAGAAGTCTT/.	-	NP_061027.2	53353	del	54	19
A07	FAT1	c.3947_3972+1delCAGCTGGAGAATATGATATTCTTTCAG	.	span	NM_005245.3	EX5-IVS5	0.09375	.	.	.	.	.	4	187557737	187557764	4q35.2	CTGAAAGAATATCATATTCTCCAGCTG	.	CTGAAAGAATATCATATTCTCCAGCTG/.	-	NP_005236.2	2195	del	416	132
A07	RASA1	c.2144A[6>7]	p.I717Nfs*9	frameshift	NM_002890.2	EX16	0.283784	.	.	.	.	.	5	86672341	86672341	5q14.3	.	A	./A	+	NP_002881.1	5921	ins	148	102
A07	TRAF7	c.968C>T	p.S323L	missense	NM_032271.2	EX10	0.401972	.	.	.	.	.	16	2223355	2223356	16p13.3	C	T	C/T	+	NP_115647.2	84231	snv	913	934
A07	TP53	c.422_430delGCCCTGTGC	p.C141*	stop-gain	NM_000546.5	EX5	0.328283	.	.	.	.	.	17	7578499	7578508	17p13.1	GCACAGGGC	.	GCACAGGGC/.	-	NP_000537.3	7157	del	1188	1473
A07	CDK12	c.1745C>T	p.S582L	missense	NM_016507.2	EX2	0.113445	.	.	.	.	.	17	37627829	37627830	17q12	C	T	C/T	+	NP_057591.2	51755	snv	238	120
A07	ERBB2	c.3014C>A	p.P1005H	missense	NM_001005862.1	EX28	0.01295	.	.	.	.	.	17	37883200	37883201	17q12	C	A	C/A	+	NP_001005862.1	2064	snv	695	244
A07	BCORL1	c.5036C[7>6]	p.P1681Qfs*20	frameshift	NM_021946.4	EX12E	0.537393	1181075	malignant_melanoma [NS|NS|NS]	ENST00000218147: c.5036delC (p.P1681fs*20)	CSV	NS [NS|NS|NS]	X	129190010	129190011	Xq26.1	C	.	C/.	+	NP_068765.3	63035	del	936	855
A08	ARID1A	c.6259G>A	p.G2087R	missense	NM_006015.4	EX20E	0.02859	132992	carcinoma [NS|NS|NS]	ENST00000324856: c.6259G>A (p.G2087R)	CSV	biliary_tract [bile_duct|NS|NS]	1	27106647	27106648	1p36.11	G	A	G/A	+	NP_006006.3	8289	snv	1574	1378
A08	BCL2L11	c.227G>A	p.R76K	missense	NM_001204106.1	EX3	0.029279	.	.	.	.	.	2	111907722	111907723	2q13	G	A	G/A	+	NP_001191035.1	10018	snv	444	167
A08	LRP1B	c.6926A>T	p.E2309V	missense	NM_018557.2	EX42	0.025698	.	.	.	.	.	2	141359081	141359082	2q22.1	T	A	T/A	-	NP_061027.2	53353	snv	895	429
A08	CTNNB1	c.1543C>T	p.R515*	nonsense	NM_001904.3	EX10	0.044905	5576265	carcinoma [adenocarcinoma|NS|NS]	ENST00000349496: c.1543C>T (p.R515*)	CSV	stomach [NS|NS|NS]	3	41275647	41275648	3p22.1	C	T	C/T	+	NP_001895.1	1499	snv	579	245
A08	ARID1B	c.3223C>T	p.R1075*	nonsense	NM_020732.3	EX12	0.062405	1642927	malignant_melanoma [NS|NS|NS]	ENST00000346085: c.3223C>T (p.R1075*)	CSV	skin [NS|NS|NS]	6	157502189	157502190	6q25.3	C	T	C/T	+	NP_065783.3	57492	snv	657	253
A08	QKI	c.797G>T	p.G266V	missense	NM_006775.2	EX6	0.037669	.	.	.	.	.	6	163984613	163984614	6q26	G	T	G/T	+	NP_006766.1	9444	snv	1407	1155
A08	MLL3	c.1007A>G	p.E336G	missense	NM_170606.2	EX7	0.021327	5482468	carcinoma [adenocarcinoma|NS|NS]	ENST00000355193: c.1007A>G (p.E336G)	CSV	large_intestine [NS|NS|NS]	7	151970794	151970795	7q36.1	T	C	T/C	-	NP_733751.2	58508	snv	422	52
A08	NRG1	c.77C>T	p.S26L	missense	NM_013962.2	EX1	0.022049	.	.	.	.	.	8	31497576	31497577	8p12	C	T	C/T	+	NP_039256.2	3084	snv	1542	1238
A08	NRG1	c.833A>G	p.Y278C	missense	NM_013962.2	EX2	0.130435	.	.	.	.	.	8	32453432	32453433	8p12	A	G	A/G	+	NP_039256.2	3084	snv	529	163
A08	PGR	c.56C>G	p.P19R	missense	NM_000926.4	EX1	0.055026	.	.	.	.	.	11	100999745	100999746	11q22.1	G	C	G/C	-	NP_000917.3	5241	snv	1363	1264
A08	TP53	c.817C>T	p.R273C	missense	NM_000546.5	EX8	0.022086	10659	adrenal_cortical_carcinoma [NS|NS|NS]	ENST00000269305: c.817C>T (p.R273C)	RSS	adrenal_gland [adrenal_gland|NS|NS]	17	7577120	7577121	17p13.1	G	A	G/A	-	NP_000537.3	7157	snv	815	557
A08	RNF43	c.127G>T	p.E43*	nonsense	NM_017763.4	EX2	0.063809	5613066	serrated_polyp [serrated_adenoma|NS|NS]	ENST00000407977: c.127G>T (p.E43*)	VUO	large_intestine [caecum|NS|NS]	17	56492811	56492812	17q22	C	A	C/A	-	NP_060233.3	54894	snv	1003	594
A08	DNM2	c.881C>T	p.P294L	missense	NM_001005360.2	EX7	0.026954	.	.	.	.	.	19	10897270	10897271	19p13.2	C	T	C/T	+	NP_001005360.1	1785	snv	371	184
A08	NOTCH3	c.4709G>C	p.R1570P	missense	NM_000435.2	EX25	0.012236	.	.	.	.	.	19	15284905	15284906	19p13.12	C	G	C/G	-	NP_000426.2	4854	snv	899	694
A08	MLL4	c.2872G>A	p.G958S	missense	NM_014727.1	EX6	0.02301	1257802	carcinoma [adenocarcinoma|NS|NS]	ENST00000222270: c.2872G>A (p.G958S)	VUO	oesophagus [NS|NS|NS]	19	36214045	36214046	19q13.12	G	A	G/A	+	NP_055542.1	9757	snv	1608	1515
A09	SPEN	c.2096A>G	p.Q699R	missense	NM_015001.2	EX11	0.035366	.	.	.	.	.	1	16254830	16254831	1p36.13	A	G	A/G	+	NP_055816.2	23013	snv	820	284
A09	CSF3R	c.2070G[4>3]	p.Q692Rfs*5	frameshift	NM_156039.3	EX17E	0.030769	.	.	.	.	.	1	36932476	36932477	1p34.3	C	.	C/.	-	NP_724781.1	1441	del	1170	793
A09	SPTA1	c.3209G>A	p.R1070Q	missense	NM_003126.2	EX23	0.015406	.	.	.	.	.	1	158622422	158622423	1q23.1	C	T	C/T	-	NP_003117.2	6708	snv	714	220
A09	IRS1	c.2618G>A	p.R873Q	missense	NM_005544.2	EX1	0.075738	.	.	.	.	.	2	227660836	227660837	2q36.3	C	T	C/T	-	NP_005535.1	3667	snv	779	504
A09	TGFBR2	c.1234G>A	p.V412M	missense	NM_001024847.2	EX5	0.025308	5019391	haemangioblastoma [NS|NS|NS]	ENST00000359013: c.1234G>A (p.V412M)	CSV	soft_tissue [blood_vessel|central_nervous_system|NS]	3	30713833	30713834	3p24.1	G	A	G/A	+	NP_001020018.1	7048	snv	1541	826
A09	FGFR4	c.460C>T	p.R154C	missense	NM_213647.1	EX5	0.06962	.	.	.	.	.	5	176517961	176517962	5q35.2	C	T	C/T	+	NP_998812.1	2264	snv	1106	641
A09	TNFAIP3	c.1309G>A	p.A437T	missense	NM_006290.3	EX7	0.030663	.	.	.	.	.	6	138199890	138199891	6q23.3	G	A	G/A	+	NP_006281.1	7128	snv	2022	1680
A09	ARID1B	c.4331C>T	p.P1444L	missense	NM_020732.3	EX18	0.019363	.	.	.	.	.	6	157522058	157522059	6q25.3	C	T	C/T	+	NP_065783.3	57492	snv	1601	1036
A09	GRM3	c.1592G>A	p.C531Y	missense	NM_000840.2	EX4	0.02526	.	.	.	.	.	7	86468421	86468422	7q21.12	G	A	G/A	+	NP_000831.2	2913	snv	1346	725
A09	MLL3	c.13199G>A	p.R4400Q	missense	NM_170606.2	EX52	0.03096	5453040	carcinoma [adenocarcinoma|NS|NS]	ENST00000355193: c.13370G>A (p.R4457Q)	CSV	large_intestine [NS|NS|NS]	7	151845812	151845813	7q36.1	C	T	C/T	-	NP_733751.2	58508	snv	323	114
A09	NRG1	c.-233-u1_-232delTTT	.	span	NM_013962.2	.-EX1	0.062696	.	.	.	.	.	8	31497266	31497269	8p12	TTT	.	TTT/.	+	NP_039256.2	3084	del	319	111
A09	NRG1	c.40G>A	p.G14S	missense	NM_013962.2	EX1	0.044689	.	.	.	.	.	8	31497539	31497540	8p12	G	A	G/A	+	NP_039256.2	3084	snv	1365	1220
A09	NRG1	c.55C>T	p.R19C	missense	NM_013962.2	EX1	0.063336	.	.	.	.	.	8	31497554	31497555	8p12	C	T	C/T	+	NP_039256.2	3084	snv	1421	1308
A09	NOTCH1	c.926G>A	p.G309D	missense	NM_017617.3	EX6	0.026928	.	.	.	.	.	9	139413215	139413216	9q34.3	C	T	C/T	-	NP_060087.3	4851	snv	817	541
A09	PGR	c.1352C>T	p.A451V	missense	NM_000926.4	EX1	0.03086	.	.	.	.	.	11	100998449	100998450	11q22.1	G	A	G/A	-	NP_000917.3	5241	snv	1523	1509
A09	ZFHX3	c.6692C>T	p.P2231L	missense	NM_006885.3	EX9	0.019581	.	.	.	.	.	16	72829888	72829889	16q22.2	G	A	G/A	-	NP_008816.3	463	snv	1481	760
A09	ZFHX3	c.6680G>A	p.R2227Q	missense	NM_006885.3	EX9	0.02027	3772014	carcinoma [ductal_carcinoma|NS|NS]	ENST00000268489: c.6680G>A (p.R2227Q)	CSV	pancreas [NS|NS|NS]	16	72829900	72829901	16q22.2	C	T	C/T	-	NP_008816.3	463	snv	1480	762
A09	TOP2A	c.4388G>A	p.R1463H	missense	NM_001067.3	EX34	0.021769	.	.	.	.	.	17	38546295	38546296	17q21.2	C	T	C/T	-	NP_001058.2	7153	snv	735	252
A09	RPTOR	c.2741C>T	p.A914V	missense	NM_020761.2	EX23	0.021665	.	.	.	.	.	17	78897405	78897406	17q25.3	C	T	C/T	+	NP_065812.1	57521	snv	877	681
A09	INSR	c.3813G>A	p.M1271I	missense	NM_000208.2	EX22E	0.028832	.	.	.	.	.	19	7117402	7117403	19p13.2	C	T	C/T	-	NP_000199.2	3643	snv	659	378
A09	DNM2	c.970C>T	p.R324C	missense	NM_001005360.2	EX7	0.032823	.	.	.	.	.	19	10897359	10897360	19p13.2	C	T	C/T	+	NP_001005360.1	1785	snv	457	167
A09	MLL4	c.1633C>T	p.R545*	nonsense	NM_014727.1	EX3	0.030789	4077133	carcinoma [adenocarcinoma|NS|NS]	ENST00000222270: c.1633C>T (p.R545*)	CSV	stomach [NS|NS|NS]	19	36211881	36211882	19q13.12	C	T	C/T	+	NP_055542.1	9757	snv	1559	1122
A09	CIC	c.2311G[4>3]	p.A772Pfs*152	frameshift	NM_015125.3	EX10	0.031026	.	.	.	.	.	19	42795230	42795231	19q13.2	G	.	G/.	+	NP_055940.3	23152	del	2095	2031
A09	CIC	c.3738C[6>7]	p.L1249Tfs*6	frameshift	NM_015125.3	EX15	0.058182	4672433	carcinoma [adenocarcinoma|NS|NS]	ENST00000160740: c.3737_3738insC (p.L1249fs*6)	CSV	large_intestine [colon|transverse|NS]	19	42797375	42797375	19q13.2	.	C	./C	+	NP_055940.3	23152	ins	1100	845
A09	SMARCB1	c.1096C>T	p.R366C	missense	NM_003073.3	EX8	0.025818	4728320	carcinoma [adenocarcinoma|NS|NS]	ENST00000263121: c.1096C>T (p.R366C)	CSV	large_intestine [colon|descending|NS]	22	24175867	24175868	22q11.23	C	T	C/T	+	NP_003064.2	6598	snv	581	301
A10	MPL	c.437A>G	p.Q146R	missense	NM_005373.2	EX4	0.017382	.	.	.	.	.	1	43804986	43804987	1p34.2	A	G	A/G	+	NP_005364.1	4352	snv	978	703
A10	ALK	c.989A>G	p.K330R	missense	NM_004304.4	EX4	0.046685	4093779	carcinoma [adenocarcinoma|NS|NS]	ENST00000389048: c.989A>G (p.K330R)	CSV	stomach [NS|NS|NS]	2	29754945	29754946	2p23.2	T	C	T/C	-	NP_004295.2	238	snv	1071	803
A10	FGFR4	c.772A>T	p.N258Y	missense	NM_213647.1	EX7	0.012414	.	.	.	.	.	5	176519365	176519366	5q35.2	A	T	A/T	+	NP_998812.1	2264	snv	725	603
A10	DAXX	c.1009C>G	p.Q337E	missense	NM_001141970.1	EX3	0.079734	.	.	.	.	.	6	33288578	33288579	6p21.32	G	C	G/C	-	NP_001135442.1	1616	snv	301	126
A10	MLL2	c.9370G>A	p.E3124K	missense	NM_003482.3	EX34	0.050251	.	.	.	.	.	12	49431768	49431769	12q13.12	C	T	C/T	-	NP_003473.3	8085	snv	199	34
A10	PTPN11	c.1310A>G	p.D437G	missense	NM_002834.3	EX11	0.015474	.	.	.	.	.	12	112924363	112924364	12q24.13	A	G	A/G	+	NP_002825.3	5781	snv	1551	1081
A10	FOXO1	c.1159T>G	p.L387V	missense	NM_002015.3	EX2	0.255507	.	.	.	.	.	13	41134468	41134469	13q14.11	A	C	A/C	-	NP_002006.2	2308	snv	1135	957
A10	ANKRD11	c.3477T>G	p.Y1159*	nonsense	NM_001256182.1	EX10	0.011807	.	.	.	.	.	16	89349472	89349473	16q24.3	A	C	A/C	-	NP_001243111.1	29123	snv	1101	857
A10	TP53	c.817C>T	p.R273C	missense	NM_000546.5	EX8	0.17407	10659	adrenal_cortical_carcinoma [NS|NS|NS]	ENST00000269305: c.817C>T (p.R273C)	RSS	adrenal_gland [adrenal_gland|NS|NS]	17	7577120	7577121	17p13.1	G	A	G/A	-	NP_000537.3	7157	snv	833	661
A10	MUC16	c.4000A>C	p.S1334R	missense	NM_024690.2	EX1	0.017926	.	.	.	.	.	19	9087814	9087815	19p13.2	T	G	T/G	-	NP_078966.2	94025	snv	781	370
A10	CD79A	c.95C>G	p.A32G	missense	NM_001783.3	EX2	0.128205	.	.	.	.	.	19	42383074	42383075	19q13.2	C	G	C/G	+	NP_001774.1	973	snv	195	124
A10	EP300	c.4947G>C	p.W1649C	missense	NM_001429.3	EX30	0.012476	.	.	.	.	.	22	41572417	41572418	22q13.2	G	C	G/C	+	NP_001420.2	2033	snv	1042	811
A21	GRIN2A	c.79G>C	p.A27P	missense	NM_000833.3	EX3	0.01125	.	.	.	.	.	16	10274189	10274190	16p13.2	C	G	C/G	-	NP_000824.1	2903	snv	3289	2540
A21	CDH1	c.187C>T	p.R63*	nonsense	NM_004360.3	EX3	0.08046	435585	carcinoma [NS|NS|NS]	ENST00000261769: c.187C>T (p.R63*)	CSV	breast [NS|NS|NS]	16	68835595	68835596	16q22.1	C	T	C/T	+	NP_004351.1	999	snv	174	164
A22	NTRK1	c.804C>G	p.H268Q	missense	NM_001007792.1	EX9	0.018854	424157	carcinoma [NS|NS|NS]	ENST00000524377: c.894C>G (p.H298Q)	CSV	breast [NS|NS|NS]	1	156843467	156843468	1q23.1	C	G	C/G	+	NP_001007793.1	4914	snv	1379	762
A22	NTRK1	c.814C>T	p.P272S	missense	NM_001007792.1	EX9	0.011236	.	.	.	.	.	1	156843477	156843478	1q23.1	C	T	C/T	+	NP_001007793.1	4914	snv	1424	821
A22	MSH6	c.250G>A	p.A84T	missense	NM_000179.2	EX1	0.020408	.	.	.	.	.	2	48010621	48010622	2p16.3	G	A	G/A	+	NP_000170.1	2956	snv	490	273
A22	INHA	c.412G>A	p.D138N	missense	NM_002191.3	EX2E	0.012357	.	.	.	.	.	2	220439558	220439559	2q35	G	A	G/A	+	NP_002182.1	3623	snv	1133	529
A22	MYD88	c.254G>C	p.G85A	missense	NM_001172567.1	EX1	0.01541	.	.	.	.	.	3	38180405	38180406	3p22.2	G	C	G/C	+	NP_001166038.1	4615	snv	2401	1405
A22	TERT	c.1438T>A	p.S480T	missense	NM_198253.2	EX2	0.010404	.	.	.	.	.	5	1293562	1293563	5p15.33	A	T	A/T	-	NP_937983.2	7015	snv	2403	1365
A22	TERT	c.326G>C	p.G109A	missense	NM_198253.2	EX2	0.010698	.	.	.	.	.	5	1294674	1294675	5p15.33	C	G	C/G	-	NP_937983.2	7015	snv	1776	1105
A22	TNFAIP3	c.2227A>G	p.M743V	missense	NM_006290.3	EX9E	0.018056	.	.	.	.	.	6	138202309	138202310	6q23.3	A	G	A/G	+	NP_006281.1	7128	snv	3046	1930
A22	PIK3CG	c.488C>G	p.T163S	missense	NM_002649.2	EX2	0.013986	.	.	.	.	.	7	106508493	106508494	7q22.3	C	G	C/G	+	NP_002640.2	5294	snv	1287	748
A22	SMO	c.305C>A	p.A102E	missense	NM_005631.4	EX1	0.014493	.	.	.	.	.	7	128829296	128829297	7q32.1	C	A	C/A	+	NP_005622.1	6608	snv	1242	714
A22	SMO	c.1652+2T>C	.	splice-5	NM_005631.4	IVS9	0.026978	5658533	malignant_melanoma_of_soft_parts-clear_cell_sarcoma [NS|NS|NS]	ENST00000249373: c.1652+2T>C (p.?)	CSV	soft_tissue [fibrous_tissue_and_uncertain_origin|forearm|NS]	7	128850390	128850391	7q32.1	T	C	T/C	+	NP_005622.1	6608	snv	556	331
A22	CDKN2B	c.71G>T	p.R24L	missense	NM_078487.2	EX1	0.011905	.	.	.	.	.	9	22008881	22008882	9p21.3	C	A	C/A	-	NP_511042.1	1030	snv	2100	1452
A22	MYOD1	c.919T>G	p.C307G	missense	NM_002478.4	EX3E	0.012743	.	.	.	.	.	11	17743010	17743011	11p15.1	T	G	T/G	+	NP_002469.2	4654	snv	1648	921
A22	MYOD1	c.922C>A	p.P308T	missense	NM_002478.4	EX3E	0.010316	.	.	.	.	.	11	17743013	17743014	11p15.1	C	A	C/A	+	NP_002469.2	4654	snv	1648	908
A22	MLL2	c.12689A>C	p.Q4230P	missense	NM_003482.3	EX39	0.010481	.	.	.	.	.	12	49425798	49425799	12q13.12	T	G	T/G	-	NP_003473.3	8085	snv	2767	1652
A22	GLI1	c.2386C>G	p.L796V	missense	NM_005269.2	EX12E	0.036145	.	.	.	.	.	12	57864908	57864909	12q13.3	C	G	C/G	+	NP_005260.1	2735	snv	415	225
A22	TRAF7	c.1012+2T>A	.	splice-5	NM_032271.2	IVS10	0.011209	.	.	.	.	.	16	2223401	2223402	16p13.3	T	A	T/A	+	NP_115647.2	84231	snv	1249	643
A22	TRAF7	c.1754A>C	p.D585A	missense	NM_032271.2	EX19	0.037391	.	.	.	.	.	16	2226056	2226057	16p13.3	A	C	A/C	+	NP_115647.2	84231	snv	1150	630
A22	GRIN2A	c.79G>C	p.A27P	missense	NM_000833.3	EX3	0.01113	.	.	.	.	.	16	10274189	10274190	16p13.2	C	G	C/G	-	NP_000824.1	2903	snv	3594	2418
A22	GRIN2A	c.64G>C	p.A22P	missense	NM_000833.3	EX3	0.010491	.	.	.	.	.	16	10274204	10274205	16p13.2	C	G	C/G	-	NP_000824.1	2903	snv	3527	2352
A22	PALB2	c.398G>C	p.S133T	missense	NM_024675.3	EX4	0.011078	.	.	.	.	.	16	23647468	23647469	16p12.2	C	G	C/G	-	NP_078951.2	79728	snv	993	648
A22	ANKRD11	c.3477T>G	p.Y1159*	nonsense	NM_001256182.1	EX10	0.010295	.	.	.	.	.	16	89349472	89349473	16q24.3	A	C	A/C	-	NP_001243111.1	29123	snv	1457	837
A22	AXIN2	c.1508A>G	p.K503R	missense	NM_004655.3	EX6	0.018599	.	.	.	.	.	17	63533645	63533646	17q24.1	T	C	T/C	-	NP_004646.3	8313	snv	1613	760
A22	AXIN2	c.731C>A	p.S244*	nonsense	NM_004655.3	EX2	0.011276	.	.	.	.	.	17	63554007	63554008	17q24.1	G	T	G/T	-	NP_004646.3	8313	snv	1951	1196
A22	BCL2	c.250C>T	p.P84S	missense	NM_000633.2	EX2	0.014484	.	.	.	.	.	18	60985649	60985650	18q21.33	G	A	G/A	-	NP_000624.2	596	snv	1588	886
A22	DNMT1	c.4514C>G	p.A1505G	missense	NM_001130823.1	EX38	0.012195	.	.	.	.	.	19	10246938	10246939	19p13.2	G	C	G/C	-	NP_001124295.1	1786	snv	1066	643
A22	KEAP1	c.852G>T	p.Q284H	missense	NM_203500.1	EX3	0.013811	.	.	.	.	.	19	10602725	10602726	19p13.2	C	A	C/A	-	NP_987096.1	9817	snv	3548	2184
A22	KEAP1	c.847A>C	p.M283L	missense	NM_203500.1	EX3	0.014116	4653016	carcinoma [adenocarcinoma|NS|NS]	ENST00000393623: c.847A>C (p.M283L)	VUO	large_intestine [NS|NS|NS]	19	10602730	10602731	19p13.2	T	G	T/G	-	NP_987096.1	9817	snv	3542	2168
A22	NOTCH3	c.4709G>C	p.R1570P	missense	NM_000435.2	EX25	0.012535	.	.	.	.	.	19	15284905	15284906	19p13.12	C	G	C/G	-	NP_000426.2	4854	snv	1436	876
A22	CEBPA	c.431A>C	p.E144A	missense	NM_004364.3	EX1E	0.02045	.	.	.	.	.	19	33792889	33792890	19q13.11	T	G	T/G	-	NP_004355.2	1050	snv	1956	1114
A22	CEBPA	c.280G>C	p.A94P	missense	NM_004364.3	EX1E	0.018832	.	.	.	.	.	19	33793040	33793041	19q13.11	C	G	C/G	-	NP_004355.2	1050	snv	2602	1397
A22	ASXL1	c.4258G>A	p.G1420R	missense	NM_015338.5	EX13E	0.010849	.	.	.	.	.	20	31024772	31024773	20q11.21	G	A	G/A	+	NP_056153.2	171023	snv	2120	1278
A22	ARAF	c.911A>T	p.E304V	missense	NM_001654.4	EX10	0.015397	.	.	.	.	.	X	47426665	47426666	Xp11.23	A	T	A/T	+	NP_001645.1	369	snv	1234	729
A23	SPEN	c.8447delT	p.L2816Pfs*2	frameshift	NM_015001.2	EX11	0.010913	.	.	.	.	.	1	16261181	16261182	1p36.13	T	.	T/.	+	NP_055816.2	23013	del	1741	1131
A23	ARID1A	c.1226C>G	p.S409*	nonsense	NM_006015.4	EX2	0.010243	.	.	.	.	.	1	27056229	27056230	1p36.11	C	G	C/G	+	NP_006006.3	8289	snv	1562	644
A23	STK40	c.1148T>A	p.L383Q	missense	NM_032017.1	EX12E	0.01004	.	.	.	.	.	1	36807515	36807516	1p34.3	A	T	A/T	-	NP_114406.1	83931	snv	1494	943
A23	MST1R	c.415C>A	p.L139M	missense	NM_002447.2	EX1	0.014706	.	.	.	.	.	3	49940627	49940628	3p21.31	G	T	G/T	-	NP_002438.2	4486	snv	816	811
A23	NOTCH4	c.3348C>G	p.C1116W	missense	NM_004557.3	EX21	0.017167	.	.	.	.	.	6	32170259	32170260	6p21.32	G	C	G/C	-	NP_004548.3	4855	snv	466	337
A23	ARID5B	c.1952T>C	p.V651A	missense	NM_032199.2	EX10E	0.010027	.	.	.	.	.	10	63851173	63851174	10q21.2	T	C	T/C	+	NP_115575.1	84159	snv	1097	519
A23	PTPN11	c.1310A>G	p.D437G	missense	NM_002834.3	EX11	0.013211	.	.	.	.	.	12	112924363	112924364	12q24.13	A	G	A/G	+	NP_002825.3	5781	snv	1968	905
A23	NKX2-1	c.527T>C	p.L176P	missense	NM_001079668.2	EX3E	0.011775	.	.	.	.	.	14	36987161	36987162	14q13.3	A	G	A/G	-	NP_001073136.1	7080	snv	1104	1133
A23	ERCC4	c.2413T>G	p.S805A	missense	NM_005236.2	EX11E	0.010225	.	.	.	.	.	16	14041865	14041866	16p13.12	T	G	T/G	+	NP_005227.1	2072	snv	1956	874
A23	AXIN2	c.1330T>G	p.S444A	missense	NM_004655.3	EX6	0.010018	.	.	.	.	.	17	63533823	63533824	17q24.1	A	C	A/C	-	NP_004646.3	8313	snv	1098	725
A23	GATA6	c.1661A>G	p.N554S	missense	NM_005257.4	EX7E	0.01026	.	.	.	.	.	18	19780658	19780659	18q11.2	A	G	A/G	+	NP_005248.2	2627	snv	1462	566
A23	SMARCA4	c.230A>C	p.E77A	missense	NM_001128844.1	EX4	0.017789	.	.	.	.	.	19	11095955	11095956	19p13.2	A	C	A/C	+	NP_001122316.1	6597	snv	787	610
A23	NOTCH3	c.1358T>C	p.F453S	missense	NM_000435.2	EX8	0.011525	.	.	.	.	.	19	15299819	15299820	19p13.12	A	G	A/G	-	NP_000426.2	4854	snv	1128	768
A23	AKT2	c.972C>G	p.D324E	missense	NM_001626.4	EX11	0.01018	.	.	.	.	.	19	40741999	40742000	19q13.2	G	C	G/C	-	NP_001617.1	208	snv	1670	1105
A23	EP300	c.4947G>C	p.W1649C	missense	NM_001429.3	EX30	0.013805	.	.	.	.	.	22	41572417	41572418	22q13.2	G	C	G/C	+	NP_001420.2	2033	snv	1159	805
A24	PHOX2B	c.572A>T	p.D191V	missense	NM_003924.3	EX3E	0.050453	.	.	.	.	.	4	41748196	41748197	4p13	T	A	T/A	-	NP_003915.2	8929	snv	773	294
A24	ROS1	c.6787T>G	p.L2263V	missense	NM_002944.2	EX43E	0.028754	.	.	.	.	.	6	117609911	117609912	6q22.1	A	C	A/C	-	NP_002935.2	6098	snv	626	376
A24	TP53	c.314G>T	p.G105V	missense	NM_000546.5	EX4	0.089631	4384953	haematopoietic_neoplasm [acute_myeloid_leukaemia_associated_with_MDS|NS|NS]	ENST00000269305: c.314G>T (p.G105V)	CSV	haematopoietic_and_lymphoid_tissue [NS|NS|NS]	17	7579372	7579373	17p13.1	C	A	C/A	-	NP_000537.3	7157	snv	569	369
A24	CEBPA	c.431A>C	p.E144A	missense	NM_004364.3	EX1E	0.011602	.	.	.	.	.	19	33792889	33792890	19q13.11	T	G	T/G	-	NP_004355.2	1050	snv	1810	779
A24	FAM123B	c.1987G>C	p.V663L	missense	NM_152424.3	EX2E	0.013904	.	.	.	.	.	X	63411179	63411180	Xq11.2	C	G	C/G	-	NP_689637.3	139285	snv	935	358
A25	SPEN	c.10538T>A	p.L3513Q	missense	NM_015001.2	EX13	0.010036	.	.	.	.	.	1	16264334	16264335	1p36.13	T	A	T/A	+	NP_055816.2	23013	snv	1395	894
A25	ARID1A	c.1184dupA	p.Y395*fs*1	frameshift	NM_006015.4	EX2	0.05	.	.	.	.	.	1	27056187	27056187	1p36.11	.	A	./A	+	NP_006006.3	8289	ins	1100	418
A25	ARID1A	c.5919G>A	p.W1973*	nonsense	NM_006015.4	EX20E	0.018232	5347123	carcinoma [endometrioid_carcinoma|NS|NS]	ENST00000324856: c.5919G>A (p.W1973*)	VUO	endometrium [NS|NS|NS]	1	27106307	27106308	1p36.11	G	A	G/A	+	NP_006006.3	8289	snv	1810	1055
A25	DNMT3A	c.553A>C	p.M185L	missense	NM_175629.2	EX6	0.012865	.	.	.	.	.	2	25497895	25497896	2p23.3	T	G	T/G	-	NP_783328.1	1788	snv	855	862
A25	CXCR4	c.421G>A	p.A141T	missense	NM_003467.2	EX2E	0.028777	.	.	.	.	.	2	136873076	136873077	2q22.1	C	T	C/T	-	NP_003458.1	7852	snv	1946	958
A25	LRP1B	c.13132A>G	p.I4378V	missense	NM_018557.2	EX85	0.030806	.	.	.	.	.	2	141032002	141032003	2q22.1	T	C	T/C	-	NP_061027.2	53353	snv	422	166
A25	INHA	c.412G>A	p.D138N	missense	NM_002191.3	EX2E	0.01417	.	.	.	.	.	2	220439558	220439559	2q35	G	A	G/A	+	NP_002182.1	3623	snv	988	509
A25	RHOA	c.206T>C	p.L69P	missense	NM_001664.2	EX3	0.146497	.	.	.	.	.	3	49405931	49405932	3p21.31	A	G	A/G	-	NP_001655.1	387	snv	157	424
A25	PHOX2B	c.352G>A	p.A118T	missense	NM_003924.3	EX2	0.026171	5047282	carcinoma [squamous_cell_carcinoma|NS|NS]	ENST00000226382: c.352G>A (p.A118T)	CSV	oesophagus [NS|NS|NS]	4	41749442	41749443	4p13	C	T	C/T	-	NP_003915.2	8929	snv	726	891
A25	SOX17	c.619C>T	p.Q207*	nonsense	NM_022454.3	EX2E	0.047619	.	.	.	.	.	8	55371928	55371929	8q11.23	C	T	C/T	+	NP_071899.1	64321	snv	525	760
A25	MLL2	c.10979G>T	p.G3660V	missense	NM_003482.3	EX39	0.010027	.	.	.	.	.	12	49427508	49427509	12q13.12	C	A	C/A	-	NP_003473.3	8085	snv	1097	939
A25	SRSF2	c.230G>C	p.G77A	missense	NM_001195427.1	EX1	0.010426	.	.	.	.	.	17	74733012	74733013	17q25.1	C	G	C/G	-	NP_001182356.1	6427	snv	2302	2027
A25	BCORL1	c.4060C>T	p.R1354W	missense	NM_021946.4	EX6	0.087912	.	.	.	.	.	X	129159335	129159336	Xq26.1	C	T	C/T	+	NP_068765.3	63035	snv	273	193
A26	NTRK1	c.804C>G	p.H268Q	missense	NM_001007792.1	EX9	0.010345	424157	carcinoma [NS|NS|NS]	ENST00000524377: c.894C>G (p.H298Q)	CSV	breast [NS|NS|NS]	1	156843467	156843468	1q23.1	C	G	C/G	+	NP_001007793.1	4914	snv	1450	603
A26	INHA	c.412G>A	p.D138N	missense	NM_002191.3	EX2E	0.016211	.	.	.	.	.	2	220439558	220439559	2q35	G	A	G/A	+	NP_002182.1	3623	snv	987	320
A26	TP53	c.524G>A	p.R175H	missense	NM_000546.5	EX5	0.105513	10648	NS [NS|NS|NS]	ENST00000269305: c.524G>A (p.R175H)	CSV	NS [NS|NS|NS]	17	7578405	7578406	17p13.1	C	T	C/T	-	NP_000537.3	7157	snv	1687	860
A26	DNMT3B	c.2020G>A	p.E674K	missense	NM_006892.3	EX19	0.066667	1681613	carcinoma [adenocarcinoma|NS|NS]	ENST00000328111: c.2020G>A (p.E674K)	RSS	large_intestine [NS|NS|NS]	20	31389106	31389107	20q11.21	G	A	G/A	+	NP_008823.1	1789	snv	180	254
A27	PIK3CD	c.2606A>G	p.D869G	missense	NM_005026.3	EX21	0.101124	.	.	.	.	.	1	9784037	9784038	1p36.22	A	G	A/G	+	NP_005017.3	5293	snv	89	268
A27	SPEN	c.635C>T	p.P212L	missense	NM_015001.2	EX3	0.023482	.	.	.	.	.	1	16202926	16202927	1p36.13	C	T	C/T	+	NP_055816.2	23013	snv	1235	409
A27	ARID1A	c.2311T[2>1]	p.L771Yfs*62	frameshift	NM_006015.4	EX7	0.14455	.	.	.	.	.	1	27088701	27088702	1p36.11	T	.	T/.	+	NP_006006.3	8289	del	422	238
A27	STK40	c.1148T>A	p.L383Q	missense	NM_032017.1	EX12E	0.012218	.	.	.	.	.	1	36807515	36807516	1p34.3	A	T	A/T	-	NP_114406.1	83931	snv	1064	561
A27	CSF3R	c.1090G>A	p.D364N	missense	NM_156039.3	EX10	0.014823	.	.	.	.	.	1	36937228	36937229	1p34.3	C	T	C/T	-	NP_724781.1	1441	snv	877	453
A27	MPL	c.485G>C	p.S162T	missense	NM_005373.2	EX4	0.013479	.	.	.	.	.	1	43805034	43805035	1p34.2	G	C	G/C	+	NP_005364.1	4352	snv	1558	661
A27	HSD3B2	c.111_112insCTGATCTCC	p.A37_F38insLIS	cds-ins	NM_001166120.1	EX2	0.102564	.	.	.	.	.	1	119958151	119958151	1p12	.	CCCTGATCT	./CCCTGATCT	+	NP_001159592.1	3284	ins	39	84
A27	NOTCH2	c.1874T>A	p.L625Q	missense	NM_024408.3	EX11	0.015286	.	.	.	.	.	1	120506237	120506238	1p12	A	T	A/T	-	NP_077719.2	4853	snv	1243	450
A27	NOTCH2	c.584G>C	p.G195A	missense	NM_024408.3	EX4	0.017976	.	.	.	.	.	1	120539786	120539787	1p12	C	G	C/G	-	NP_077719.2	4853	snv	1502	648
A27	NOTCH2	c.579G>C	p.Q193H	missense	NM_024408.3	EX4	0.020736	.	.	.	.	.	1	120539791	120539792	1p12	C	G	C/G	-	NP_077719.2	4853	snv	1495	649
A27	SPTA1	c.5897T>G	p.L1966R	missense	NM_003126.2	EX42	0.2	.	.	.	.	.	1	158595948	158595949	1q23.1	A	C	A/C	-	NP_003117.2	6708	snv	15	87
A27	TTN	c.20789A>G	p.K6930R	missense	NM_001267550.1	EX71	0.085227	.	.	.	.	.	2	179590141	179590142	2q31.2	T	C	T/C	-	NP_001254479.1	7273	snv	176	243
A27	TGFBR2	c.1657C>T	p.R553C	missense	NM_001024847.2	EX8E	0.046847	1650139	carcinoma [adenocarcinoma|NS|NS]	ENST00000359013: c.1657C>T (p.R553C)	CSV	large_intestine [NS|NS|NS]	3	30732968	30732969	3p24.1	C	T	C/T	+	NP_001020018.1	7048	snv	555	322
A27	MST1R	c.415C>A	p.L139M	missense	NM_002447.2	EX1	0.026455	.	.	.	.	.	3	49940627	49940628	3p21.31	G	T	G/T	-	NP_002438.2	4486	snv	567	493
A27	EPHA3	c.653T>G	p.M218R	missense	NM_005233.5	EX3	0.041176	.	.	.	.	.	3	89259508	89259509	3p11.1	T	G	T/G	+	NP_005224.2	2042	snv	680	334
A27	GATA2	c.128A>T	p.D43V	missense	NM_001145661.1	EX3	0.012208	.	.	.	.	.	3	128205746	128205747	3q21.3	T	A	T/A	-	NP_001139133.1	2624	snv	1966	1337
A27	FOXL2	c.453G>C	p.R151S	missense	NM_023067.3	EX1E	0.010885	.	.	.	.	.	3	138665111	138665112	3q22.3	C	G	C/G	-	NP_075555.1	668	snv	1378	1161
A27	CSF1R	c.307+2T>G	.	splice-5	NM_005211.3	IVS3	0.01306	.	.	.	.	.	5	149460327	149460328	5q32	A	C	A/C	-	NP_005202.2	1436	snv	1072	356
A27	DAXX	c.1658C>T	p.S553F	missense	NM_001141970.1	EX6	0.026042	.	.	.	.	.	6	33287474	33287475	6p21.32	G	A	G/A	-	NP_001135442.1	1616	snv	384	427
A27	ESR1	c.302A>T	p.N101I	missense	NM_001122742.1	EX3	0.010575	.	.	.	.	.	6	152129348	152129349	6q25.1	A	T	A/T	+	NP_001116214.1	2099	snv	2175	1311
A27	ARID1B	c.6125A>C	p.E2042A	missense	NM_020732.3	EX20E	0.013062	.	.	.	.	.	6	157528399	157528400	6q25.3	A	C	A/C	+	NP_065783.3	57492	snv	689	334
A27	GRM3	c.841T>G	p.S281A	missense	NM_000840.2	EX3	0.013815	.	.	.	.	.	7	86415948	86415949	7q21.12	T	G	T/G	+	NP_000831.2	2913	snv	2244	901
A27	SMO	c.305C>A	p.A102E	missense	NM_005631.4	EX1	0.023428	.	.	.	.	.	7	128829296	128829297	7q32.1	C	A	C/A	+	NP_005622.1	6608	snv	811	542
A27	SMO	c.1648T>G	p.C550G	missense	NM_005631.4	EX9	0.010204	.	.	.	.	.	7	128850384	128850385	7q32.1	T	G	T/G	+	NP_005622.1	6608	snv	686	504
A27	KEL	c.901A>C	p.M301L	missense	NM_000420.2	EX8	0.012746	.	.	.	.	.	7	142651293	142651294	7q34	T	G	T/G	-	NP_000411.1	3792	snv	863	538
A27	KEL	c.847T>C	p.F283L	missense	NM_000420.2	EX8	0.010782	1622486	carcinoma [NS|NS|NS]	ENST00000355265: c.847T>C (p.F283L)	CSV	liver [NS|NS|NS]	7	142651347	142651348	7q34	A	G	A/G	-	NP_000411.1	3792	snv	1113	568
A27	GATA4	c.1141T>C	p.S381P	missense	NM_002052.3	EX6	0.017873	.	.	.	.	.	8	11614586	11614587	8p23.1	T	C	T/C	+	NP_002043.2	2626	snv	1119	402
A27	ZNF703	c.1636_1657delCACCCCTATGGCAAGAGCCACT	p.H546Yfs*29	frameshift	NM_025069.1	EX2E	0.05037	.	.	.	.	.	8	37556054	37556076	8p11.23	CACCCCTATGGCAAGAGCCACT	.	CACCCCTATGGCAAGAGCCACT/.	+	NP_079345.1	80139	del	1350	810
A27	RECQL4	c.707G>A	p.G236D	missense	NM_004260.3	EX5	0.02665	.	.	.	.	.	8	145741795	145741796	8q24.3	C	T	C/T	-	NP_004251.3	9401	snv	788	381
A27	SYK	c.1581+1G>C	.	splice-5	NM_003177.5	IVS11	0.016949	.	.	.	.	.	9	93641235	93641236	9q22.2	G	C	G/C	+	NP_003168.2	6850	snv	472	355
A27	EGFL7	c.779T>G	p.L260R	missense	NM_016215.4	EX10	0.011599	.	.	.	.	.	9	139566519	139566520	9q34.3	T	G	T/G	+	NP_057299.1	51162	snv	1207	593
A27	GATA3	c.714C>G	p.S238R	missense	NM_001002295.1	EX3	0.01347	.	.	.	.	.	10	8100739	8100740	10p14	C	G	C/G	+	NP_001002295.1	2625	snv	1559	594
A27	ARID5B	c.1952T>C	p.V651A	missense	NM_032199.2	EX10E	0.013498	.	.	.	.	.	10	63851173	63851174	10q21.2	T	C	T/C	+	NP_115575.1	84159	snv	889	393
A27	CDKN1C	c.802T>G	p.S268A	missense	NM_000076.2	EX1	0.013378	.	.	.	.	.	11	2905917	2905918	11p15.4	A	C	A/C	-	NP_000067.1	1028	snv	897	809
A27	LMO1	c.208A>C	p.N70H	missense	NM_002315.2	EX2	0.050781	.	.	.	.	.	11	8251868	8251869	11p15.4	T	G	T/G	-	NP_002306.1	4004	snv	256	201
A27	WT1	c.4G>A	p.E2K	missense	NM_001198551.1	EX1	0.025822	.	.	.	.	.	11	32452081	32452082	11p13	C	T	C/T	-	NP_001185480.1	7490	snv	426	305
A27	YAP1	c.532G>A	p.E178K	missense	NM_001130145.2	EX2	0.010626	.	.	.	.	.	11	101985084	101985085	11q22.1	G	A	G/A	+	NP_001123617.1	10413	snv	847	267
A27	TSC2	c.227A>G	p.H76R	missense	NM_000548.3	EX4	0.020921	.	.	.	.	.	16	2103343	2103344	16p13.3	A	G	A/G	+	NP_000539.2	7249	snv	478	376
A27	ZFHX3	c.790G>T	p.V264L	missense	NM_006885.3	EX2	0.018797	3957817	carcinoma [squamous_cell_carcinoma|NS|NS]	ENST00000268489: c.790G>T (p.V264L)	CSV	lung [NS|NS|NS]	16	72993254	72993255	16q22.3	C	A	C/A	-	NP_008816.3	463	snv	2660	1140
A27	ANKRD11	c.3461A>C	p.E1154A	missense	NM_001256182.1	EX10	0.010267	.	.	.	.	.	16	89349488	89349489	16q24.3	T	G	T/G	-	NP_001243111.1	29123	snv	1461	531
A27	ANKRD11	c.897C>G	p.S299R	missense	NM_001256182.1	EX10	0.010506	.	.	.	.	.	16	89352052	89352053	16q24.3	G	C	G/C	-	NP_001243111.1	29123	snv	1047	448
A27	GPS2	c.911C>T	p.A304V	missense	NM_004489.4	EX11E	0.012177	.	.	.	.	.	17	7216147	7216148	17p13.1	G	A	G/A	-	NP_004480.1	2874	snv	657	513
A27	TP53	c.633T[4>2]	p.F212Sfs*3	frameshift	NM_000546.5	EX6	0.182203	1735835	carcinoma [NS|NS|NS]	ENST00000455263: c.635_636delTT (p.F212fs*3)	CSV	breast [NS|NS|NS]	17	7578212	7578214	17p13.1	AA	.	AA/.	-	NP_000537.3	7157	del	236	282
A27	MAP2K4	c.900G>T	p.L300F	missense	NM_003010.2	EX9	0.090909	.	.	.	.	.	17	12032463	12032464	17p12	G	T	G/T	+	NP_003001.1	6416	snv	66	196
A27	NCOR1	c.4703T>A	p.L1568*	nonsense	NM_006311.3	EX32	0.021583	.	.	.	.	.	17	15971245	15971246	17p12	A	T	A/T	-	NP_006302.2	9611	snv	1112	365
A27	ERBB2	c.3014C>A	p.P1005H	missense	NM_001005862.1	EX28	0.015982	.	.	.	.	.	17	37883200	37883201	17q12	C	A	C/A	+	NP_001005862.1	2064	snv	438	300
A27	GATA6	c.1661A>G	p.N554S	missense	NM_005257.4	EX7E	0.010652	.	.	.	.	.	18	19780658	19780659	18q11.2	A	G	A/G	+	NP_005248.2	2627	snv	1502	482
A27	KEAP1	c.227T>A	p.L76Q	missense	NM_203500.1	EX2	0.012472	.	.	.	.	.	19	10610482	10610483	19p13.2	A	T	A/T	-	NP_987096.1	9817	snv	2245	808
A27	JAK3	c.2792C>T	p.S931L	missense	NM_000215.3	EX20	0.023576	.	.	.	.	.	19	17942495	17942496	19p13.11	G	A	G/A	-	NP_000206.2	3718	snv	509	323
A27	JAK3	c.2788T>C	p.S930P	missense	NM_000215.3	EX20	0.041825	.	.	.	.	.	19	17942499	17942500	19p13.11	A	G	A/G	-	NP_000206.2	3718	snv	526	334
A27	POLD1	c.13C>T	p.R5W	missense	NM_001256849.1	EX2	0.020833	.	.	.	.	.	19	50902120	50902121	19q13.33	C	T	C/T	+	NP_001243778.1	5424	snv	1152	463
A27	POLD1	c.1501A>C	p.N501H	missense	NM_001256849.1	EX13	0.029598	.	.	.	.	.	19	50910245	50910246	19q13.33	A	C	A/C	+	NP_001243778.1	5424	snv	946	512
A27	GATA1	c.210A>C	p.R70S	missense	NM_002049.3	EX2	0.034979	.	.	.	.	.	X	48649725	48649726	Xp11.23	A	C	A/C	+	NP_002040.1	2623	snv	486	246
A27	FAM123B	c.2864C>A	p.A955D	missense	NM_152424.3	EX2E	0.011749	.	.	.	.	.	X	63410302	63410303	Xq11.2	G	T	G/T	-	NP_689637.3	139285	snv	766	342
A28	ARID1A	c.3407C>T	p.A1136V	missense	NM_006015.4	EX13	0.073529	.	.	.	.	.	1	27098990	27098991	1p36.11	C	T	C/T	+	NP_006006.3	8289	snv	272	236
A28	LRP1B	c.9025T>A	p.S3009T	missense	NM_018557.2	EX56	0.080645	.	.	.	.	.	2	141253142	141253143	2q22.1	A	T	A/T	-	NP_061027.2	53353	snv	62	146
A28	TP53	c.451C>T	p.P151S	missense	NM_000546.5	EX5	0.087838	10905	carcinoma [adenocarcinoma|NS|NS]	ENST00000269305: c.451C>T (p.P151S)	CSV	biliary_tract [gallbladder|NS|NS]	17	7578478	7578479	17p13.1	G	A	G/A	-	NP_000537.3	7157	snv	1776	850
A29	ARID1A	c.4399C[5>4]	p.P1468Lfs*13	frameshift	NM_006015.4	EX18	0.166396	4663229	carcinoma [NS|NS|NS]	ENST00000324856: c.4399delC (p.P1468fs*13)	CSV	biliary_tract [bile_duct|NS|NS]	1	27101116	27101117	1p36.11	C	.	C/.	+	NP_006006.3	8289	del	2464	1087
A29	ARID1A	c.5711A[5>4]	p.K1905Nfs*18	frameshift	NM_006015.4	EX20E	0.163432	.	.	.	.	.	1	27106099	27106100	1p36.11	A	.	A/.	+	NP_006006.3	8289	del	1958	937
A29	NTRK1	c.814C>T	p.P272S	missense	NM_001007792.1	EX9	0.010794	.	.	.	.	.	1	156843477	156843478	1q23.1	C	T	C/T	+	NP_001007793.1	4914	snv	1297	809
A29	MSH6	c.3254C[8>9]	p.F1088Lfs*5	frameshift	NM_000179.2	EX5	0.112903	308681	carcinoma [adenocarcinoma|NS|NS]	ENST00000234420: c.3253_3254insC (p.F1088fs*5)	CSV	large_intestine [caecum|NS|NS]	2	48030639	48030639	2p16.3	.	C	./C	+	NP_000170.1	2956	ins	62	138
A29	TTN	c.69127C[5>4]	p.P23044Qfs*74	frameshift	NM_001267550.1	EX324	0.113801	.	.	.	.	.	2	179441930	179441931	2q31.2	G	.	G/.	-	NP_001254479.1	7273	del	413	332
A29	IRS1	c.1784G[8>7]	p.H598Tfs*38	frameshift	NM_005544.2	EX1	0.19244	1405919	carcinoma [NS|NS|NS]	ENST00000305123: c.1791delG (p.H598fs*38)	CSV	breast [NS|NS|NS]	2	227661663	227661664	2q36.3	C	.	C/.	-	NP_005535.1	3667	del	1746	1349
A29	TGFBR2	c.1117C>T	p.R373C	missense	NM_001024847.2	EX5	0.01337	4752014	carcinoma [intestinal_adenocarcinoma|NS|NS]	ENST00000359013: c.1117C>T (p.R373C)	CSV	stomach [NS|NS|NS]	3	30713716	30713717	3p24.1	C	T	C/T	+	NP_001020018.1	7048	snv	1795	596
A29	MYD88	c.254G>C	p.G85A	missense	NM_001172567.1	EX1	0.015738	.	.	.	.	.	3	38180405	38180406	3p22.2	G	C	G/C	+	NP_001166038.1	4615	snv	2351	1270
A29	CTNNB1	c.133_135delTCT	p.S45del	cds-del	NM_001904.3	EX3	0.017836	33668	malignant_melanoma [NS|NS|NS]	ENST00000349496: c.131_133delCTT (p.S45del)	CSV	NS [NS|NS|NS]	3	41266133	41266136	3p22.1	CTT	.	CTT/.	+	NP_001895.1	1499	del	841	429
A29	CTNNB1	c.1255T>C	p.C419R	missense	NM_001904.3	EX9	0.022667	.	.	.	.	.	3	41275088	41275089	3p22.1	T	C	T/C	+	NP_001895.1	1499	snv	750	377
A29	ATR	c.2311A[10>11]	p.I774Nfs*3	frameshift	NM_001184.3	EX10	0.158879	1617015	carcinoma [adenocarcinoma|NS|NS]	NM_001184: c.2320_2321insA (p.I774fs*3)	RSS	endometrium [NS|NS|NS]	3	142274739	142274739	3q23	.	T	./T	-	NP_001175.2	545	ins	107	126
A29	PIK3CA	c.3140A>G	p.H1047R	missense	NM_006218.2	EX21E	0.016129	775	NS [NS|NS|NS]	NM_006218.1: c.3140A>G (p.H1047R)	CSV	NS [NS|NS|NS]	3	178952084	178952085	3q26.32	A	G	A/G	+	NP_006209.2	5290	snv	310	234
A29	TERT	c.330C[7>8]	p.E113Rfs*79	frameshift	NM_198253.2	EX2	0.14192	.	.	.	.	.	5	1294664	1294664	5p15.33	.	G	./G	-	NP_937983.2	7015	ins	1677	2065
A29	MSH3	c.1141A[8>7]	p.K383Rfs*32	frameshift	NM_002439.4	EX7	0.2	1438888	malignant_melanoma [NS|NS|NS]	NM_002439.1: c.1114delA (p.K374fs*32)	CSV	NS [NS|NS|NS]	5	79970914	79970915	5q14.1	A	.	A/.	+	NP_002430.3	4437	del	30	136
A29	RAD50	c.2157A[9>8]	p.K722Rfs*14	frameshift	NM_005732.3	EX13	0.159533	1433045	carcinoma [NS|NS|NS]	ENST00000265335: c.2157delA (p.K722fs*14)	CSV	breast [NS|NS|NS]	5	131931451	131931452	5q31.1	A	.	A/.	+	NP_005723.2	10111	del	257	224
A29	FGFR4	c.772A>T	p.N258Y	missense	NM_213647.1	EX7	0.01287	.	.	.	.	.	5	176519365	176519366	5q35.2	A	T	A/T	+	NP_998812.1	2264	snv	777	697
A29	NSD1	c.4585A[7>6]	p.M1531Cfs*43	frameshift	NM_022455.4	EX11	0.178571	.	.	.	.	.	5	176675268	176675269	5q35.3	A	.	A/.	+	NP_071900.2	64324	del	28	121
A29	HIST1H3B	c.295G>C	p.A99P	missense	NM_003537.3	EX1E	0.019185	.	.	.	.	.	6	26031993	26031994	6p22.2	C	G	C/G	-	NP_003528.1	8358	snv	417	272
A29	HIST1H3I	c.335C>T	p.A112V	missense	NM_003533.2	EX1E	0.037618	5947682	lymphoid_neoplasm [NS|NS|NS]	ENST00000328488: c.335C>T (p.A112V)	CSV	haematopoietic_and_lymphoid_tissue [NS|NS|NS]	6	27839758	27839759	6p22.1	G	A	G/A	-	NP_003524.1	8354	snv	319	226
A29	PIM1	c.1A>G	p.0?	init-loss	NM_002648.3	EX1	0.172798	.	.	.	.	.	6	37138351	37138352	6p21.2	A	G	A/G	+	NP_002639.1	5292	snv	2066	2048
A29	ESR1	c.1742A>C	p.K581T	missense	NM_001122742.1	EX10E	0.164706	.	.	.	.	.	6	152420054	152420055	6q25.1	A	C	A/C	+	NP_001116214.1	2099	snv	1105	468
A29	MLL3	c.8382A[9>8]	p.K2797Rfs*26	frameshift	NM_170606.2	EX38	0.133333	100082	carcinoma [adenocarcinoma|NS|NS]	ENST00000262189: c.8390_8390delA (p.K2797fs*26)	VUO	large_intestine [NS|NS|NS]	7	151874147	151874148	7q36.1	T	.	T/.	-	NP_733751.2	58508	del	45	106
A29	GATA4	c.1032C>A	p.S344R	missense	NM_002052.3	EX6	0.110345	.	.	.	.	.	8	11614477	11614478	8p23.1	C	A	C/A	+	NP_002043.2	2626	snv	1160	545
A29	NRG1	c.-233-u1_-232delTTT	.	span	NM_013962.2	.-EX1	0.259259	.	.	.	.	.	8	31497266	31497269	8p12	TTT	.	TTT/.	+	NP_039256.2	3084	del	270	594
A29	LYN	c.919G>A	p.A307T	missense	NM_002350.3	EX9	0.125	.	.	.	.	.	8	56879401	56879402	8q12.1	G	A	G/A	+	NP_002341.1	4067	snv	240	173
A29	CDKN2B	c.190G>C	p.A64P	missense	NM_078487.2	EX1	0.010474	.	.	.	.	.	9	22008762	22008763	9p21.3	C	G	C/G	-	NP_511042.1	1030	snv	1814	782
A29	GNAQ	c.991G>A	p.A331T	missense	NM_002072.3	EX7E	0.133964	.	.	.	.	.	9	80336327	80336328	9q21.2	C	T	C/T	-	NP_002063.2	2776	snv	1269	595
A29	FANCC	c.553C>T	p.R185*	nonsense	NM_000136.2	EX7	0.099738	.	.	.	.	.	9	97912337	97912338	9q22.32	G	A	G/A	-	NP_000127.2	2176	snv	381	310
A29	PTCH1	c.3915C[7>6]	p.R1308Efs*64	frameshift	NM_000264.3	EX23	0.178354	1463798	carcinoma [adenocarcinoma|NS|NS]	ENST00000331920: c.3921delC (p.R1308fs*64)	RSS	large_intestine [NS|NS|NS]	9	98209616	98209617	9q22.32	G	.	G/.	-	NP_000255.2	5727	del	1312	696
A29	NOTCH1	c.3907C>A	p.R1303S	missense	NM_017617.3	EX24	0.213904	.	.	.	.	.	9	139401085	139401086	9q34.3	G	T	G/T	-	NP_060087.3	4851	snv	748	843
A29	NOTCH1	c.3587G>A	p.G1196D	missense	NM_017617.3	EX22	0.128631	4544495	carcinoma [squamous_cell_carcinoma|NS|NS]	ENST00000277541: c.3587G>A (p.G1196D)	CSV	skin [head_neck|NS|NS]	9	139401812	139401813	9q34.3	C	T	C/T	-	NP_060087.3	4851	snv	241	466
A29	TCF7L2	c.1377A[9>8]	p.K462Sfs*23	frameshift	NM_030756.4	EX14E	0.205814	1345858	carcinoma [NS|NS|NS]	ENST00000543371: c.1395delA (p.K468fs*23)	CSV	breast [NS|NS|NS]	10	114925316	114925317	10q25.3	A	.	A/.	+	NP_110383.2	6934	del	860	515
A29	CDKN1C	c.606GGCCCC[4>3]	p.A197_P198[10>9]	cds-del	NM_000076.2	EX1	0.077091	.	.	.	.	.	11	2906090	2906096	11p15.4	GGGGCC	.	GGGGCC/.	-	NP_000067.1	1028	del	1375	1153
A29	PGR	c.994G>A	p.G332R	missense	NM_000926.4	EX1	0.185749	4017165	carcinoma [adenocarcinoma|NS|NS]	NM_000926.2: c.994G>A (p.G332R)	CSV	stomach [NS|NS|NS]	11	100998807	100998808	11q22.1	C	T	C/T	-	NP_000917.3	5241	snv	2498	2323
A29	ATM	c.8426A[7>6]	p.K2811Sfs*46	frameshift	NM_000051.3	EX58	0.285714	1351019	carcinoma [adenocarcinoma|NS|NS]	ENST00000278616: c.8426delA (p.K2811fs*46)	CSV	large_intestine [NS|NS|NS]	11	108216476	108216477	11q22.3	A	.	A/.	+	NP_000042.3	472	del	14	76
A29	KCNJ5	c.1142C>A	p.P381H	missense	NM_000890.3	EX3E	0.012155	.	.	.	.	.	11	128786507	128786508	11q24.3	C	A	C/A	+	NP_000881.3	3762	snv	905	644
A29	CHD4	c.2629C>T	p.R877W	missense	NM_001273.2	EX17	0.262295	1476838	malignant_melanoma [NS|NS|NS]	ENST00000357008: c.2629C>T (p.R877W)	CSV	NS [NS|NS|NS]	12	6702279	6702280	12p13.31	G	A	G/A	-	NP_001264.2	1108	snv	61	107
A29	BRCA2	c.2491G>A	p.V831I	missense	NM_000059.3	EX11	0.10728	2071315	malignant_melanoma [NS|NS|NS]	ENST00000544455: c.2491G>A (p.V831I)	CSV	NS [NS|NS|NS]	13	32910982	32910983	13q13.1	G	A	G/A	+	NP_000050.2	675	snv	261	243
A29	IRS2	c.3857G>A	p.R1286Q	missense	NM_003749.2	EX1	0.168342	.	.	.	.	.	13	110434543	110434544	13q34	C	T	C/T	-	NP_003740.2	8660	snv	1592	1530
A29	IGF1R	c.770C>T	p.A257V	missense	NM_000875.3	EX3	0.173625	.	.	.	.	.	15	99434682	99434683	15q26.3	C	T	C/T	+	NP_000866.1	3480	snv	2563	872
A29	TSC2	c.1244C>T	p.A415V	missense	NM_000548.3	EX12	0.180233	.	.	.	.	.	16	2111995	2111996	16p13.3	C	T	C/T	+	NP_000539.2	7249	snv	860	879
A29	CREBBP	c.1566C[5>4]	p.L524Wfs*6	frameshift	NM_004380.2	EX6	0.195238	.	.	.	.	.	16	3832687	3832688	16p13.3	G	.	G/.	-	NP_004371.2	1387	del	630	238
A29	GRIN2A	c.2512G>A	p.E838K	missense	NM_000833.3	EX13	0.17843	3513461	malignant_melanoma [NS|NS|NS]	ENST00000396573: c.2512G>A (p.E838K)	CSV	skin [NS|NS|NS]	16	9862790	9862791	16p13.2	C	T	C/T	-	NP_000824.1	2903	snv	1261	576
A29	CTCF	c.604A[7>8]	p.T204Nfs*26	frameshift	NM_006565.3	EX3	0.138988	1180830	carcinoma [adenocarcinoma|NS|NS]	ENST00000264010: c.603_604insA (p.T204fs*26)	RSS	large_intestine [NS|NS|NS]	16	67645338	67645338	16q22.1	.	A	./A	+	NP_006556.1	10664	ins	1403	714
A29	CDH1	c.372C[6>5]	p.P126Rfs*89	frameshift	NM_004360.3	EX3	0.358025	19494	carcinoma [ductal_carcinoma|NS|NS]	ENST00000261769: c.372delC (p.P126fs*89)	CSV	breast [NS|NS|NS]	16	68835780	68835781	16q22.1	C	.	C/.	+	NP_004351.1	999	del	486	393
A29	CDH1	c.895G>C	p.A299P	missense	NM_004360.3	EX7	0.120125	.	.	.	.	.	16	68845648	68845649	16q22.1	G	C	G/C	+	NP_004351.1	999	snv	641	546
A29	FANCA	c.2672T>A	p.L891H	missense	NM_000135.2	EX28	0.051768	.	.	.	.	.	16	89831403	89831404	16q24.3	A	T	A/T	-	NP_000126.2	2175	snv	792	712
A29	TP53	c.400T[4>3]	p.C135Afs*35	frameshift	NM_000546.5	EX5	0.144944	13156	adrenal_cortical_carcinoma [functioning|NS|NS]	ENST00000269305: c.403delT (p.C135fs*35)	CSV	adrenal_gland [adrenal_gland|NS|NS]	17	7578526	7578527	17p13.1	A	.	A/.	-	NP_000537.3	7157	del	1780	1157
A29	ELAC2	c.631C>T	p.R211*	nonsense	NM_018127.6	EX7	0.128631	.	.	.	.	.	17	12915027	12915028	17p12	G	A	G/A	-	NP_060597.4	60528	snv	723	557
A29	RNF43	c.1970G[7>6]	p.G659Vfs*41	frameshift	NM_017763.4	EX9	0.361905	270052	carcinoma [NS|NS|NS]	ENST00000407977: c.1976delG (p.G659fs*41)	CSV	biliary_tract [bile_duct|NS|NS]	17	56435160	56435161	17q22	C	.	C/.	-	NP_060233.3	54894	del	1785	1078
A29	CD79B	c.281A>G	p.K94R	missense	NM_001039933.1	EX3	0.135338	.	.	.	.	.	17	62007585	62007586	17q23.3	T	C	T/C	-	NP_001035022.1	974	snv	133	284
A29	AXIN2	c.1988G[7>8]	p.N666Qfs*41	frameshift	NM_004655.3	EX8	0.115875	1167822	carcinoma [adenocarcinoma|NS|NS]	ENST00000307078: c.1994_1995insG (p.N666fs*41)	RSS	large_intestine [NS|NS|NS]	17	63532584	63532584	17q24.1	.	C	./C	-	NP_004646.3	8313	ins	863	730
A29	SOX9	c.494A>G	p.H165R	missense	NM_000346.3	EX2	0.205382	4069148	carcinoma [adenocarcinoma|NS|NS]	ENST00000245479: c.494A>G (p.H165R)	CSV	stomach [NS|NS|NS]	17	70118921	70118922	17q24.3	A	G	A/G	+	NP_000337.1	6662	snv	706	904
A29	SOX9	c.1033C[5>4]	p.P346Rfs*37	frameshift	NM_000346.3	EX3E	0.203022	2976238	carcinoma [adenocarcinoma|NS|NS]	ENST00000245479: c.1033delC (p.P346fs*37)	CSV	large_intestine [colon|transverse|NS]	17	70120030	70120031	17q24.3	C	.	C/.	+	NP_000337.1	6662	del	1522	854
A29	PTPRS	c.1249G>A	p.V417M	missense	NM_002850.3	EX11	0.034305	.	.	.	.	.	19	5244232	5244233	19p13.3	C	T	C/T	-	NP_002841.3	5802	snv	2128	1328
A29	MUC16	c.6421A>G	p.S2141G	missense	NM_024690.2	EX1	0.17794	.	.	.	.	.	19	9085393	9085394	19p13.2	T	C	T/C	-	NP_078966.2	94025	snv	961	609
A29	SMARCA4	c.4861C>T	p.R1621*	nonsense	NM_001128844.1	EX35	0.155307	.	.	.	.	.	19	11170812	11170813	19p13.2	C	T	C/T	+	NP_001122316.1	6597	snv	895	826
A29	NOTCH3	c.5398G[7>8]	p.A1802Gfs*8	frameshift	NM_000435.2	EX30	0.163139	1391039	carcinoma [adenocarcinoma|NS|NS]	ENST00000263388: c.5404_5405insG (p.A1802fs*8)	CSV	large_intestine [caecum|NS|NS]	19	15276860	15276860	19p13.12	.	C	./C	-	NP_000426.2	4854	ins	1134	562
A29	CIC	c.1636G>A	p.A546T	missense	NM_015125.3	EX10	0.170143	.	.	.	.	.	19	42794555	42794556	19q13.2	G	A	G/A	+	NP_055940.3	23152	snv	1822	1266
A29	PTPRT	c.3261G>T	p.Q1087H	missense	NM_133170.3	EX24	0.061404	.	.	.	.	.	20	40739022	40739023	20q12	C	A	C/A	-	NP_573400.3	11122	snv	114	139
A29	ZNF217	c.2951T>C	p.L984P	missense	NM_006526.2	EX3	0.190108	.	.	.	.	.	20	52192351	52192352	20q13.2	A	G	A/G	-	NP_006517.1	7764	snv	1294	648
A29	GATA1	c.1068C[6>5]	p.P358Qfs*74	frameshift	NM_002049.3	EX6E	0.168124	1468252	carcinoma [adenocarcinoma|NS|NS]	ENST00000376670: c.1068delC (p.P358fs*>56)	CSV	large_intestine [colon|ascending|NS]	X	48652396	48652397	Xp11.23	C	.	C/.	+	NP_002040.1	2623	del	2058	1175
A29	FAM123B	c.514T[6>5]	p.F173Lfs*36	frameshift	NM_152424.3	EX2E	0.054724	175696	NS [NS|NS|NS]	NM_152424.1: c.519delT (p.F173fs*36)	CSV	large_intestine [colon|ascending|NS]	X	63412647	63412648	Xq11.2	A	.	A/.	-	NP_689637.3	139285	del	2339	1026
A29	BCORL1	c.5036C[7>6]	p.P1681Qfs*20	frameshift	NM_021946.4	EX12E	0.1637	1181075	malignant_melanoma [NS|NS|NS]	ENST00000218147: c.5036delC (p.P1681fs*20)	CSV	NS [NS|NS|NS]	X	129190010	129190011	Xq26.1	C	.	C/.	+	NP_068765.3	63035	del	2303	1057
A30	NOTCH2	c.1874T>A	p.L625Q	missense	NM_024408.3	EX11	0.010815	.	.	.	.	.	1	120506237	120506238	1p12	A	T	A/T	-	NP_077719.2	4853	snv	1202	593
A30	NTRK1	c.394T>A	p.W132R	missense	NM_001007792.1	EX6	0.046667	.	.	.	.	.	1	156837950	156837951	1q23.1	T	A	T/A	+	NP_001007793.1	4914	snv	150	253
A30	NTRK1	c.804C>G	p.H268Q	missense	NM_001007792.1	EX9	0.012518	424157	carcinoma [NS|NS|NS]	ENST00000524377: c.894C>G (p.H298Q)	CSV	breast [NS|NS|NS]	1	156843467	156843468	1q23.1	C	G	C/G	+	NP_001007793.1	4914	snv	1358	661
A30	MYCN	c.272C>A	p.P91Q	missense	NM_005378.4	EX2	0.012411	.	.	.	.	.	2	16082457	16082458	2p24.3	C	A	C/A	+	NP_005369.2	4613	snv	2095	955
A30	DNMT3A	c.553A>C	p.M185L	missense	NM_175629.2	EX6	0.012579	.	.	.	.	.	2	25497895	25497896	2p23.3	T	G	T/G	-	NP_783328.1	1788	snv	1113	820
A30	MSH6	c.250G>A	p.A84T	missense	NM_000179.2	EX1	0.021413	.	.	.	.	.	2	48010621	48010622	2p16.3	G	A	G/A	+	NP_000170.1	2956	snv	467	289
A30	INHA	c.412G>A	p.D138N	missense	NM_002191.3	EX2E	0.019943	.	.	.	.	.	2	220439558	220439559	2q35	G	A	G/A	+	NP_002182.1	3623	snv	1053	364
A30	MYD88	c.254G>C	p.G85A	missense	NM_001172567.1	EX1	0.016949	.	.	.	.	.	3	38180405	38180406	3p22.2	G	C	G/C	+	NP_001166038.1	4615	snv	2124	822
A30	TERT	c.1438T>A	p.S480T	missense	NM_198253.2	EX2	0.016977	.	.	.	.	.	5	1293562	1293563	5p15.33	A	T	A/T	-	NP_937983.2	7015	snv	2415	1238
A30	TERT	c.338A>C	p.E113A	missense	NM_198253.2	EX2	0.012406	.	.	.	.	.	5	1294662	1294663	5p15.33	T	G	T/G	-	NP_937983.2	7015	snv	1854	1101
A30	RASA1	c.428T>C	p.L143P	missense	NM_002890.2	EX1	0.025424	.	.	.	.	.	5	86564695	86564696	5q14.3	T	C	T/C	+	NP_002881.1	5921	snv	708	375
A30	FGFR4	c.772A>T	p.N258Y	missense	NM_213647.1	EX7	0.01197	.	.	.	.	.	5	176519365	176519366	5q35.2	A	T	A/T	+	NP_998812.1	2264	snv	919	574
A30	VEGFA	c.50T>A	p.L17H	missense	NM_001025366.2	EX1	0.010094	.	.	.	.	.	6	43738492	43738493	6p21.1	T	A	T/A	+	NP_001020537.2	7422	snv	1387	694
A30	VEGFA	c.416T>C	p.L139P	missense	NM_001025366.2	EX1	0.01005	.	.	.	.	.	6	43738858	43738859	6p21.1	T	C	T/C	+	NP_001020537.2	7422	snv	1592	757
A30	TNFAIP3	c.2227A>G	p.M743V	missense	NM_006290.3	EX9E	0.016076	.	.	.	.	.	6	138202309	138202310	6q23.3	A	G	A/G	+	NP_006281.1	7128	snv	2737	1147
A30	GRM3	c.1733T>A	p.I578N	missense	NM_000840.2	EX4	0.01436	.	.	.	.	.	7	86468562	86468563	7q21.12	T	A	T/A	+	NP_000831.2	2913	snv	1741	720
A30	PIK3CG	c.488C>G	p.T163S	missense	NM_002649.2	EX2	0.018405	.	.	.	.	.	7	106508493	106508494	7q22.3	C	G	C/G	+	NP_002640.2	5294	snv	1467	747
A30	PIK3CG	c.844G>A	p.V282M	missense	NM_002649.2	EX2	0.01462	.	.	.	.	.	7	106508849	106508850	7q22.3	G	A	G/A	+	NP_002640.2	5294	snv	684	597
A30	SMO	c.305C>A	p.A102E	missense	NM_005631.4	EX1	0.015098	.	.	.	.	.	7	128829296	128829297	7q32.1	C	A	C/A	+	NP_005622.1	6608	snv	1126	557
A30	SMO	c.1652+2T>C	.	splice-5	NM_005631.4	IVS9	0.016109	5658533	malignant_melanoma_of_soft_parts-clear_cell_sarcoma [NS|NS|NS]	ENST00000249373: c.1652+2T>C (p.?)	CSV	soft_tissue [fibrous_tissue_and_uncertain_origin|forearm|NS]	7	128850390	128850391	7q32.1	T	C	T/C	+	NP_005622.1	6608	snv	807	554
A30	RECQL4	c.707G>A	p.G236D	missense	NM_004260.3	EX5	0.023611	.	.	.	.	.	8	145741795	145741796	8q24.3	C	T	C/T	-	NP_004251.3	9401	snv	720	494
A30	PTPRD	c.3506T>A	p.L1169Q	missense	NM_002839.3	EX32	0.031579	.	.	.	.	.	9	8465673	8465674	9p24.1	A	T	A/T	-	NP_002830.1	5789	snv	190	179
A30	RET	c.2099T>C	p.M700T	missense	NM_020630.4	EX11	0.017935	.	.	.	.	.	10	43610146	43610147	10q11.21	T	C	T/C	+	NP_065681.1	5979	snv	1840	841
A30	MYOD1	c.919T>G	p.C307G	missense	NM_002478.4	EX3E	0.014059	.	.	.	.	.	11	17743010	17743011	11p15.1	T	G	T/G	+	NP_002469.2	4654	snv	1636	822
A30	MEN1	c.510C>G	p.C170W	missense	NM_000244.3	EX3	0.01145	.	.	.	.	.	11	64575521	64575522	11q13.1	G	C	G/C	-	NP_000235.2	4221	snv	1572	1093
A30	KCNJ5	c.1142C>A	p.P381H	missense	NM_000890.3	EX3E	0.0111	.	.	.	.	.	11	128786507	128786508	11q24.3	C	A	C/A	+	NP_000881.3	3762	snv	991	681
A30	POLE	c.5246A>T	p.E1749V	missense	NM_006231.2	EX39	0.012153	.	.	.	.	.	12	133218364	133218365	12q24.33	T	A	T/A	-	NP_006222.2	5426	snv	1728	955
A30	IRS2	c.3313delG	p.V1105*fs*1	frameshift	NM_003749.2	EX1	0.010626	.	.	.	.	.	13	110435087	110435088	13q34	C	.	C/.	-	NP_003740.2	8660	del	847	458
A30	MGA	c.9046C>G	p.P3016A	missense	NM_001164273.1	EX24E	0.016324	.	.	.	.	.	15	42059325	42059326	15q15.1	C	G	C/G	+	NP_001157745.1	23269	snv	1654	815
A30	MGA	c.9053C>G	p.A3018G	missense	NM_001164273.1	EX24E	0.016245	.	.	.	.	.	15	42059332	42059333	15q15.1	C	G	C/G	+	NP_001157745.1	23269	snv	1662	816
A30	TRAF7	c.1754A>C	p.D585A	missense	NM_032271.2	EX19	0.034305	.	.	.	.	.	16	2226056	2226057	16p13.3	A	C	A/C	+	NP_115647.2	84231	snv	1166	755
A30	GRIN2A	c.79G>C	p.A27P	missense	NM_000833.3	EX3	0.013826	.	.	.	.	.	16	10274189	10274190	16p13.2	C	G	C/G	-	NP_000824.1	2903	snv	3110	1250
A30	GRIN2A	c.64G>C	p.A22P	missense	NM_000833.3	EX3	0.016176	.	.	.	.	.	16	10274204	10274205	16p13.2	C	G	C/G	-	NP_000824.1	2903	snv	3091	1225
A30	PALB2	c.398G>C	p.S133T	missense	NM_024675.3	EX4	0.013749	.	.	.	.	.	16	23647468	23647469	16p12.2	C	G	C/G	-	NP_078951.2	79728	snv	1091	657
A30	ZFHX3	c.664G>A	p.A222T	missense	NM_006885.3	EX2	0.010115	.	.	.	.	.	16	72993380	72993381	16q22.3	C	T	C/T	-	NP_008816.3	463	snv	2966	1401
A30	ANKRD11	c.3477T>G	p.Y1159*	nonsense	NM_001256182.1	EX10	0.014873	.	.	.	.	.	16	89349472	89349473	16q24.3	A	C	A/C	-	NP_001243111.1	29123	snv	1412	857
A30	TP53	c.659A>G	p.Y220C	missense	NM_000546.5	EX6	0.073333	10758	carcinoma [NS|NS|NS]	ENST00000269305: c.659A>G (p.Y220C)	CSV	biliary_tract [bile_duct|NS|NS]	17	7578189	7578190	17p13.1	T	C	T/C	-	NP_000537.3	7157	snv	300	329
A30	AXIN2	c.1508A>G	p.K503R	missense	NM_004655.3	EX6	0.015703	.	.	.	.	.	17	63533645	63533646	17q24.1	T	C	T/C	-	NP_004646.3	8313	snv	1401	746
A30	AXIN2	c.731C>A	p.S244*	nonsense	NM_004655.3	EX2	0.013552	.	.	.	.	.	17	63554007	63554008	17q24.1	G	T	G/T	-	NP_004646.3	8313	snv	1771	1110
A30	SRSF2	c.230G>C	p.G77A	missense	NM_001195427.1	EX1	0.012694	.	.	.	.	.	17	74733012	74733013	17q25.1	C	G	C/G	-	NP_001182356.1	6427	snv	2836	1030
A30	BCL2	c.250C>T	p.P84S	missense	NM_000633.2	EX2	0.012555	.	.	.	.	.	18	60985649	60985650	18q21.33	G	A	G/A	-	NP_000624.2	596	snv	1593	649
A30	DOT1L	c.3884G>C	p.G1295A	missense	NM_032482.2	EX27	0.015919	.	.	.	.	.	19	2226403	2226404	19p13.3	G	C	G/C	+	NP_115871.1	84444	snv	691	410
A30	DNMT1	c.4514C>G	p.A1505G	missense	NM_001130823.1	EX38	0.012569	.	.	.	.	.	19	10246938	10246939	19p13.2	G	C	G/C	-	NP_001124295.1	1786	snv	1273	818
A30	KEAP1	c.852G>T	p.Q284H	missense	NM_203500.1	EX3	0.016913	.	.	.	.	.	19	10602725	10602726	19p13.2	C	A	C/A	-	NP_987096.1	9817	snv	2779	1388
A30	KEAP1	c.847A>C	p.M283L	missense	NM_203500.1	EX3	0.017594	4653016	carcinoma [adenocarcinoma|NS|NS]	ENST00000393623: c.847A>C (p.M283L)	VUO	large_intestine [NS|NS|NS]	19	10602730	10602731	19p13.2	T	G	T/G	-	NP_987096.1	9817	snv	2785	1407
A30	PIK3R2	c.686T>A	p.L229Q	missense	NM_005027.2	EX6	0.010808	.	.	.	.	.	19	18272175	18272176	19p13.11	T	A	T/A	+	NP_005018.1	5296	snv	1943	658
A30	CEBPA	c.431A>C	p.E144A	missense	NM_004364.3	EX1E	0.023936	.	.	.	.	.	19	33792889	33792890	19q13.11	T	G	T/G	-	NP_004355.2	1050	snv	1880	832
A30	CEBPA	c.280G>C	p.A94P	missense	NM_004364.3	EX1E	0.02397	.	.	.	.	.	19	33793040	33793041	19q13.11	C	G	C/G	-	NP_004355.2	1050	snv	2378	1017
A30	MLL4	c.694A>T	p.R232W	missense	NM_014727.1	EX3	0.013945	.	.	.	.	.	19	36210942	36210943	19q13.12	A	T	A/T	+	NP_055542.1	9757	snv	2223	1276
A30	CD79A	c.95C>G	p.A32G	missense	NM_001783.3	EX2	0.128319	.	.	.	.	.	19	42383074	42383075	19q13.2	C	G	C/G	+	NP_001774.1	973	snv	226	184
A30	POLD1	c.3053T>C	p.V1018A	missense	NM_001256849.1	EX24	0.0112	.	.	.	.	.	19	50919965	50919966	19q13.33	T	C	T/C	+	NP_001243778.1	5424	snv	625	592
A30	ASXL1	c.4258G>A	p.G1420R	missense	NM_015338.5	EX13E	0.010634	.	.	.	.	.	20	31024772	31024773	20q11.21	G	A	G/A	+	NP_056153.2	171023	snv	2351	1119
A30	LZTR1	c.2447T>A	p.L816Q	missense	NM_006767.3	EX21E	0.020419	.	.	.	.	.	22	21351560	21351561	22q11.21	T	A	T/A	+	NP_006758.2	8216	snv	1959	912
A30	BCOR	c.357T>A	p.N119K	missense	NM_001123385.1	EX4	0.010499	.	.	.	.	.	X	39934241	39934242	Xp11.4	A	T	A/T	-	NP_001116857.1	54880	snv	762	473
A41	SPEN	c.5719G>A	p.V1907I	missense	NM_015001.2	EX11	0.180348	5990944	carcinoma [adenocarcinoma|NS|NS]	ENST00000375759: c.5719G>A (p.V1907I)	CSV	prostate [NS|NS|NS]	1	16258453	16258454	1p36.13	G	A	G/A	+	NP_055816.2	23013	snv	804	771
A41	ARID1A	c.6597delA	p.E2200Rfs*31	frameshift	NM_006015.4	EX20E	0.228426	.	.	.	.	.	1	27106985	27106986	1p36.11	A	.	A/.	+	NP_006006.3	8289	del	591	775
A41	JAK1	c.2042G>A	p.R681Q	missense	NM_002227.2	EX15	0.180775	.	.	.	.	.	1	65311268	65311269	1p31.3	C	T	C/T	-	NP_002218.2	3716	snv	697	398
A41	NOTCH2	c.3692G>A	p.R1231Q	missense	NM_024408.3	EX23	0.179487	.	.	.	.	.	1	120471798	120471799	1p12	C	T	C/T	-	NP_077719.2	4853	snv	156	141
A41	DNMT3A	c.1222C>T	p.R408W	missense	NM_153759.3	EX11	0.173016	.	.	.	.	.	2	25467085	25467086	2p23.3	G	A	G/A	-	NP_715640.2	1788	snv	630	653
A41	INPP4A	c.2678C>A	p.T893N	missense	NM_001134224.1	EX25	0.115	.	.	.	.	.	2	99193482	99193483	2q11.2	C	A	C/A	+	NP_001127696.1	3631	snv	400	322
A41	LRP1B	c.5114+1G>A	.	splice-5	NM_018557.2	IVS30	0.174757	.	.	.	.	.	2	141598485	141598486	2q22.1	C	T	C/T	-	NP_061027.2	53353	snv	309	169
A41	TTN	c.82385C>T	p.T27462M	missense	NM_001267550.1	EX326	0.192308	.	.	.	.	.	2	179428473	179428474	2q31.2	G	A	G/A	-	NP_001254479.1	7273	snv	130	66
A41	TTN	c.69904G>A	p.V23302I	missense	NM_001267550.1	EX326	0.17047	248070	carcinoma [NS|NS|NS]	ENST00000356127: c.62194G>A (p.V20732I)	VUO	prostate [NS|NS|NS]	2	179440954	179440955	2q31.2	C	T	C/T	-	NP_001254479.1	7273	snv	745	436
A41	TTN	c.47077G>A	p.V15693I	missense	NM_001267550.1	EX252	0.198864	.	.	.	.	.	2	179483107	179483108	2q31.2	C	T	C/T	-	NP_001254479.1	7273	snv	176	112
A41	TTN	c.2845T>A	p.L949I	missense	NM_001267550.1	EX18	0.168196	.	.	.	.	.	2	179647787	179647788	2q31.2	A	T	A/T	-	NP_001254479.1	7273	snv	327	199
A41	TGFBR2	c.449A[10>11]	p.P154Afs*3	frameshift	NM_001024847.2	EX4	0.143023	300123	carcinoma [adenocarcinoma|NS|NS]	NM_003242: c.373_374insA (p.P129fs*3)	RSS	large_intestine [NS|NS|NS]	3	30691871	30691871	3p24.1	.	A	./A	+	NP_001020018.1	7048	ins	860	467
A41	SETD2	c.1178G>A	p.R393Q	missense	NM_014159.6	EX3	0.012839	.	.	.	.	.	3	47164947	47164948	3p21.31	C	T	C/T	-	NP_054878.5	29072	snv	701	379
A41	PBRM1	c.768A[6>5]	p.N258Mfs*25	frameshift	NM_018313.4	EX8	0.218659	2854195	carcinoma [adenocarcinoma|NS|NS]	ENST00000356770: c.773delA (p.N258fs*25)	VUO	large_intestine [NS|NS|NS]	3	52682399	52682400	3p21.1	T	.	T/.	-	NP_060783.3	55193	del	343	92
A41	GSK3B	c.1070G>A	p.R357Q	missense	NM_002093.3	EX10	0.145963	.	.	.	.	.	3	119582330	119582331	3q13.33	C	T	C/T	-	NP_002084.2	2932	snv	322	106
A41	EPHB1	c.2227C>T	p.R743W	missense	NM_004441.4	EX12	0.155128	260706	carcinoma [adenocarcinoma|NS|NS]	ENST00000398015: c.2227C>T (p.R743W)	CSV	large_intestine [rectum|NS|NS]	3	134920411	134920412	3q22.2	C	T	C/T	+	NP_004432.1	2047	snv	780	636
A41	ATR	c.2311A[10>9]	p.I774Yfs*5	frameshift	NM_001184.3	EX10	0.25	214499	carcinoma [NS|NS|NS]	NM_001184: c.2320delA (p.I774fs*5)	CSV	biliary_tract [bile_duct|NS|NS]	3	142274739	142274740	3q23	T	.	T/.	-	NP_001175.2	545	del	412	213
A41	PIK3CA	c.3140A>G	p.H1047R	missense	NM_006218.2	EX21E	0.126389	775	NS [NS|NS|NS]	NM_006218.1: c.3140A>G (p.H1047R)	CSV	NS [NS|NS|NS]	3	178952084	178952085	3q26.32	A	G	A/G	+	NP_006209.2	5290	snv	720	278
A41	SOX2	c.472G>A	p.D158N	missense	NM_003106.3	EX1E	0.144847	460847	carcinoma [squamous_cell_carcinoma|NS|NS]	ENST00000431565: c.472G>A (p.D158N)	CSV	cervix [NS|NS|NS]	3	181430619	181430620	3q26.33	G	A	G/A	+	NP_003097.1	6657	snv	359	262
A41	KLHL6	c.1786G>A	p.V596M	missense	NM_130446.2	EX7E	0.283186	.	.	.	.	.	3	183209794	183209795	3q27.1	C	T	C/T	-	NP_569713.2	89857	snv	791	543
A41	BCL6	c.973C>T	p.R325W	missense	NM_001706.4	EX5	0.150052	4974857	carcinoma [squamous_cell_carcinoma|NS|NS]	ENST00000406870: c.973C>T (p.R325W)	CSV	oesophagus [NS|NS|NS]	3	187447219	187447220	3q27.3	G	A	G/A	-	NP_001697.2	604	snv	953	862
A41	SLIT2	c.4567G>A	p.G1523S	missense	NM_004787.1	EX37E	0.139576	.	.	.	.	.	4	20620608	20620609	4p15.31	G	A	G/A	+	NP_004778.1	9353	snv	566	487
A41	KIT	c.1594G>A	p.V532I	missense	NM_000222.2	EX10	0.112948	.	.	.	.	.	4	55593436	55593437	4q12	G	A	G/A	+	NP_000213.1	3815	snv	363	139
A41	MAP3K1	c.2824ACA[8>9]	p.T942[8>9]	cds-ins	NM_005921.1	EX14	0.153285	.	.	.	.	.	5	56177848	56177848	5q11.2	.	CAA	./CAA	+	NP_005912.1	4214	ins	411	300
A41	PLK2	c.997T[8>7]	p.L335Cfs*68	frameshift	NM_006622.3	EX7	0.15	273126	carcinoma [renal_cell_carcinoma_unclassified|NS|NS]	NM_006622: c.1004delT (p.L335fs*68)	CSV	kidney [NS|NS|NS]	5	57753011	57753012	5q11.2	A	.	A/.	-	NP_006613.2	10769	del	700	441
A41	PIK3R1	c.238A[7>6]	p.I82Sfs*32	frameshift	NM_181523.2	EX2	0.179732	4747412	carcinoma [ductal_carcinoma|NS|NS]	ENST00000521381: c.238delA (p.I82fs*32)	CSV	breast [NS|NS|NS]	5	67522740	67522741	5q13.1	A	.	A/.	+	NP_852664.1	5295	del	523	274
A41	MSH3	c.1141A[8>7]	p.K383Rfs*32	frameshift	NM_002439.4	EX7	0.125	1438888	malignant_melanoma [NS|NS|NS]	NM_002439.1: c.1114delA (p.K374fs*32)	CSV	NS [NS|NS|NS]	5	79970914	79970915	5q14.1	A	.	A/.	+	NP_002430.3	4437	del	272	148
A41	SNCAIP	c.1489G>A	p.A497T	missense	NM_005460.2	EX8	0.20339	.	.	.	.	.	5	121780323	121780324	5q23.2	G	A	G/A	+	NP_005451.2	9627	snv	354	181
A41	IRF4	c.313A>G	p.N105D	missense	NM_002460.3	EX3	0.033465	.	.	.	.	.	6	394916	394917	6p25.3	A	G	A/G	+	NP_002451.2	3662	snv	508	327
A41	EPHA7	c.2756C>T	p.T919I	missense	NM_004440.3	EX16	0.185535	.	.	.	.	.	6	93955141	93955142	6q16.1	G	A	G/A	-	NP_004431.1	2045	snv	318	173
A41	ROS1	c.4118T>C	p.V1373A	missense	NM_002944.2	EX25	0.01417	.	.	.	.	.	6	117677814	117677815	6q22.1	A	G	A/G	-	NP_002935.2	6098	snv	494	277
A41	ESR1	c.1144G>T	p.A382S	missense	NM_001122742.1	EX7	0.302799	.	.	.	.	.	6	152332837	152332838	6q25.1	G	T	G/T	+	NP_001116214.1	2099	snv	393	399
A41	QKI	c.394A[8>7]	p.K134Rfs*14	frameshift	NM_006775.2	EX3	0.147757	1192820	malignant_melanoma [NS|NS|NS]	ENST00000275262: c.394delA (p.K134fs*14)	CSV	NS [NS|NS|NS]	6	163899919	163899920	6q26	A	.	A/.	+	NP_006766.1	9444	del	379	125
A41	CARD11	c.1135C>T	p.R379W	missense	NM_032415.4	EX8	0.153982	.	.	.	.	.	7	2977548	2977549	7p22.2	G	A	G/A	-	NP_115791.3	84433	snv	565	455
A41	MAGI2	c.2269C>T	p.Q757*	nonsense	NM_012301.3	EX12	0.146	1452173	carcinoma [adenocarcinoma|NS|NS]	ENST00000354212: c.2269C>T (p.Q757*)	CSV	large_intestine [colon|ascending|NS]	7	77824190	77824191	7q21.11	G	A	G/A	-	NP_036433.2	9863	snv	500	282
A41	MET	c.1034T>C	p.V345A	missense	NM_001127500.1	EX2	0.022931	.	.	.	.	.	7	116340171	116340172	7q31.2	T	C	T/C	+	NP_001120972.1	4233	snv	1003	642
A41	BRAF	c.487AACA[2>1]	p.K164Rfs*17	frameshift	NM_004333.4	EX3	0.167797	.	.	.	.	.	7	140534418	140534422	7q34	TGTT	.	TGTT/.	-	NP_004324.2	673	del	590	316
A41	NRG1	c.-233-u1_-233delTT	.	span	NM_013962.2	.-EX1	0.314031	.	.	.	.	.	8	31497266	31497268	8p12	TT	.	TT/.	+	NP_039256.2	3084	del	449	250
A41	GPR124	c.686T>C	p.L229P	missense	NM_032777.9	EX6	0.035088	.	.	.	.	.	8	37687499	37687500	8p11.23	T	C	T/C	+	NP_116166.9	25960	snv	627	456
A41	SOX17	c.418C>T	p.R140W	missense	NM_022454.3	EX2E	0.09899	.	.	.	.	.	8	55371727	55371728	8q11.23	C	T	C/T	+	NP_071899.1	64321	snv	495	411
A41	PREX2	c.2590G>A	p.V864I	missense	NM_024870.2	EX23	0.105263	.	.	.	.	.	8	69011952	69011953	8q13.2	G	A	G/A	+	NP_079146.2	80243	snv	133	18
A41	PTPRD	c.2435G>A	p.S812N	missense	NM_002839.3	EX27	0.164524	.	.	.	.	.	9	8492893	8492894	9p24.1	C	T	C/T	-	NP_002830.1	5789	snv	389	214
A41	SYK	c.500C>A	p.P167H	missense	NM_003177.5	EX3	0.013253	.	.	.	.	.	9	93607797	93607798	9q22.2	C	A	C/A	+	NP_003168.2	6850	snv	830	383
A41	ARID5B	c.2653A>G	p.T885A	missense	NM_032199.2	EX10E	0.184765	.	.	.	.	.	10	63851874	63851875	10q21.2	A	G	A/G	+	NP_115575.1	84159	snv	617	486
A41	ARID5B	c.3145C>T	p.Q1049*	nonsense	NM_032199.2	EX10E	0.191429	.	.	.	.	.	10	63852366	63852367	10q21.2	C	T	C/T	+	NP_115575.1	84159	snv	700	743
A41	TET1	c.1093C>A	p.L365I	missense	NM_030625.2	EX2	0.206262	.	.	.	.	.	10	70333187	70333188	10q21.3	C	A	C/A	+	NP_085128.2	80312	snv	543	429
A41	TET1	c.2347G>A	p.G783S	missense	NM_030625.2	EX4	0.152758	5460001	carcinoma [adenocarcinoma|NS|NS]	ENST00000373644: c.2347G>A (p.G783S)	CSV	large_intestine [NS|NS|NS]	10	70404832	70404833	10q21.3	G	A	G/A	+	NP_085128.2	80312	snv	707	285
A41	PTEN	c.517C>T	p.R173C	missense	NM_000314.4	EX6	0.107417	5089	glioma [NS|NS|NS]	ENST00000371953: c.517C>T (p.R173C)	CSV	central_nervous_system [brain|NS|NS]	10	89711898	89711899	10q23.31	C	T	C/T	+	NP_000305.3	5728	snv	391	161
A41	PTEN	c.963A[6>5]	p.N323Mfs*21	frameshift	NM_000314.4	EX8	0.123288	5823	carcinoma [luminal_B_carcinoma|NS|NS]	ENST00000371953: c.963delA (p.T321fs*23)	RSS	breast [NS|NS|NS]	10	89720811	89720812	10q23.31	A	.	A/.	+	NP_000305.3	5728	del	73	27
A41	ARID2	c.103A[7>8]	p.I37Nfs*29	frameshift	NM_152641.2	EX2	0.214876	1245452	carcinoma [adenocarcinoma|NS|NS]	ENST00000334344: c.102_103insA (p.I37fs*29)	VUO	oesophagus [NS|NS|NS]	12	46123836	46123836	12q12	.	A	./A	+	NP_689854.2	196528	ins	242	142
A41	ERBB3	c.3926G>A	p.R1309H	missense	NM_001982.3	EX28E	0.164686	.	.	.	.	.	12	56495735	56495736	12q13.2	G	A	G/A	+	NP_001973.2	2065	snv	589	406
A41	FOXO1	c.1424A>T	p.D475V	missense	NM_002015.3	EX2	0.010764	.	.	.	.	.	13	41134203	41134204	13q14.11	T	A	T/A	-	NP_002006.2	2308	snv	929	682
A41	FOXA1	c.832G>A	p.G278S	missense	NM_004496.3	EX2E	0.206785	.	.	.	.	.	14	38061156	38061157	14q21.1	C	T	C/T	-	NP_004487.2	3169	snv	619	556
A41	B2M	c.37CT[4>3]	p.L15Ffs*41	frameshift	NM_004048.2	EX1	0.189441	144579	malignant_melanoma [NS|NS|NS]	ENST00000558401: c.37_38delCT (p.L15fs*41)	CSV	NS [NS|NS|NS]	15	45003780	45003782	15q21.1	CT	.	CT/.	+	NP_004039.1	567	del	322	284
A41	B2M	c.45_48delTTCT	p.S16Afs*27	frameshift	NM_004048.2	EX1	0.1125	2189156	carcinoma [adenocarcinoma|NS|NS]	ENST00000558401: c.42_45delTCTT (p.S16fs*27)	CSV	large_intestine [colon|ascending|NS]	15	45003785	45003789	15q21.1	TCTT	.	TCTT/.	+	NP_004039.1	567	del	320	283
A41	BLM	c.1536A[9>10]	p.N515Kfs*2	frameshift	NM_000057.2	EX7	0.159639	1375442	carcinoma [squamous_cell_carcinoma|NS|NS]	ENST00000355112: c.1535_1536insA (p.N515fs*2)	CSV	upper_aerodigestive_tract [mouth|gingiva|NS]	15	91304138	91304138	15q26.1	.	A	./A	+	NP_000048.1	641	ins	332	131
A41	TRAF7	c.816G>T	p.Q272H	missense	NM_032271.2	EX10	0.213689	.	.	.	.	.	16	2223203	2223204	16p13.3	G	T	G/T	+	NP_115647.2	84231	snv	599	555
A41	ANKRD11	c.7535G[4>3]	p.G2513Efs*14	frameshift	NM_001256182.1	EX11	0.181319	.	.	.	.	.	16	89341531	89341532	16q24.3	C	.	C/.	-	NP_001243111.1	29123	del	182	165
A41	MAP2K4	c.891+2T>C	.	splice-5	NM_003010.2	IVS8	0.168285	436042	carcinoma [NS|NS|NS]	ENST00000353533: c.891+2T>C (p.?)	CSV	breast [NS|NS|NS]	17	12028689	12028690	17p12	T	C	T/C	+	NP_003001.1	6416	snv	309	126
A41	ERBB2	c.3260C>A	p.T1087K	missense	NM_001005862.1	EX29	0.161765	.	.	.	.	.	17	37883737	37883738	17q12	C	A	C/A	+	NP_001005862.1	2064	snv	340	346
A41	RAD51C	c.485G>A	p.G162E	missense	NM_058216.1	EX3	0.183983	.	.	.	.	.	17	56774133	56774134	17q22	G	A	G/A	+	NP_478123.1	5889	snv	462	291
A41	YES1	c.1100A>T	p.Y367F	missense	NM_005433.3	EX9	0.091549	.	.	.	.	.	18	739771	739772	18p11.32	T	A	T/A	-	NP_005424.1	7525	snv	142	52
A41	MAP2K2	c.1070G>A	p.R357Q	missense	NM_030662.3	EX10	0.148289	5441073	carcinoma [squamous_cell_carcinoma|NS|NS]	ENST00000262948: c.1070G>A (p.R357Q)	CSV	oesophagus [NS|NS|NS]	19	4094472	4094473	19p13.3	C	T	C/T	-	NP_109587.1	5605	snv	263	222
A41	MUC16	c.32522T[7>6]	p.F10843Sfs*11	frameshift	NM_024690.2	EX5	0.167442	1397888	carcinoma [adenocarcinoma|NS|NS]	ENST00000397910: c.32528delT (p.F10843fs*11)	CSV	large_intestine [colon|transverse|NS]	19	9049102	9049103	19p13.2	A	.	A/.	-	NP_078966.2	94025	del	860	606
A41	MUC16	c.17979A>G	p.I5993M	missense	NM_024690.2	EX3	0.1	.	.	.	.	.	19	9069466	9069467	19p13.2	T	C	T/C	-	NP_078966.2	94025	snv	640	545
A41	MUC16	c.12719C>A	p.A4240E	missense	NM_024690.2	EX3	0.199507	.	.	.	.	.	19	9074726	9074727	19p13.2	G	T	G/T	-	NP_078966.2	94025	snv	406	372
A41	DNMT1	c.1051A[7>6]	p.M353Wfs*8	frameshift	NM_001130823.1	EX15	0.167449	.	.	.	.	.	19	10270725	10270726	19p13.2	T	.	T/.	-	NP_001124295.1	1786	del	639	338
A41	SMARCA4	c.2729C>T	p.T910M	missense	NM_001128844.1	EX20	0.111366	1226753	carcinoma [adenocarcinoma|NS|NS]	ENST00000358026: c.2729C>T (p.T910M)	CSV	biliary_tract [gallbladder|NS|NS]	19	11132512	11132513	19p13.2	C	T	C/T	+	NP_001122316.1	6597	snv	871	809
A41	NOTCH3	c.2452G>A	p.A818T	missense	NM_000435.2	EX16	0.146993	.	.	.	.	.	19	15295219	15295220	19p13.12	C	T	C/T	-	NP_000426.2	4854	snv	449	427
A41	PIK3R2	c.248delT	p.L83Rfs*47	frameshift	NM_005027.2	EX2	0.179104	.	.	.	.	.	19	18266936	18266937	19p13.11	T	.	T/.	+	NP_005018.1	5296	del	469	510
A41	CCNE1	c.1177CTC[2>1]	p.L393[2>1]	cds-del	NM_001238.2	EX12E	0.168096	.	.	.	.	.	19	30314627	30314630	19q12	CTC	.	CTC/.	+	NP_001229.1	898	del	583	426
A41	MLL4	c.5631G[6>5]	p.G1879Vfs*16	frameshift	NM_014727.1	EX27	0.17128	187985	carcinoma [adenocarcinoma|NS|NS]	ENST00000222270: c.5637delG (p.G1881fs*16)	RSS	large_intestine [NS|NS|NS]	19	36223001	36223002	19q13.12	G	.	G/.	+	NP_055542.1	9757	del	578	656
A41	MLL4	c.7298-1delG	.	splice-3	NM_014727.1	IVS31	0.191268	.	.	.	.	.	19	36227811	36227812	19q13.12	G	.	G/.	+	NP_055542.1	9757	del	481	379
A41	AXL	c.2570C>T	p.A857V	missense	NM_021913.3	EX20E	0.201893	.	.	.	.	.	19	41765693	41765694	19q13.2	C	T	C/T	+	NP_068713.2	558	snv	317	372
A41	CIC	c.2638dupA	p.T880Nfs*51	frameshift	NM_015125.3	EX10	0.151246	.	.	.	.	.	19	42795557	42795557	19q13.2	.	A	./A	+	NP_055940.3	23152	ins	562	554
A41	CIC	c.3341C[7>6]	p.P1116Qfs*45	frameshift	NM_015125.3	EX14	0.184722	3287149	carcinoma [adenocarcinoma|NS|NS]	ENST00000160740: c.3341delC (p.P1116fs*45)	CSV	large_intestine [colon|transverse|NS]	19	42796882	42796883	19q13.2	C	.	C/.	+	NP_055940.3	23152	del	720	818
A41	POLD1	c.758G>A	p.R253Q	missense	NM_001256849.1	EX6	0.181641	.	.	.	.	.	19	50905629	50905630	19q13.33	G	A	G/A	+	NP_001243778.1	5424	snv	512	483
A41	NCOA3	c.3762_3773delACAGCAGCAGCA	p.Q1248[29>25]	cds-del	NM_181659.2	EX20	0.166333	.	.	.	.	.	20	46279824	46279836	20q13.12	CAGCAGCAGCAA	.	CAGCAGCAGCAA/.	+	NP_858045.1	8202	del	499	228
A41	NCOA3	c.3753_3754delGC	p.Q1252Afs*33	frameshift	NM_181659.2	EX20	0.292645	.	.	.	.	.	20	46279826	46279828	20q13.12	GC	.	GC/.	+	NP_858045.1	8202	del	639	231
A41	NCOA3	c.3756_3765delGCAGCAACAG	p.Q1252Hfs*32	frameshift	NM_181659.2	EX20	0.285024	.	.	.	.	.	20	46279829	46279839	20q13.12	GCAGCAACAG	.	GCAGCAACAG/.	+	NP_858045.1	8202	del	621	235
A41	AR	c.1370GCG[17>15]	p.G451[23>21]	cds-del	NM_000044.3	EX1	0.696429	.	.	.	.	.	X	66766356	66766362	Xq12	GGCGGC	.	GGCGGC/.	+	NP_000035.2	367	del	56	96
A42	ARID1A	c.4093C>T	p.Q1365*	nonsense	NM_006015.4	EX17	0.204	3966498	adrenal_cortical_adenoma [cortisol_producing|NS|NS]	ENST00000324856: c.4093C>T (p.Q1365*)	CSV	adrenal_gland [adrenal_gland|NS|NS]	1	27100380	27100381	1p36.11	C	T	C/T	+	NP_006006.3	8289	snv	250	199
A42	HIST2H3D	c.316G>C	p.E106Q	missense	NM_001123375.2	EX1E	0.038636	.	.	.	.	.	1	149784920	149784921	1q21.2	C	G	C/G	-	NP_001116847.1	653604	snv	440	234
A42	BAP1	c.300_302delCCT	p.L100[2>1]	cds-del	NM_004656.2	EX5	0.180095	.	.	.	.	.	3	52442046	52442049	3p21.1	AGG	.	AGG/.	-	NP_004647.1	8314	del	211	168
A42	PIK3CB	c.3152A>G	p.E1051G	missense	NM_006219.2	EX22E	0.086585	1495353	carcinoma [clear_cell_renal_cell_carcinoma|NS|NS]	ENST00000477593: c.3152A>G (p.E1051G)	VUO	kidney [NS|NS|NS]	3	138374291	138374292	3q22.3	T	C	T/C	-	NP_006210.1	5291	snv	820	482
A42	SLIT2	c.4174T>C	p.S1392P	missense	NM_004787.1	EX36	0.085648	.	.	.	.	.	4	20619098	20619099	4p15.31	T	C	T/C	+	NP_004778.1	9353	snv	432	331
A42	APC	c.2507C>G	p.S836*	nonsense	NM_001127510.2	EX17E	0.027375	.	.	.	.	.	5	112173797	112173798	5q22.2	C	G	C/G	+	NP_001120982.1	324	snv	621	299
A42	APC	c.2510C>G	p.S837*	nonsense	NM_001127510.2	EX17E	0.027113	3607572	malignant_melanoma [NS|NS|NS]	ENST00000457016: c.2510C>G (p.S837*)	CSV	skin [NS|NS|NS]	5	112173800	112173801	5q22.2	C	G	C/G	+	NP_001120982.1	324	snv	627	303
A42	PIK3CG	c.488C>G	p.T163S	missense	NM_002649.2	EX2	0.015901	.	.	.	.	.	7	106508493	106508494	7q22.3	C	G	C/G	+	NP_002640.2	5294	snv	566	414
A42	GLI1	c.2645A>G	p.D882G	missense	NM_005269.2	EX12E	0.028708	.	.	.	.	.	12	57865167	57865168	12q13.3	A	G	A/G	+	NP_005260.1	2735	snv	418	243
A42	SOX9	c.1073dupC	p.P359Afs*219	frameshift	NM_000346.3	EX3E	0.060914	.	.	.	.	.	17	70120070	70120070	17q24.3	.	C	./C	+	NP_000337.1	6662	ins	394	481
A43	EPHA3	c.653T>G	p.M218R	missense	NM_005233.5	EX3	0.011364	.	.	.	.	.	3	89259508	89259509	3p11.1	T	G	T/G	+	NP_005224.2	2042	snv	704	358
A43	GATA2	c.446G>A	p.G149E	missense	NM_001145661.1	EX4	0.011336	.	.	.	.	.	3	128204994	128204995	3q21.3	C	T	C/T	-	NP_001139133.1	2624	snv	1235	787
A43	VEGFA	c.434G>A	p.R145Q	missense	NM_001025366.2	EX1	0.016582	.	.	.	.	.	6	43738876	43738877	6p21.1	G	A	G/A	+	NP_001020537.2	7422	snv	784	781
A43	ARID1B	c.2993G>C	p.S998T	missense	NM_020732.3	EX10	0.021459	.	.	.	.	.	6	157488286	157488287	6q25.3	G	C	G/C	+	NP_065783.3	57492	snv	233	153
A43	MET	c.991A>G	p.R331G	missense	NM_001127500.1	EX2	0.017906	.	.	.	.	.	7	116340128	116340129	7q31.2	A	G	A/G	+	NP_001120972.1	4233	snv	726	499
A43	TSC2	c.5058G>C	p.Q1686H	missense	NM_000548.3	EX39	0.012097	.	.	.	.	.	16	2137931	2137932	16p13.3	G	C	G/C	+	NP_000539.2	7249	snv	744	341
A43	GRIN2A	c.4076C>T	p.P1359L	missense	NM_000833.3	EX14E	0.011873	5432332	carcinoma [squamous_cell_carcinoma|NS|NS]	ENST00000396573: c.4076C>T (p.P1359L)	CSV	oesophagus [NS|NS|NS]	16	9857324	9857325	16p13.2	G	A	G/A	-	NP_000824.1	2903	snv	758	507
A43	PALB2	c.398G>C	p.S133T	missense	NM_024675.3	EX4	0.016552	.	.	.	.	.	16	23647468	23647469	16p12.2	C	G	C/G	-	NP_078951.2	79728	snv	725	529
A43	SRSF2	c.242A>G	p.D81G	missense	NM_001195427.1	EX1	0.010714	.	.	.	.	.	17	74733000	74733001	17q25.1	T	C	T/C	-	NP_001182356.1	6427	snv	840	1244
A44	ESR1	c.1180C>T	p.R394C	missense	NM_001122742.1	EX7	0.012324	.	.	.	.	.	6	152332873	152332874	6q25.1	C	T	C/T	+	NP_001116214.1	2099	snv	568	333
A44	GRM3	c.1733T>A	p.I578N	missense	NM_000840.2	EX4	0.013238	.	.	.	.	.	7	86468562	86468563	7q21.12	T	A	T/A	+	NP_000831.2	2913	snv	982	610
A44	KEL	c.233A>G	p.E78G	missense	NM_000420.2	EX4	0.013223	.	.	.	.	.	7	142658181	142658182	7q34	T	C	T/C	-	NP_000411.1	3792	snv	605	285
A44	PPP6C	c.77T>C	p.V26A	missense	NM_001123355.1	EX1	0.015663	.	.	.	.	.	9	127951920	127951921	9q33.3	A	G	A/G	-	NP_001116827.1	5537	snv	830	450
A44	KCNJ5	c.1142C>A	p.P381H	missense	NM_000890.3	EX3E	0.015258	.	.	.	.	.	11	128786507	128786508	11q24.3	C	A	C/A	+	NP_000881.3	3762	snv	852	566
A44	ANKRD11	c.5221G>A	p.D1741N	missense	NM_001256182.1	EX10	0.014268	.	.	.	.	.	16	89347728	89347729	16q24.3	C	T	C/T	-	NP_001243111.1	29123	snv	1612	1290
A44	AKT2	c.884G>C	p.G295A	missense	NM_001626.4	EX10	0.010471	.	.	.	.	.	19	40742239	40742240	19q13.2	C	G	C/G	-	NP_001617.1	208	snv	1146	600
A44	CD79A	c.95C>G	p.A32G	missense	NM_001783.3	EX2	0.034014	.	.	.	.	.	19	42383074	42383075	19q13.2	C	G	C/G	+	NP_001774.1	973	snv	441	195
A45	LRP1B	c.11101G>A	p.D3701N	missense	NM_018557.2	EX72	0.038147	.	.	.	.	.	2	141122259	141122260	2q22.1	C	T	C/T	-	NP_061027.2	53353	snv	367	236
A45	LRP1B	c.1996G>A	p.E666K	missense	NM_018557.2	EX13	0.044503	3567252	malignant_melanoma [NS|NS|NS]	ENST00000389484: c.1996G>A (p.E666K)	CSV	skin [NS|NS|NS]	2	141773458	141773459	2q22.1	C	T	C/T	-	NP_061027.2	53353	snv	382	390
A45	TTN	c.71361A>T	p.K23787N	missense	NM_001267550.1	EX326	0.025172	.	.	.	.	.	2	179439497	179439498	2q31.2	T	A	T/A	-	NP_001254479.1	7273	snv	437	92
A45	TTN	c.9427G>A	p.E3143K	missense	NM_001267550.1	EX40	0.045455	.	.	.	.	.	2	179632529	179632530	2q31.2	C	T	C/T	-	NP_001254479.1	7273	snv	198	56
A45	EIF4A2	c.74A>G	p.E25G	missense	NM_001967.3	EX2	0.010883	.	.	.	.	.	3	186502264	186502265	3q27.3	A	G	A/G	+	NP_001958.2	1974	snv	827	462
A45	SLIT2	c.2112T>A	p.D704E	missense	NM_004787.1	EX20	0.047619	.	.	.	.	.	4	20543210	20543211	4p15.31	T	A	T/A	+	NP_004778.1	9353	snv	273	148
A45	SYNE1	c.16283A>C	p.K5428T	missense	NM_033071.3	EX85	0.04	1267213	carcinoma [clear_cell_renal_cell_carcinoma|NS|NS]	ENST00000265368: c.16496A>C (p.K5499T)	CSV	kidney [NS|NS|NS]	6	152639291	152639292	6q25.2	T	G	T/G	-	NP_149062.1	23345	snv	200	40
A45	GRM3	c.233A>T	p.E78V	missense	NM_000840.2	EX2	0.010576	.	.	.	.	.	7	86394693	86394694	7q21.11	A	T	A/T	+	NP_000831.2	2913	snv	851	1018
A45	GRM3	c.2576G>T	p.S859I	missense	NM_000840.2	EX6E	0.052464	.	.	.	.	.	7	86493606	86493607	7q21.12	G	T	G/T	+	NP_000831.2	2913	snv	629	628
A45	CDK6	c.905A>T	p.D302V	missense	NM_001145306.1	EX8E	0.013595	.	.	.	.	.	7	92244529	92244530	7q21.2	T	A	T/A	-	NP_001138778.1	1021	snv	662	719
A45	RUNX1T1	c.1700G>A	p.R567H	missense	NM_175635.2	EX11E	0.010681	.	.	.	.	.	8	92972473	92972474	8q21.3	C	T	C/T	-	NP_783553.1	862	snv	749	1486
A45	PPP6C	c.77T>C	p.V26A	missense	NM_001123355.1	EX1	0.012676	.	.	.	.	.	9	127951920	127951921	9q33.3	A	G	A/G	-	NP_001116827.1	5537	snv	710	408
A45	TSC1	c.2041+1G>C	.	splice-5	NM_000368.4	IVS16	0.076923	.	.	.	.	.	9	135779796	135779797	9q34.13	C	G	C/G	-	NP_000359.1	7248	snv	91	27
A45	FOXO1	c.1424A>T	p.D475V	missense	NM_002015.3	EX2	0.013655	.	.	.	.	.	13	41134203	41134204	13q14.11	T	A	T/A	-	NP_002006.2	2308	snv	952	1420
A45	CHD2	c.3725A[11>12]	p.Y1246Ifs*13	frameshift	NM_001271.3	EX29	0.041667	391248	malignant_melanoma [NS|NS|NS]	NM_001271.1: c.3724_3725insA (p.Y1246fs*13)	CSV	NS [NS|NS|NS]	15	93540315	93540315	15q26.1	.	A	./A	+	NP_001262.3	1106	ins	240	21
A45	CDH1	c.2450C>T	p.A817V	missense	NM_004360.3	EX16E	0.082011	1679223	carcinoma [NS|NS|NS]	ENST00000261769: c.2450C>T (p.A817V)	CSV	breast [NS|NS|NS]	16	68867202	68867203	16q22.1	C	T	C/T	+	NP_004351.1	999	snv	378	368
A45	ZFHX3	c.10142_10165delGGCAACTACAGCAGCAGCAGCAGC	p.R3381_Q3388del	cds-del	NM_006885.3	EX10E	0.099826	.	.	.	.	.	16	72822009	72822033	16q22.2	GCTGCTGCTGCTGCTGTAGTTGCC	.	GCTGCTGCTGCTGCTGTAGTTGCC/.	-	NP_008816.3	463	del	1152	2127
A45	MUC16	c.20884G>A	p.A6962T	missense	NM_024690.2	EX3	0.048035	.	.	.	.	.	19	9066561	9066562	19p13.2	C	T	C/T	-	NP_078966.2	94025	snv	687	711
A45	CEBPA	c.296GCG[6>7]	p.G99[6>7]	cds-ins	NM_004364.3	EX1E	0.039926	.	.	.	.	.	19	33793007	33793007	19q13.11	.	CGC	./CGC	-	NP_004355.2	1050	ins	1628	1582
A46	CASP8	c.652G>T	p.E218*	nonsense	NM_001228.4	EX7	0.038251	.	.	.	.	.	2	202139616	202139617	2q33.1	G	T	G/T	+	NP_001219.2	841	snv	183	16
A46	NRG1	c.605C>T	p.A202V	missense	NM_001159995.1	EX8	0.206522	4708135	carcinoma [adenocarcinoma|NS|NS]	ENST00000356819: c.719C>T (p.A240V)	CSV	large_intestine [colon|transverse|NS]	8	32611892	32611893	8p12	C	T	C/T	+	NP_001153467.1	3084	snv	276	94
A46	TRAF7	c.331GAG[5>4]	p.E111[5>4]	cds-del	NM_032271.2	EX5	0.013889	1268461	carcinoma [adenocarcinoma|NS|NS]	ENST00000326181: c.331_333delGAG (p.E115delE)	VUO	stomach [gastroesophageal_junction|NS|NS]	16	2220713	2220716	16p13.3	GAG	.	GAG/.	+	NP_115647.2	84231	del	504	422
A46	CDH1	c.766A>T	p.N256Y	missense	NM_004360.3	EX6	0.347913	.	.	.	.	.	16	68844177	68844178	16q22.1	A	T	A/T	+	NP_004351.1	999	snv	503	242
A46	ANKRD11	c.3477T>G	p.Y1159*	nonsense	NM_001256182.1	EX10	0.011511	.	.	.	.	.	16	89349472	89349473	16q24.3	A	C	A/C	-	NP_001243111.1	29123	snv	695	1093
A46	SRC	c.938dupA	p.A314Gfs*10	frameshift	NM_005417.3	EX10	0.016151	.	.	.	.	.	20	36028595	36028595	20q11.23	.	A	./A	+	NP_005408.1	6714	ins	743	1137
A46	TAF1	c.3850A>C	p.K1284Q	missense	NM_004606.3	EX25	0.166667	.	.	.	.	.	X	70621380	70621381	Xq13.1	A	C	A/C	+	NP_004597.2	6872	snv	456	173
A47	NTRK1	c.804C>G	p.H268Q	missense	NM_001007792.1	EX9	0.011641	424157	carcinoma [NS|NS|NS]	ENST00000524377: c.894C>G (p.H298Q)	CSV	breast [NS|NS|NS]	1	156843467	156843468	1q23.1	C	G	C/G	+	NP_001007793.1	4914	snv	859	1320
A47	MST1	c.320G>A	p.R107Q	missense	NM_020998.3	EX3	0.047414	1423992	carcinoma [adenocarcinoma|NS|NS]	ENST00000449682: c.320G>A (p.R107Q)	CSV	large_intestine [colon|ascending|NS]	3	49725023	49725024	3p21.31	C	T	C/T	-	NP_066278.3	4485	snv	464	527
A47	SLIT2	c.3343C>T	p.P1115S	missense	NM_004787.1	EX32	0.028351	.	.	.	.	.	4	20598059	20598060	4p15.31	C	T	C/T	+	NP_004778.1	9353	snv	388	268
A47	FBXW7	c.1556A>G	p.Y519C	missense	NM_033632.3	EX10	0.085062	27054	carcinoma [adenocarcinoma|NS|NS]	ENST00000281708: c.1556A>G (p.Y519C)	VUO	biliary_tract [bile_duct|NS|NS]	4	153247245	153247246	4q31.3	T	C	T/C	-	NP_361014.1	55294	snv	482	417
A47	HIST1H3B	c.173C>A	p.S58*	nonsense	NM_003537.3	EX1E	0.013643	.	.	.	.	.	6	26032115	26032116	6p22.2	G	T	G/T	-	NP_003528.1	8358	snv	733	840
A47	GRM3	c.1733T>A	p.I578N	missense	NM_000840.2	EX4	0.01287	.	.	.	.	.	7	86468562	86468563	7q21.12	T	A	T/A	+	NP_000831.2	2913	snv	777	1119
A47	PIK3CG	c.844G>A	p.V282M	missense	NM_002649.2	EX2	0.011713	.	.	.	.	.	7	106508849	106508850	7q22.3	G	A	G/A	+	NP_002640.2	5294	snv	683	749
A47	RUNX1T1	c.1493G>T	p.C498F	missense	NM_175635.2	EX11E	0.017639	.	.	.	.	.	8	92972680	92972681	8q21.3	C	A	C/A	-	NP_783553.1	862	snv	737	1119
A47	PPP6C	c.77T>C	p.V26A	missense	NM_001123355.1	EX1	0.01374	.	.	.	.	.	9	127951920	127951921	9q33.3	A	G	A/G	-	NP_001116827.1	5537	snv	655	658
A47	CYP2C8	c.430C>A	p.R144S	missense	NM_000770.3	EX3	0.064626	.	.	.	.	.	10	96827015	96827016	10q23.33	G	T	G/T	-	NP_000761.3	1558	snv	294	52
A47	MLL	c.8758G>A	p.A2920T	missense	NM_001197104.1	EX27	0.01261	.	.	.	.	.	11	118375364	118375365	11q23.3	G	A	G/A	+	NP_001184033.1	4297	snv	793	748
A47	MGA	c.9046C>G	p.P3016A	missense	NM_001164273.1	EX24E	0.014249	.	.	.	.	.	15	42059325	42059326	15q15.1	C	G	C/G	+	NP_001157745.1	23269	snv	772	1225
A47	MGA	c.9053C>G	p.A3018G	missense	NM_001164273.1	EX24E	0.015484	.	.	.	.	.	15	42059332	42059333	15q15.1	C	G	C/G	+	NP_001157745.1	23269	snv	775	1244
A47	CHD2	c.1612_1623delATAGTCGTCCCT	p.I538_P541del	cds-del	NM_001271.3	EX14	0.010799	.	.	.	.	.	15	93496694	93496706	15q26.1	TATAGTCGTCCC	.	TATAGTCGTCCC/.	+	NP_001262.3	1106	del	463	335
A47	CHD2	c.3725A[11>12]	p.Y1246Ifs*13	frameshift	NM_001271.3	EX29	0.064748	391248	malignant_melanoma [NS|NS|NS]	NM_001271.1: c.3724_3725insA (p.Y1246fs*13)	CSV	NS [NS|NS|NS]	15	93540315	93540315	15q26.1	.	A	./A	+	NP_001262.3	1106	ins	278	20
A47	TRAF7	c.1754A>C	p.D585A	missense	NM_032271.2	EX19	0.026212	.	.	.	.	.	16	2226056	2226057	16p13.3	A	C	A/C	+	NP_115647.2	84231	snv	763	1529
A47	TP53	c.818G>A	p.R273H	missense	NM_000546.5	EX8	0.1	10660	NS [NS|NS|NS]	ENST00000269305: c.818G>A (p.R273H)	CSV	NS [NS|NS|NS]	17	7577119	7577120	17p13.1	C	T	C/T	-	NP_000537.3	7157	snv	650	1226
A47	SRSF2	c.230G>C	p.G77A	missense	NM_001195427.1	EX1	0.013062	.	.	.	.	.	17	74733012	74733013	17q25.1	C	G	C/G	-	NP_001182356.1	6427	snv	1914	4301
A47	PTPRS	c.1307G>A	p.R436Q	missense	NM_002850.3	EX11	0.067249	.	.	.	.	.	19	5244174	5244175	19p13.3	C	T	C/T	-	NP_002841.3	5802	snv	1145	2334
A47	MUC16	c.11627C[4>3]	p.P3877Qfs*9	frameshift	NM_024690.2	EX3	0.0375	.	.	.	.	.	19	9075815	9075816	19p13.2	G	.	G/.	-	NP_078966.2	94025	del	320	89
A47	MUC16	c.8645C>G	p.T2882S	missense	NM_024690.2	EX1	0.023438	.	.	.	.	.	19	9083169	9083170	19p13.2	G	C	G/C	-	NP_078966.2	94025	snv	768	996
A47	CD79A	c.95C>G	p.A32G	missense	NM_001783.3	EX2	0.04698	.	.	.	.	.	19	42383074	42383075	19q13.2	C	G	C/G	+	NP_001774.1	973	snv	298	331
A47	ERG	c.1406C>G	p.P469R	missense	NM_001136154.1	EX12E	0.051095	.	.	.	.	.	21	39755379	39755380	21q22.2	G	C	G/C	-	NP_001129626.1	2078	snv	822	1228
A48	WT1	c.566G>T	p.R189I	missense	NM_001198551.1	EX7	0.059369	.	.	.	.	.	11	32417849	32417850	11p13	C	A	C/A	-	NP_001185480.1	7490	snv	539	161
A48	CDH1	c.2603G>A	p.R868H	missense	NM_004360.3	EX16E	0.109877	.	.	.	.	.	16	68867355	68867356	16q22.1	G	A	G/A	+	NP_004351.1	999	snv	810	436
A48	TP53	c.577C>T	p.H193Y	missense	NM_000546.5	EX6	0.136364	10672	adrenal_cortical_carcinoma [non_functioning|NS|NS]	ENST00000269305: c.577C>T (p.H193Y)	CSV	adrenal_gland [adrenal_gland|NS|NS]	17	7578271	7578272	17p13.1	G	A	G/A	-	NP_000537.3	7157	snv	792	394
A62	MSH6	c.250G>A	p.A84T	missense	NM_000179.2	EX1	0.01199	.	.	.	.	.	2	48010621	48010622	2p16.3	G	A	G/A	+	NP_000170.1	2956	snv	834	529
A62	FLT4	c.1904C>T	p.T635M	missense	NM_182925.4	EX13	0.334148	3854367	carcinoma [adenocarcinoma|NS|NS]	ENST00000261937: c.1904C>T (p.T635M)	CSV	stomach [NS|NS|NS]	5	180048657	180048658	5q35.3	G	A	G/A	-	NP_891555.2	2324	snv	3684	1731
A62	RET	c.2099T>C	p.M700T	missense	NM_020630.4	EX11	0.010701	.	.	.	.	.	10	43610146	43610147	10q11.21	T	C	T/C	+	NP_065681.1	5979	snv	2897	1320
A62	NKX2-1	c.817G>C	p.G273R	missense	NM_001079668.2	EX3E	0.013356	.	.	.	.	.	14	36986871	36986872	14q13.3	C	G	C/G	-	NP_001073136.1	7080	snv	2321	902
A62	INSR	c.3991C>T	p.R1331C	missense	NM_000208.2	EX22E	0.141957	.	.	.	.	.	19	7117224	7117225	19p13.2	G	A	G/A	-	NP_000199.2	3643	snv	2064	1459
A62	AR	c.1393G>A	p.G465S	missense	NM_000044.3	EX1	0.283296	.	.	.	.	.	X	66766380	66766381	Xq12	G	A	G/A	+	NP_000035.2	367	snv	886	456
A63	LRP1B	c.1166T>G	p.L389R	missense	NM_018557.2	EX8	0.135417	4568472	carcinoma [squamous_cell_carcinoma|NS|NS]	ENST00000389484: c.1166T>G (p.L389R)	CSV	skin [head_neck|NS|NS]	2	141819689	141819690	2q22.1	A	C	A/C	-	NP_061027.2	53353	snv	96	189
A63	TTN	c.41596G>A	p.V13866I	missense	NM_001267550.1	EX226	0.128571	1403143	carcinoma [adenocarcinoma|NS|NS]	ENST00000342992: c.33892G>A (p.V11298I)	CSV	large_intestine [colon|ascending|NS]	2	179500701	179500702	2q31.2	C	T	C/T	-	NP_001254479.1	7273	snv	70	94
A63	TTN	c.29476C>G	p.L9826V	missense	NM_001267550.1	EX103	0.222222	.	.	.	.	.	2	179570028	179570029	2q31.2	G	C	G/C	-	NP_001254479.1	7273	snv	63	101
A63	PBRM1	c.2129G>T	p.R710L	missense	NM_018313.4	EX17	0.103542	.	.	.	.	.	3	52643766	52643767	3p21.1	C	A	C/A	-	NP_060783.3	55193	snv	367	573
A63	PRKDC	c.11587A>G	p.N3863D	missense	NM_006904.6	EX82	0.181818	.	.	.	.	.	8	48691352	48691353	8q11.21	T	C	T/C	-	NP_008835.5	5591	snv	55	53
A63	KCNJ5	c.340A>G	p.I114V	missense	NM_000890.3	EX2	0.167751	.	.	.	.	.	11	128781507	128781508	11q24.3	A	G	A/G	+	NP_000881.3	3762	snv	1383	1715
A63	TP53	c.916C>T	p.R306*	nonsense	NM_000546.5	EX8	0.290076	10663	NS [NS|NS|NS]	ENST00000269305: c.916C>T (p.R306*)	CSV	NS [NS|NS|NS]	17	7577021	7577022	17p13.1	G	A	G/A	-	NP_000537.3	7157	snv	393	458
A64	TTN	c.6958C>T	p.R2320C	missense	NM_001267550.1	EX30	0.057915	.	.	.	.	.	2	179639032	179639033	2q31.2	G	A	G/A	-	NP_001254479.1	7273	snv	259	353
A64	RHOA	c.50G>A	p.G17E	missense	NM_001664.2	EX2	0.055901	2849898	carcinoma [ductal_carcinoma|NS|NS]	ENST00000418115: c.50G>A (p.G17E)	CSV	breast [NS|NS|NS]	3	49412972	49412973	3p21.31	C	T	C/T	-	NP_001655.1	387	snv	161	191
A64	SYNE1	c.3871C>T	p.R1291W	missense	NM_033071.3	EX31	0.040462	1441637	glioma [astrocytoma_Grade_IV|glioblastoma_multiforme|NS]	ENST00000265368: c.3850C>T (p.R1284W)	CSV	central_nervous_system [brain|NS|NS]	6	152763367	152763368	6q25.2	G	A	G/A	-	NP_149062.1	23345	snv	519	661
A64	CREBBP	c.5321G>A	p.R1774H	missense	NM_004380.2	EX31E	0.070318	.	.	.	.	.	16	3779726	3779727	16p13.3	C	T	C/T	-	NP_004371.2	1387	snv	1479	1651
A64	RNF43	c.145AG[2>1]	p.R49Sfs*25	frameshift	NM_017763.4	EX2	0.039735	.	.	.	.	.	17	56492790	56492792	17q22	CT	.	CT/.	-	NP_060233.3	54894	del	453	424
A64	SOX9	c.548_551delAGAA	p.K183Tfs*35	frameshift	NM_000346.3	EX2	0.104019	.	.	.	.	.	17	70118974	70118978	17q24.3	AAGA	.	AAGA/.	+	NP_000337.1	6662	del	423	435
A64	MUC16	c.29815A>G	p.I9939V	missense	NM_024690.2	EX3	0.059406	.	.	.	.	.	19	9057630	9057631	19p13.2	T	C	T/C	-	NP_078966.2	94025	snv	404	476
A64	MUC16	c.14053T>A	p.S4685T	missense	NM_024690.2	EX3	0.107143	.	.	.	.	.	19	9073392	9073393	19p13.2	A	T	A/T	-	NP_078966.2	94025	snv	112	159
A64	MUC16	c.4114A>C	p.S1372R	missense	NM_024690.2	EX1	0.090379	.	.	.	.	.	19	9087700	9087701	19p13.2	T	G	T/G	-	NP_078966.2	94025	snv	343	448
A65	KIF1B	c.480A[6>7]	p.N162Kfs*4	frameshift	NM_015074.3	EX6	0.090551	.	.	.	.	.	1	10327487	10327487	1p36.22	.	A	./A	+	NP_055889.2	23095	ins	254	212
A65	ARID1A	c.1645C[6>5]	p.Y551Tfs*68	frameshift	NM_006015.4	EX3	0.088561	.	.	.	.	.	1	27057936	27057937	1p36.11	C	.	C/.	+	NP_006006.3	8289	del	1355	875
A65	ARID1A	c.4550C[6>7]	p.Q1519Pfs*13	frameshift	NM_006015.4	EX18	0.080674	5346964	carcinoma [endometrioid_carcinoma|NS|NS]	ENST00000324856: c.4549_4550insC (p.Q1519fs*13)	CSV	endometrium [NS|NS|NS]	1	27101267	27101267	1p36.11	.	C	./C	+	NP_006006.3	8289	ins	2789	1640
A65	ARID1A	c.5542G[7>6]	p.D1850Tfs*33	frameshift	NM_006015.4	EX20E	0.125135	1341426	malignant_melanoma [NS|NS|NS]	ENST00000324856: c.5542delG (p.D1850fs*33)	CSV	NS [NS|NS|NS]	1	27105930	27105931	1p36.11	G	.	G/.	+	NP_006006.3	8289	del	1846	1112
A65	MYCL1	c.740G>A	p.R247H	missense	NM_001033082.2	EX3E	0.069171	4704457	carcinoma [adenocarcinoma|NS|NS]	ENST00000397332: c.740G>A (p.R247H)	CSV	large_intestine [colon|descending|NS]	1	40363488	40363489	1p34.2	C	T	C/T	-	NP_001028254.2	4610	snv	2183	1244
A65	NOTCH2	c.3719A>G	p.Q1240R	missense	NM_024408.3	EX23	0.094972	.	.	.	.	.	1	120471771	120471772	1p12	T	C	T/C	-	NP_077719.2	4853	snv	179	154
A65	MST1R	c.382G>A	p.A128T	missense	NM_002447.2	EX1	0.01938	.	.	.	.	.	3	49940660	49940661	3p21.31	C	T	C/T	-	NP_002438.2	4486	snv	1548	561
A65	FBXW7	c.1546A>G	p.S516G	missense	NM_033632.3	EX10	0.099707	.	.	.	.	.	4	153247255	153247256	4q31.3	T	C	T/C	-	NP_361014.1	55294	snv	341	388
A65	FAT1	c.12622C>T	p.R4208W	missense	NM_005245.3	EX25	0.105634	4775019	lymphoid_neoplasm [acute_lymphoblastic_T_cell_leukaemia|NS|NS]	ENST00000441802: c.12622C>T (p.R4208W)	VUO	haematopoietic_and_lymphoid_tissue [NS|NS|NS]	4	187518071	187518072	4q35.2	G	A	G/A	-	NP_005236.2	2195	snv	1136	845
A65	TERT	c.1853C>T	p.T618M	missense	NM_198253.2	EX4	0.068522	.	.	.	.	.	5	1280369	1280370	5p15.33	G	A	G/A	-	NP_937983.2	7015	snv	1868	1016
A65	TERT	c.974A>G	p.Y325C	missense	NM_198253.2	EX2	0.069507	.	.	.	.	.	5	1294026	1294027	5p15.33	T	C	T/C	-	NP_937983.2	7015	snv	3755	1019
A65	MSH3	c.1141A[8>7]	p.K383Rfs*32	frameshift	NM_002439.4	EX7	0.166667	1438888	malignant_melanoma [NS|NS|NS]	NM_002439.1: c.1114delA (p.K374fs*32)	CSV	NS [NS|NS|NS]	5	79970914	79970915	5q14.1	A	.	A/.	+	NP_002430.3	4437	del	30	34
A65	FLT4	c.521C>T	p.S174L	missense	NM_182925.4	EX5	0.065986	1293141	carcinoma [adenocarcinoma|NS|NS]	ENST00000261937: c.521C>T (p.S174L)	CSV	large_intestine [NS|NS|NS]	5	180057097	180057098	5q35.3	G	A	G/A	-	NP_891555.2	2324	snv	1273	570
A65	ROS1	c.1082T[6>7]	p.Y363Lfs*25	frameshift	NM_002944.2	EX10	0.132353	294782	carcinoma [adenocarcinoma|NS|NS]	ENST00000368508: c.1087_1088insT (p.Y363fs*25)	CSV	large_intestine [colon|ascending|NS]	6	117715401	117715401	6q22.1	.	A	./A	-	NP_002935.2	6098	ins	68	108
A65	ESR1	c.1503C>G	p.H501Q	missense	NM_001122742.1	EX9	0.081439	.	.	.	.	.	6	152415652	152415653	6q25.1	C	G	C/G	+	NP_001116214.1	2099	snv	528	456
A65	ARID1B	c.4696C>T	p.R1566C	missense	NM_020732.3	EX18	0.028517	.	.	.	.	.	6	157522423	157522424	6q25.3	C	T	C/T	+	NP_065783.3	57492	snv	526	267
A65	EGFR	c.1021G>T	p.G341C	missense	NM_005228.3	EX9	0.190476	.	.	.	.	.	7	55224239	55224240	7p11.2	G	T	G/T	+	NP_005219.2	1956	snv	147	103
A65	PIK3CG	c.251C>T	p.A84V	missense	NM_002649.2	EX2	0.073193	2157216	glioma [astrocytoma_Grade_IV|glioblastoma_multiforme|NS]	ENST00000440650: c.251C>T (p.A84V)	CSV	central_nervous_system [brain|NS|NS]	7	106508256	106508257	7q22.3	C	T	C/T	+	NP_002640.2	5294	snv	2186	1163
A65	PIK3CG	c.1121C>A	p.P374H	missense	NM_002649.2	EX2	0.048638	.	.	.	.	.	7	106509126	106509127	7q22.3	C	A	C/A	+	NP_002640.2	5294	snv	514	275
A65	NRG1	c.-233-u1_-232delTTT	.	span	NM_013962.2	.-EX1	0.052133	.	.	.	.	.	8	31497266	31497269	8p12	TTT	.	TTT/.	+	NP_039256.2	3084	del	422	97
A65	CDKN2A	c.124G>A	p.A42T	missense	NM_058195.3	EX1	0.094599	.	.	.	.	.	9	21994206	21994207	9p21.3	C	T	C/T	-	NP_478102.2	1029	snv	2759	1192
A65	TSC1	c.2087T[4>5]	p.L697Ffs*9	frameshift	NM_000368.4	EX17	0.049046	.	.	.	.	.	9	135779155	135779155	9q34.13	.	A	./A	-	NP_000359.1	7248	ins	367	297
A65	NOTCH1	c.6536G>A	p.R2179Q	missense	NM_017617.3	EX34E	0.061872	1239617	carcinoma [adenocarcinoma|NS|NS]	ENST00000277541: c.6536G>A (p.R2179Q)	VUO	oesophagus [NS|NS|NS]	9	139391654	139391655	9q34.3	C	T	C/T	-	NP_060087.3	4851	snv	1293	480
A65	NOTCH1	c.4709C>T	p.A1570V	missense	NM_017617.3	EX26	0.059269	.	.	.	.	.	9	139399433	139399434	9q34.3	G	A	G/A	-	NP_060087.3	4851	snv	793	264
A65	KDM5A	c.1985AAG[3>2]	p.E662[3>2]	cds-del	NM_001042603.1	EX15	0.072165	939280	carcinoma [endometrioid_carcinoma|NS|NS]	ENST00000399788: c.1991_1993delAAG (p.E664delE)	VUO	endometrium [NS|NS|NS]	12	432922	432925	12p13.33	CTT	.	CTT/.	-	NP_001036068.1	5927	del	194	139
A65	GLI1	c.1695C[6>5]	p.P567Lfs*46	frameshift	NM_005269.2	EX12E	0.068865	.	.	.	.	.	12	57864217	57864218	12q13.3	C	.	C/.	+	NP_005260.1	2735	del	2396	1306
A65	TSHR	c.1523C>T	p.S508L	missense	NM_000369.2	EX10E	0.092235	.	.	.	.	.	14	81609924	81609925	14q31.1	C	T	C/T	+	NP_000360.2	7253	snv	2125	1438
A65	TRAF7	c.622C>T	p.R208*	nonsense	NM_032271.2	EX8	0.015897	4059255	carcinoma [adenocarcinoma|NS|NS]	ENST00000326181: c.622C>T (p.R208*)	CSV	stomach [NS|NS|NS]	16	2222337	2222338	16p13.3	C	T	C/T	+	NP_115647.2	84231	snv	1950	589
A65	GRIN2A	c.4151C>T	p.S1384L	missense	NM_000833.3	EX14E	0.083404	.	.	.	.	.	16	9857249	9857250	16p13.2	G	A	G/A	-	NP_000824.1	2903	snv	1175	1073
A65	GRIN2A	c.2419G>A	p.V807M	missense	NM_000833.3	EX13	0.074872	.	.	.	.	.	16	9862883	9862884	16p13.2	C	T	C/T	-	NP_000824.1	2903	snv	975	901
A65	ANKRD11	c.5722C[5>4]	p.P1909Rfs*54	frameshift	NM_001256182.1	EX10	0.105024	.	.	.	.	.	16	89347223	89347224	16q24.3	G	.	G/.	-	NP_001243111.1	29123	del	3304	1481
A65	MAP3K14	c.2123G>A	p.G708D	missense	NM_003954.3	EX12	0.135135	.	.	.	.	.	17	43344975	43344976	17q21.31	C	T	C/T	-	NP_003945.2	9020	snv	37	35
A65	PPM1D	c.1344T[6>5]	p.L450*fs*1	frameshift	NM_003620.3	EX6E	0.103943	2793542	glioma [astrocytoma_Grade_IV|glioblastoma_multiforme|NS]	ENST00000305921: c.1344delT (p.L450fs*1)	CSV	central_nervous_system [brainstem|NS|NS]	17	58740438	58740439	17q23.2	T	.	T/.	+	NP_003611.1	8493	del	279	242
A65	SMARCA4	c.1419+2T>C	.	splice-5	NM_001128844.1	IVS9	0.101891	.	.	.	.	.	19	11102000	11102001	19p13.2	T	C	T/C	+	NP_001122316.1	6597	snv	952	476
A65	MLL4	c.2268delA	p.Q757Sfs*32	frameshift	NM_014727.1	EX3	0.162772	.	.	.	.	.	19	36212516	36212517	19q13.12	A	.	A/.	+	NP_055542.1	9757	del	4921	1968
A65	POLD1	c.2893C[4>3]	p.L966Sfs*79	frameshift	NM_001256849.1	EX23	0.148449	.	.	.	.	.	19	50919724	50919725	19q13.33	C	.	C/.	+	NP_001243778.1	5424	del	1967	813
A66	IRS1	c.1693G>A	p.G565R	missense	NM_005544.2	EX1	0.138655	.	.	.	.	.	2	227661761	227661762	2q36.3	C	T	C/T	-	NP_005535.1	3667	snv	952	887
A66	IRS1	c.1318A>T	p.S440C	missense	NM_005544.2	EX1	0.17331	.	.	.	.	.	2	227662136	227662137	2q36.3	T	A	T/A	-	NP_005535.1	3667	snv	577	408
A66	NKX2-1	c.817G>C	p.G273R	missense	NM_001079668.2	EX3E	0.019939	.	.	.	.	.	14	36986871	36986872	14q13.3	C	G	C/G	-	NP_001073136.1	7080	snv	652	342
A66	TP53	c.818G>A	p.R273H	missense	NM_000546.5	EX8	0.364286	10660	NS [NS|NS|NS]	ENST00000269305: c.818G>A (p.R273H)	CSV	NS [NS|NS|NS]	17	7577119	7577120	17p13.1	C	T	C/T	-	NP_000537.3	7157	snv	420	524
A66	BCL2	c.250C>T	p.P84S	missense	NM_000633.2	EX2	0.014531	.	.	.	.	.	18	60985649	60985650	18q21.33	G	A	G/A	-	NP_000624.2	596	snv	757	585
A66	BRD4	c.596C>A	p.T199K	missense	NM_058243.2	EX5	0.244275	.	.	.	.	.	19	15376417	15376418	19p13.12	G	T	G/T	-	NP_490597.1	23476	snv	393	325
A67	SPEN	c.3614G>A	p.R1205H	missense	NM_015001.2	EX11	0.014381	898729	carcinoma [endometrioid_carcinoma|NS|NS]	ENST00000375759: c.3614G>A (p.R1205H)	CSV	endometrium [NS|NS|NS]	1	16256348	16256349	1p36.13	G	A	G/A	+	NP_055816.2	23013	snv	904	683
A67	ASXL2	c.2327C[7>8]	p.V779Sfs*25	frameshift	NM_018263.4	EX13E	0.046539	.	.	.	.	.	2	25966872	25966872	2p23.3	.	G	./G	-	NP_060733.4	55252	ins	838	734
A67	FBXW7	c.1622_1644delCTAATAGAGTCTATTCATTACAG	p.T541Ifs*2	frameshift	NM_033632.3	EX10	0.093023	.	.	.	.	.	4	153247157	153247180	4q31.3	CTGTAATGAATAGACTCTATTAG	.	CTGTAATGAATAGACTCTATTAG/.	-	NP_361014.1	55294	del	172	89
A67	MAGI2	c.1808T>G	p.L603R	missense	NM_012301.3	EX10	0.040837	1257163	carcinoma [adenocarcinoma|NS|NS]	ENST00000354212: c.1808T>G (p.L603R)	RSS	oesophagus [NS|NS|NS]	7	77885498	77885499	7q21.11	A	C	A/C	-	NP_036433.2	9863	snv	2008	1204
A67	MYOD1	c.919T>G	p.C307G	missense	NM_002478.4	EX3E	0.018543	.	.	.	.	.	11	17743010	17743011	11p15.1	T	G	T/G	+	NP_002469.2	4654	snv	1510	669
A67	AKT1	c.178T>A	p.C60S	missense	NM_001014431.1	EX4	0.1571	.	.	.	.	.	14	105243104	105243105	14q32.33	A	T	A/T	-	NP_001014431.1	207	snv	331	56
A67	STAT5B	c.464C>T	p.T155M	missense	NM_012448.3	EX5	0.14	.	.	.	.	.	17	40375485	40375486	17q21.2	G	A	G/A	-	NP_036580.2	6777	snv	450	309
A67	BBC3	c.41A>T	p.Q14L	missense	NM_001127240.2	EX1	0.012926	.	.	.	.	.	19	47735818	47735819	19q13.32	T	A	T/A	-	NP_001120712.1	27113	snv	851	249
A68	PBRM1	c.2761C>T	p.R921*	nonsense	NM_018313.4	EX18	0.11875	422792	carcinoma [endometrioid_carcinoma|NS|NS]	ENST00000356770: c.2665C>T (p.R889*)	RSS	endometrium [NS|NS|NS]	3	52637554	52637555	3p21.1	G	A	G/A	-	NP_060783.3	55193	snv	160	99
A68	PIK3CA	c.3129G>T	p.M1043I	missense	NM_006218.2	EX21E	0.051181	419700	carcinoma [NS|NS|NS]	ENST00000263967: c.3129G>T (p.M1043I)	CSV	biliary_tract [bile_duct|NS|NS]	3	178952073	178952074	3q26.32	G	T	G/T	+	NP_006209.2	5290	snv	254	234
A68	KDR	c.1166G>A	p.S389N	missense	NM_002253.2	EX9	0.088561	.	.	.	.	.	4	55976658	55976659	4q12	C	T	C/T	-	NP_002244.1	3791	snv	271	170
A68	ROS1	c.5743G>A	p.G1915R	missense	NM_002944.2	EX35	0.075243	.	.	.	.	.	6	117642455	117642456	6q22.1	C	T	C/T	-	NP_002935.2	6098	snv	412	515
A68	PTEN	c.395_397delGTG	p.G132del	cds-del	NM_000314.4	EX5	0.073579	.	.	.	.	.	10	89692908	89692911	10q23.31	TGG	.	TGG/.	+	NP_000305.3	5728	del	299	321
A68	KRAS	c.38G>A	p.G13D	missense	NM_033360.2	EX2	0.08209	1140132	carcinoma [NS|NS|NS]	ENST00000256078: c.38G>A (p.G13D)	CSV	biliary_tract [bile_duct|NS|NS]	12	25398280	25398281	12p12.1	C	T	C/T	-	NP_203524.1	3845	snv	134	93
A68	FLT1	c.476G>A	p.R159Q	missense	NM_001159920.1	EX4	0.09375	357831	carcinoma [adenocarcinoma|NS|NS]	ENST00000282397: c.476G>A (p.R159Q)	VUO	lung [NS|NS|NS]	13	29012394	29012395	13q12.3	C	T	C/T	-	NP_001153392.1	2321	snv	96	41
A69	MYCN	c.355G>A	p.G119S	missense	NM_005378.4	EX2	0.014156	.	.	.	.	.	2	16082540	16082541	2p24.3	G	A	G/A	+	NP_005369.2	4613	snv	989	769
A69	TERT	c.326G>C	p.G109A	missense	NM_198253.2	EX2	0.017199	.	.	.	.	.	5	1294674	1294675	5p15.33	C	G	C/G	-	NP_937983.2	7015	snv	814	402
A69	PIK3R2	c.77T>C	p.L26P	missense	NM_005027.2	EX2	0.011194	.	.	.	.	.	19	18266765	18266766	19p13.11	T	C	T/C	+	NP_005018.1	5296	snv	804	569
A69	POLD1	c.3053T>C	p.V1018A	missense	NM_001256849.1	EX24	0.016032	.	.	.	.	.	19	50919965	50919966	19q13.33	T	C	T/C	+	NP_001243778.1	5424	snv	499	176
A70	FAT1	c.7769A>T	p.N2590I	missense	NM_005245.3	EX10	0.010661	.	.	.	.	.	4	187539970	187539971	4q35.2	T	A	T/A	-	NP_005236.2	2195	snv	938	1220
A70	VEGFA	c.416T>C	p.L139P	missense	NM_001025366.2	EX1	0.011416	.	.	.	.	.	6	43738858	43738859	6p21.1	T	C	T/C	+	NP_001020537.2	7422	snv	1314	810
A70	PIK3CG	c.844G>A	p.V282M	missense	NM_002649.2	EX2	0.018832	.	.	.	.	.	7	106508849	106508850	7q22.3	G	A	G/A	+	NP_002640.2	5294	snv	531	446
A70	SMO	c.305C>A	p.A102E	missense	NM_005631.4	EX1	0.015647	.	.	.	.	.	7	128829296	128829297	7q32.1	C	A	C/A	+	NP_005622.1	6608	snv	703	623
A70	PTCH1	c.28C>G	p.P10A	missense	NM_000264.3	EX1	0.015674	.	.	.	.	.	9	98270615	98270616	9q22.32	G	C	G/C	-	NP_000255.2	5727	snv	638	354
A70	GATA3	c.714C>G	p.S238R	missense	NM_001002295.1	EX3	0.012443	.	.	.	.	.	10	8100739	8100740	10p14	C	G	C/G	+	NP_001002295.1	2625	snv	884	994
A70	RET	c.2099T>C	p.M700T	missense	NM_020630.4	EX11	0.016	.	.	.	.	.	10	43610146	43610147	10q11.21	T	C	T/C	+	NP_065681.1	5979	snv	1000	1142
A70	AXIN2	c.1508A>G	p.K503R	missense	NM_004655.3	EX6	0.017834	.	.	.	.	.	17	63533645	63533646	17q24.1	T	C	T/C	-	NP_004646.3	8313	snv	785	878
A70	AXIN2	c.731C>A	p.S244*	nonsense	NM_004655.3	EX2	0.011586	.	.	.	.	.	17	63554007	63554008	17q24.1	G	T	G/T	-	NP_004646.3	8313	snv	1122	1341
A70	SOX9	c.330C>G	p.N110K	missense	NM_000346.3	EX1	0.013571	.	.	.	.	.	17	70117861	70117862	17q24.3	C	G	C/G	+	NP_000337.1	6662	snv	1400	1229
A70	PIK3R2	c.686T>A	p.L229Q	missense	NM_005027.2	EX6	0.013542	.	.	.	.	.	19	18272175	18272176	19p13.11	T	A	T/A	+	NP_005018.1	5296	snv	960	931
A70	BBC3	c.667C>T	p.R223*	nonsense	NM_001127240.2	EX4E	0.010013	1238285	carcinoma [adenocarcinoma|NS|NS]	ENST00000449228: c.667C>T (p.R223*)	VUO	oesophagus [NS|NS|NS]	19	47725076	47725077	19q13.32	G	A	G/A	-	NP_001120712.1	27113	snv	799	1063
A70	POLD1	c.3053T>C	p.V1018A	missense	NM_001256849.1	EX24	0.011647	.	.	.	.	.	19	50919965	50919966	19q13.33	T	C	T/C	+	NP_001243778.1	5424	snv	601	375
A81	RYR2	c.1240C>T	p.R414C	missense	NM_001035.2	EX14	0.303571	3400494	carcinoma [NS|NS|NS]	ENST00000360064: c.1234C>T (p.R412C)	CSV	biliary_tract [bile_duct|NS|NS]	1	237608769	237608770	1q43	C	T	C/T	+	NP_001026.2	6262	snv	224	294
A81	MITF	c.1244C>T	p.T415M	missense	NM_000248.3	EX9E	0.391111	1291769	lymphoid_neoplasm [chronic_lymphocytic_leukaemia-small_lymphocytic_lymphoma|NS|NS]	ENST00000352241: c.1547C>T (p.T516M)	CSV	haematopoietic_and_lymphoid_tissue [NS|NS|NS]	3	70014382	70014383	3p13	C	T	C/T	+	NP_000239.1	4286	snv	450	298
A81	IL7R	c.1064T>G	p.V355G	missense	NM_002185.3	EX8E	0.037234	.	.	.	.	.	5	35876271	35876272	5p13.2	T	G	T/G	+	NP_002176.2	3575	snv	564	482
A81	NSD1	c.2868_2872delGGTTT	p.L956Ffs*22	frameshift	NM_022455.4	EX5	0.562061	.	.	.	.	.	5	176638264	176638269	5q35.3	TTTGG	.	TTTGG/.	+	NP_071900.2	64324	del	427	502
A81	TP53	c.946C[4>3]	p.Q317Sfs*28	frameshift	NM_000546.5	EX9	0.838542	1630410	carcinoma [NS|NS|NS]	ENST00000269305: c.949delC (p.Q317fs*28)	RSS	liver [NS|NS|NS]	17	7576896	7576897	17p13.1	G	.	G/.	-	NP_000537.3	7157	del	192	417
A83	TMEM127	c.23G>C	p.G8A	missense	NM_017849.3	EX2	0.014907	.	.	.	.	.	2	96931096	96931097	2q11.2	C	G	C/G	-	NP_060319.1	55654	snv	805	402
A83	TET1	c.4514G>A	p.R1505H	missense	NM_030625.2	EX7	0.07508	.	.	.	.	.	10	70426853	70426854	10q21.3	G	A	G/A	+	NP_085128.2	80312	snv	626	387
A83	POLD1	c.1501A>C	p.N501H	missense	NM_001256849.1	EX13	0.012658	.	.	.	.	.	19	50910245	50910246	19q13.33	A	C	A/C	+	NP_001243778.1	5424	snv	869	393
A84	SPEN	c.1211T>C	p.M404T	missense	NM_015001.2	EX5	0.147368	.	.	.	.	.	1	16237763	16237764	1p36.13	T	C	T/C	+	NP_055816.2	23013	snv	95	260
A84	SPEN	c.9404A>G	p.Q3135R	missense	NM_015001.2	EX11	0.042356	.	.	.	.	.	1	16262138	16262139	1p36.13	A	G	A/G	+	NP_055816.2	23013	snv	1511	714
A84	ARID1A	c.875C[5>4]	p.T294Pfs*69	frameshift	NM_006015.4	EX1	0.072056	5352519	osteosarcoma [NS|NS|NS]	ENST00000324856: c.875delC (p.T294fs*69)	CSV	bone [NS|NS|NS]	1	27023768	27023769	1p36.11	C	.	C/.	+	NP_006006.3	8289	del	1138	905
A84	ARID1A	c.4630T>G	p.S1544A	missense	NM_006015.4	EX18	0.014861	.	.	.	.	.	1	27101347	27101348	1p36.11	T	G	T/G	+	NP_006006.3	8289	snv	1615	653
A84	ARID1A	c.5542G[7>6]	p.D1850Tfs*33	frameshift	NM_006015.4	EX20E	0.190784	1341426	malignant_melanoma [NS|NS|NS]	ENST00000324856: c.5542delG (p.D1850fs*33)	CSV	NS [NS|NS|NS]	1	27105930	27105931	1p36.11	G	.	G/.	+	NP_006006.3	8289	del	1237	644
A84	ALK	c.2151G>T	p.E717D	missense	NM_004304.4	EX12	0.138583	.	.	.	.	.	2	29474023	29474024	2p23.2	C	A	C/A	-	NP_004295.2	238	snv	635	399
A84	TTN	c.21790A[5>4]	p.K7265Rfs*6	frameshift	NM_001267550.1	EX75	0.168605	.	.	.	.	.	2	179587939	179587940	2q31.2	T	.	T/.	-	NP_001254479.1	7273	del	172	280
A84	TTN	c.2479G>T	p.E827*	nonsense	NM_001267550.1	EX15	0.190476	.	.	.	.	.	2	179650360	179650361	2q31.2	C	A	C/A	-	NP_001254479.1	7273	snv	42	135
A84	CASP8	c.185T>C	p.L62P	missense	NM_001228.4	EX3	0.155224	.	.	.	.	.	2	202131393	202131394	2q33.1	T	C	T/C	+	NP_001219.2	841	snv	335	302
A84	IRS1	c.1784G[8>7]	p.H598Tfs*38	frameshift	NM_005544.2	EX1	0.200328	1405919	carcinoma [NS|NS|NS]	ENST00000305123: c.1791delG (p.H598fs*38)	CSV	breast [NS|NS|NS]	2	227661663	227661664	2q36.3	C	.	C/.	-	NP_005535.1	3667	del	1218	845
A84	PRKCI	c.107T>C	p.I36T	missense	NM_002740.5	EX2	0.285714	.	.	.	.	.	3	169953022	169953023	3q26.2	T	C	T/C	+	NP_002731.4	5584	snv	14	103
A84	MAP3K13	c.1688C>T	p.A563V	missense	NM_004721.4	EX11	0.086207	.	.	.	.	.	3	185190806	185190807	3q27.2	C	T	C/T	+	NP_004712.1	9175	snv	58	181
A84	SLIT2	c.2854C>T	p.Q952*	nonsense	NM_004787.1	EX28	0.2	.	.	.	.	.	4	20569143	20569144	4p15.31	C	T	C/T	+	NP_004778.1	9353	snv	35	126
A84	EPHA5	c.237A[6>5]	p.N81Mfs*24	frameshift	NM_004439.5	EX2	0.210526	.	.	.	.	.	4	66509084	66509085	4q13.1	T	.	T/.	-	NP_004430.4	2044	del	19	58
A84	FAT1	c.4084T[6>5]	p.F1363Lfs*5	frameshift	NM_005245.3	EX6	0.173913	.	.	.	.	.	4	187557272	187557273	4q35.2	A	.	A/.	-	NP_005236.2	2195	del	92	180
A84	PLK2	c.1984A>G	p.M662V	missense	NM_006622.3	EX14E	0.175258	.	.	.	.	.	5	57750483	57750484	5q11.2	T	C	T/C	-	NP_006613.2	10769	snv	291	393
A84	RAD50	c.536T[6>5]	p.S181Qfs*9	frameshift	NM_005732.3	EX4	0.201923	.	.	.	.	.	5	131915178	131915179	5q31.1	T	.	T/.	+	NP_005723.2	10111	del	208	323
A84	FLT4	c.2293G>A	p.V765M	missense	NM_182925.4	EX15	0.19469	.	.	.	.	.	5	180047881	180047882	5q35.3	C	T	C/T	-	NP_891555.2	2324	snv	565	541
A84	FLT4	c.1132C>T	p.R378C	missense	NM_182925.4	EX9	0.155767	20747	carcinoma [clear_cell_renal_cell_carcinoma|NS|NS]	ENST00000393347: c.1132C>T (p.R378C)	CSV	kidney [NS|NS|NS]	5	180053236	180053237	5q35.3	G	A	G/A	-	NP_891555.2	2324	snv	841	594
A84	MDC1	c.3662C>T	p.S1221F	missense	NM_014641.2	EX10	0.131579	.	.	.	.	.	6	30673297	30673298	6p21.33	G	A	G/A	-	NP_055456.2	9656	snv	152	243
A84	CCND3	c.142G>A	p.V48M	missense	NM_001760.3	EX1	0.214854	.	.	.	.	.	6	41909245	41909246	6p21.1	C	T	C/T	-	NP_001751.1	896	snv	1131	753
A84	ARID1B	c.4757C>T	p.T1586M	missense	NM_020732.3	EX18	0.2	.	.	.	.	.	6	157522484	157522485	6q25.3	C	T	C/T	+	NP_065783.3	57492	snv	645	332
A84	MLL3	c.8519A[7>6]	p.N2842Mfs*21	frameshift	NM_170606.2	EX38	0.128205	4702495	malignant_melanoma [NS|NS|NS]	ENST00000355193: c.8525delA (p.N2842fs*21)	CSV	NS [NS|NS|NS]	7	151874012	151874013	7q36.1	T	.	T/.	-	NP_733751.2	58508	del	39	114
A84	NRG1	c.-233-u1_-232delTTT	.	span	NM_013962.2	.-EX1	0.278409	.	.	.	.	.	8	31497266	31497269	8p12	TTT	.	TTT/.	+	NP_039256.2	3084	del	176	222
A84	NTRK2	c.2004G>T	p.Q668H	missense	NM_006180.3	EX19	0.011691	.	.	.	.	.	9	87570263	87570264	9q21.33	G	T	G/T	+	NP_006171.2	4915	snv	1283	621
A84	PTCH1	c.4163G>A	p.G1388E	missense	NM_000264.3	EX23	0.012797	.	.	.	.	.	9	98209374	98209375	9q22.32	C	T	C/T	-	NP_000255.2	5727	snv	1094	630
A84	KRAS	c.35G>A	p.G12D	missense	NM_033360.2	EX2	0.304348	1135366	carcinoma [NS|NS|NS]	ENST00000256078: c.35G>A (p.G12D)	CSV	biliary_tract [bile_duct|NS|NS]	12	25398283	25398284	12p12.1	C	T	C/T	-	NP_203524.1	3845	snv	69	271
A84	ARID2	c.820C>T	p.R274*	nonsense	NM_152641.2	EX8	0.164286	1512174	carcinoma [NS|NS|NS]	ENST00000334344: c.820C>T (p.R274*)	CSV	biliary_tract [bile_duct|NS|NS]	12	46230570	46230571	12q12	C	T	C/T	+	NP_689854.2	196528	snv	140	207
A84	MLL2	c.12974C[5>6]	p.S4327Qfs*7	frameshift	NM_003482.3	EX39	0.27305	.	.	.	.	.	12	49425509	49425509	12q13.12	.	G	./G	-	NP_003473.3	8085	ins	564	348
A84	ERCC5	c.1453G>A	p.A485T	missense	NM_000123.3	EX8	0.207576	.	.	.	.	.	13	103514951	103514952	13q33.1	G	A	G/A	+	NP_000114.2	2073	snv	660	512
A84	GRIN2A	c.3894A>C	p.K1298N	missense	NM_000833.3	EX14E	0.035627	.	.	.	.	.	16	9857506	9857507	16p13.2	T	G	T/G	-	NP_000824.1	2903	snv	814	441
A84	ZFHX3	c.551C>A	p.P184H	missense	NM_006885.3	EX2	0.192243	.	.	.	.	.	16	72993493	72993494	16q22.3	G	T	G/T	-	NP_008816.3	463	snv	1779	802
A84	ERBB2	c.574G>T	p.G192C	missense	NM_001005862.1	EX9	0.233333	4066010	carcinoma [adenocarcinoma|NS|NS]	ENST00000269571: c.664G>T (p.G222C)	CSV	stomach [NS|NS|NS]	17	37866358	37866359	17q12	G	T	G/T	+	NP_001005862.1	2064	snv	30	119
A84	PPM1D	c.1529A[7>6]	p.N512Ifs*2	frameshift	NM_003620.3	EX6E	0.156997	267241	carcinoma [NS|NS|NS]	ENST00000305921: c.1529delA (p.N512fs*2)	CSV	breast [NS|NS|NS]	17	58740623	58740624	17q23.2	A	.	A/.	+	NP_003611.1	8493	del	293	413
A84	DOT1L	c.2929A>G	p.T977A	missense	NM_032482.2	EX24	0.160173	.	.	.	.	.	19	2222096	2222097	19p13.3	A	G	A/G	+	NP_115871.1	84444	snv	693	442
A84	GNA11	c.178C>T	p.R60C	missense	NM_002067.2	EX2	0.141593	2750381	carcinoma [adenocarcinoma|NS|NS]	ENST00000078429: c.178C>T (p.R60C)	VUO	large_intestine [NS|NS|NS]	19	3110187	3110188	19p13.3	C	T	C/T	+	NP_002058.2	2767	snv	226	391
A84	MUC16	c.26077G>A	p.A8693T	missense	NM_024690.2	EX3	0.191235	.	.	.	.	.	19	9061368	9061369	19p13.2	C	T	C/T	-	NP_078966.2	94025	snv	1255	720
A84	MUC16	c.734C[4>5]	p.N247Kfs*5	frameshift	NM_024690.2	EX1	0.19469	.	.	.	.	.	19	9091077	9091077	19p13.2	.	G	./G	-	NP_078966.2	94025	ins	339	293
A84	DNMT1	c.1936A>G	p.T646A	missense	NM_001130823.1	EX22	0.194805	.	.	.	.	.	19	10265051	10265052	19p13.2	T	C	T/C	-	NP_001124295.1	1786	snv	308	404
A84	MLL4	c.515C[7>6]	p.P174Qfs*20	frameshift	NM_014727.1	EX3	0.219055	3198385	carcinoma [NS|NS|NS]	ENST00000222270: c.515delC (p.P174fs*20)	CSV	breast [NS|NS|NS]	19	36210763	36210764	19q13.12	C	.	C/.	+	NP_055542.1	9757	del	1333	926
A84	MLL4	c.3052A[6>5]	p.G1020Afs*4	frameshift	NM_014727.1	EX7	0.217877	1286213	neuroblastoma [NS|NS|NS]	ENST00000222270: c.3052delA (p.A1020fs*6)	VUO	autonomic_ganglia [NS|NS|NS]	19	36214397	36214398	19q13.12	A	.	A/.	+	NP_055542.1	9757	del	179	357
A84	CIC	c.1319G>A	p.R440H	missense	NM_015125.3	EX8	0.214095	.	.	.	.	.	19	42793516	42793517	19q13.2	G	A	G/A	+	NP_055940.3	23152	snv	1121	678
A84	ASXL1	c.2218A>G	p.T740A	missense	NM_015338.5	EX13E	0.103797	.	.	.	.	.	20	31022732	31022733	20q11.21	A	G	A/G	+	NP_056153.2	171023	snv	1185	546
A84	PTPRT	c.1238C>T	p.A413V	missense	NM_133170.3	EX8	0.165278	5432467	carcinoma [squamous_cell_carcinoma|NS|NS]	NM_133170.2: c.1238C>T (p.A413V)	CSV	oesophagus [NS|NS|NS]	20	41101117	41101118	20q12	G	A	G/A	-	NP_573400.3	11122	snv	720	408
A84	LZTR1	c.1742T>C	p.V581A	missense	NM_006767.3	EX15	0.112266	.	.	.	.	.	22	21348972	21348973	22q11.21	T	C	T/C	+	NP_006758.2	8216	snv	962	638
A84	LZTR1	c.2447T>A	p.L816Q	missense	NM_006767.3	EX21E	0.016142	.	.	.	.	.	22	21351560	21351561	22q11.21	T	A	T/A	+	NP_006758.2	8216	snv	1239	677
A84	EWSR1	c.244G>T	p.G82C	missense	NM_013986.3	EX5	0.28	.	.	.	.	.	22	29670270	29670271	22q12.2	G	T	G/T	+	NP_053733.2	2130	snv	25	210
A84	EP300	c.4402A[7>6]	p.M1470Cfs*26	frameshift	NM_001429.3	EX27	0.181102	3153169	carcinoma [NS|NS|NS]	ENST00000263253: c.4402delA (p.M1470fs*26)	CSV	breast [NS|NS|NS]	22	41566524	41566525	22q13.2	A	.	A/.	+	NP_001420.2	2033	del	127	205
A85	MTOR	c.689A>T	p.K230M	missense	NM_004958.3	EX5	0.081522	.	.	.	.	.	1	11316064	11316065	1p36.22	T	A	T/A	-	NP_004949.1	2475	snv	552	290
A85	NTRK1	c.804C>G	p.H268Q	missense	NM_001007792.1	EX9	0.02079	424157	carcinoma [NS|NS|NS]	ENST00000524377: c.894C>G (p.H298Q)	CSV	breast [NS|NS|NS]	1	156843467	156843468	1q23.1	C	G	C/G	+	NP_001007793.1	4914	snv	962	449
A85	TERT	c.338A>C	p.E113A	missense	NM_198253.2	EX2	0.010591	.	.	.	.	.	5	1294662	1294663	5p15.33	T	G	T/G	-	NP_937983.2	7015	snv	1794	738
A85	PIK3R1	c.57A>C	p.E19D	missense	NM_181523.2	EX2	0.058355	.	.	.	.	.	5	67522559	67522560	5q13.1	A	C	A/C	+	NP_852664.1	5295	snv	377	234
A85	MYC	c.530C>T	p.P177L	missense	NM_002467.4	EX2	0.01006	.	.	.	.	.	8	128750992	128750993	8q24.21	C	T	C/T	+	NP_002458.2	4609	snv	1491	687
A85	MYOD1	c.919T>G	p.C307G	missense	NM_002478.4	EX3E	0.015302	.	.	.	.	.	11	17743010	17743011	11p15.1	T	G	T/G	+	NP_002469.2	4654	snv	1111	594
A85	POLE	c.5246A>T	p.E1749V	missense	NM_006231.2	EX39	0.0111	.	.	.	.	.	12	133218364	133218365	12q24.33	T	A	T/A	-	NP_006222.2	5426	snv	991	518
A85	NKX2-1	c.650C>T	p.S217L	missense	NM_001079668.2	EX3E	0.069578	1369724	glioma [NS|NS|NS]	ENST00000498187: c.560C>T (p.S187L)	CSV	central_nervous_system [brain|NS|NS]	14	36987038	36987039	14q13.3	G	A	G/A	-	NP_001073136.1	7080	snv	1351	748
A85	TP53	c.379delT	p.S127Pfs*43	frameshift	NM_000546.5	EX5	0.140606	45619	carcinoma [squamous_cell_carcinoma|NS|NS]	ENST00000269305: c.379delT (p.S127fs*43)	VUO	upper_aerodigestive_tract [mouth|NS|NS]	17	7578550	7578551	17p13.1	A	.	A/.	-	NP_000537.3	7157	del	825	549
A85	ERBB2	c.3014C>A	p.P1005H	missense	NM_001005862.1	EX28	0.01179	.	.	.	.	.	17	37883200	37883201	17q12	C	A	C/A	+	NP_001005862.1	2064	snv	933	244
A85	KEAP1	c.227T>A	p.L76Q	missense	NM_203500.1	EX2	0.014047	.	.	.	.	.	19	10610482	10610483	19p13.2	A	T	A/T	-	NP_987096.1	9817	snv	1139	620
A85	CEBPA	c.431A>C	p.E144A	missense	NM_004364.3	EX1E	0.01506	.	.	.	.	.	19	33792889	33792890	19q13.11	T	G	T/G	-	NP_004355.2	1050	snv	1328	655
A86	DNMT3A	c.553A>C	p.M185L	missense	NM_175629.2	EX6	0.012302	.	.	.	.	.	2	25497895	25497896	2p23.3	T	G	T/G	-	NP_783328.1	1788	snv	569	499
A86	MSH6	c.250G>A	p.A84T	missense	NM_000179.2	EX1	0.02	.	.	.	.	.	2	48010621	48010622	2p16.3	G	A	G/A	+	NP_000170.1	2956	snv	450	316
A86	TTN	c.15776-1G>T	.	splice-3	NM_001267550.1	IVS53	0.043651	.	.	.	.	.	2	179598244	179598245	2q31.2	C	A	C/A	-	NP_001254479.1	7273	snv	504	290
A86	TGFBR2	c.1636T>G	p.W546G	missense	NM_001024847.2	EX8E	0.046392	.	.	.	.	.	3	30732947	30732948	3p24.1	T	G	T/G	+	NP_001020018.1	7048	snv	388	247
A86	RASA1	c.428T>C	p.L143P	missense	NM_002890.2	EX1	0.024523	.	.	.	.	.	5	86564695	86564696	5q14.3	T	C	T/C	+	NP_002881.1	5921	snv	367	279
A86	RET	c.2905C>T	p.R969W	missense	NM_020630.4	EX17	0.015521	.	.	.	.	.	10	43619221	43619222	10q11.21	C	T	C/T	+	NP_065681.1	5979	snv	451	415
A86	GRIN2A	c.3403T>G	p.F1135V	missense	NM_000833.3	EX14E	0.036928	.	.	.	.	.	16	9857997	9857998	16p13.2	A	C	A/C	-	NP_000824.1	2903	snv	677	458
A86	ERBB2	c.1943G>A	p.R648Q	missense	NM_001005862.1	EX20	0.059406	436498	carcinoma [NS|NS|NS]	ENST00000269571: c.2033G>A (p.R678Q)	CSV	biliary_tract [bile_duct|NS|NS]	17	37879657	37879658	17q12	G	A	G/A	+	NP_001005862.1	2064	snv	202	184
A86	NOTCH3	c.4931T>C	p.L1644P	missense	NM_000435.2	EX27	0.013416	.	.	.	.	.	19	15281324	15281325	19p13.12	A	G	A/G	-	NP_000426.2	4854	snv	969	942
A87	HSD3B2	c.95G>A	p.R32K	missense	NM_001166120.1	EX2	0.055794	.	.	.	.	.	1	119958136	119958137	1p12	G	A	G/A	+	NP_001159592.1	3284	snv	233	146
A87	PIK3C2B	c.490T>C	p.S164P	missense	NM_002646.3	EX3	0.091837	.	.	.	.	.	1	204438440	204438441	1q32.1	A	G	A/G	-	NP_002637.3	5287	snv	490	331
A87	TTN	c.26431A>C	p.I8811L	missense	NM_001267550.1	EX91	0.045677	.	.	.	.	.	2	179579069	179579070	2q31.2	T	G	T/G	-	NP_001254479.1	7273	snv	613	462
A87	PBRM1	c.513CA[2>1]	p.T172Sfs*3	frameshift	NM_018313.4	EX5	0.178838	.	.	.	.	.	3	52696160	52696162	3p21.1	TG	.	TG/.	-	NP_060783.3	55193	del	671	549
A87	SOX2	c.138T>G	p.N46K	missense	NM_003106.3	EX1E	0.015138	.	.	.	.	.	3	181430285	181430286	3q26.33	T	G	T/G	+	NP_003097.1	6657	snv	1123	615
A87	PPP6C	c.77T>C	p.V26A	missense	NM_001123355.1	EX1	0.022321	.	.	.	.	.	9	127951920	127951921	9q33.3	A	G	A/G	-	NP_001116827.1	5537	snv	672	363
A87	ATM	c.2795A>G	p.D932G	missense	NM_000051.3	EX18	0.016667	.	.	.	.	.	11	108139292	108139293	11q22.3	A	G	A/G	+	NP_000042.3	472	snv	600	534
A87	ATM	c.7375C>T	p.R2459C	missense	NM_000051.3	EX50	0.032086	1315810	lymphoid_neoplasm [chronic_lymphocytic_leukaemia-small_lymphocytic_lymphoma|NS|NS]	ENST00000278616: c.7375C>T (p.R2459C)	VUO	haematopoietic_and_lymphoid_tissue [NS|NS|NS]	11	108201007	108201008	11q22.3	C	T	C/T	+	NP_000042.3	472	snv	561	514
A87	MLL	c.9472C>G	p.P3158A	missense	NM_001197104.1	EX27	0.012987	.	.	.	.	.	11	118376078	118376079	11q23.3	C	G	C/G	+	NP_001184033.1	4297	snv	1232	901
A87	MLL2	c.4315_4332delCCCTCACGCCTGCTGCTC	p.P1439_L1444del	cds-del	NM_003482.3	EX15	0.027068	.	.	.	.	.	12	49440477	49440495	12q13.12	GAGCAGCAGGCGTGAGGG	.	GAGCAGCAGGCGTGAGGG/.	-	NP_003473.3	8085	del	665	466
A87	IRS2	c.3313delG	p.V1105*fs*1	frameshift	NM_003749.2	EX1	0.01642	.	.	.	.	.	13	110435087	110435088	13q34	C	.	C/.	-	NP_003740.2	8660	del	609	303
A87	AKT1	c.49G>A	p.E17K	missense	NM_001014431.1	EX3	0.168047	33765	NS [NS|NS|NS]	ENST00000349310: c.49G>A (p.E17K)	CSV	NS [NS|NS|NS]	14	105246550	105246551	14q32.33	C	T	C/T	-	NP_001014431.1	207	snv	845	415
A87	NOTCH3	c.4709G>C	p.R1570P	missense	NM_000435.2	EX25	0.010766	.	.	.	.	.	19	15284905	15284906	19p13.12	C	G	C/G	-	NP_000426.2	4854	snv	836	500
A87	POLD1	c.3053T>C	p.V1018A	missense	NM_001256849.1	EX24	0.010959	.	.	.	.	.	19	50919965	50919966	19q13.33	T	C	T/C	+	NP_001243778.1	5424	snv	730	377
A87	BCOR	c.357T>A	p.N119K	missense	NM_001123385.1	EX4	0.010425	.	.	.	.	.	X	39934241	39934242	Xp11.4	A	T	A/T	-	NP_001116857.1	54880	snv	1247	819
A89	EPHB1	c.2647C>T	p.R883W	missense	NM_004441.4	EX14	0.030211	.	.	.	.	.	3	134967307	134967308	3q22.2	C	T	C/T	+	NP_004432.1	2047	snv	662	668
A89	AXIN1	c.2075A>G	p.D692G	missense	NM_003502.3	EX8	0.045694	.	.	.	.	.	16	343598	343599	16p13.3	T	C	T/C	-	NP_003493.1	8312	snv	569	513
A89	MLL4	c.6244_6253delGGCACGCCTC	p.G2082Lfs*6	frameshift	NM_014727.1	EX28	0.01074	.	.	.	.	.	19	36223693	36223703	19q13.12	GGCACGCCTC	.	GGCACGCCTC/.	+	NP_055542.1	9757	del	838	615
A90	EPHA5	c.2637C>A	p.Y879*	nonsense	NM_004439.5	EX15	0.269565	.	.	.	.	.	4	66213792	66213793	4q13.1	G	T	G/T	-	NP_004430.4	2044	snv	230	327
A90	NSD1	c.3067C>T	p.R1023*	nonsense	NM_022455.4	EX5	0.207547	.	.	.	.	.	5	176638466	176638467	5q35.3	C	T	C/T	+	NP_071900.2	64324	snv	530	578
A90	CTCF	c.1342C>T	p.R448*	nonsense	NM_006565.3	EX7	0.201923	972490	carcinoma [endometrioid_carcinoma|NS|NS]	ENST00000264010: c.1342C>T (p.R448*)	CSV	endometrium [NS|NS|NS]	16	67655478	67655479	16q22.1	C	T	C/T	+	NP_006556.1	10664	snv	208	241
B01	KIF1B	c.703A>T	p.N235Y	missense	NM_015074.3	EX7	0.015982	.	.	.	.	.	1	10328303	10328304	1p36.22	A	T	A/T	+	NP_055889.2	23095	snv	438	137
B01	MTOR	c.6370C>T	p.Q2124*	nonsense	NM_004958.3	EX46	0.012793	.	.	.	.	.	1	11186834	11186835	1p36.22	G	A	G/A	-	NP_004949.1	2475	snv	938	256
B01	MTOR	c.5483C>A	p.A1828D	missense	NM_004958.3	EX39	0.022361	.	.	.	.	.	1	11190715	11190716	1p36.22	G	T	G/T	-	NP_004949.1	2475	snv	1923	610
B01	ARID1A	c.3982C>T	p.Q1328*	nonsense	NM_006015.4	EX16	0.33279	5347127	carcinoma [carcinosarcoma-malignant_mesodermal_mixed_tumour|NS|NS]	ENST00000324856: c.3982C>T (p.Q1328*)	VUO	endometrium [NS|NS|NS]	1	27100185	27100186	1p36.11	C	T	C/T	+	NP_006006.3	8289	snv	613	350
B01	ARID1A	c.4697G[2>1]	p.R1566Sfs*46	frameshift	NM_006015.4	EX18	0.017606	.	.	.	.	.	1	27101414	27101415	1p36.11	G	.	G/.	+	NP_006006.3	8289	del	852	379
B01	FAM46C	c.180G>C	p.E60D	missense	NM_017709.3	EX2E	0.011429	.	.	.	.	.	1	118165669	118165670	1p12	G	C	G/C	+	NP_060179.2	54855	snv	1225	560
B01	FAM46C	c.1139A>G	p.Y380C	missense	NM_017709.3	EX2E	0.01233	.	.	.	.	.	1	118166628	118166629	1p12	A	G	A/G	+	NP_060179.2	54855	snv	811	352
B01	HSD3B2	c.1094A>G	p.E365G	missense	NM_001166120.1	EX4E	0.014035	.	.	.	.	.	1	119965217	119965218	1p12	A	G	A/G	+	NP_001159592.1	3284	snv	570	293
B01	SPTA1	c.4741C>T	p.Q1581*	nonsense	NM_003126.2	EX34	0.013062	.	.	.	.	.	1	158609793	158609794	1q23.1	G	A	G/A	-	NP_003117.2	6708	snv	689	292
B01	RYR2	c.3229G>A	p.V1077M	missense	NM_001035.2	EX28	0.617718	.	.	.	.	.	1	237729880	237729881	1q43	G	A	G/A	+	NP_001026.2	6262	snv	824	231
B01	BUB1	c.686T>A	p.V229D	missense	NM_004336.3	EX8	0.010309	.	.	.	.	.	2	111425216	111425217	2q13	A	T	A/T	-	NP_004327.1	699	snv	776	475
B01	SETD2	c.2814T>A	p.D938E	missense	NM_014159.6	EX3	0.014925	.	.	.	.	.	3	47163311	47163312	3p21.31	A	T	A/T	-	NP_054878.5	29072	snv	737	340
B01	ATR	c.4745T>A	p.F1582Y	missense	NM_001184.3	EX27	0.022039	.	.	.	.	.	3	142231208	142231209	3q23	A	T	A/T	-	NP_001175.2	545	snv	363	219
B01	EIF4A2	c.74A>G	p.E25G	missense	NM_001967.3	EX2	0.023407	.	.	.	.	.	3	186502264	186502265	3q27.3	A	G	A/G	+	NP_001958.2	1974	snv	769	342
B01	FAT1	c.1337C>T	p.S446F	missense	NM_005245.3	EX2	0.011982	.	.	.	.	.	4	187629644	187629645	4q35.2	G	A	G/A	-	NP_005236.2	2195	snv	1085	537
B01	APC	c.5919T>A	p.S1973R	missense	NM_001127510.2	EX17E	0.015075	.	.	.	.	.	5	112177209	112177210	5q22.2	T	A	T/A	+	NP_001120982.1	324	snv	796	413
B01	CSF1R	c.1168A>T	p.R390*	nonsense	NM_005211.3	EX8	0.034169	.	.	.	.	.	5	149450048	149450049	5q32	T	A	T/A	-	NP_005202.2	1436	snv	439	202
B01	HIST1H3J	c.124T>C	p.Y42H	missense	NM_003535.2	EX1E	0.014374	.	.	.	.	.	6	27858446	27858447	6p22.1	A	G	A/G	-	NP_003526.1	8356	snv	487	230
B01	SYNE1	c.22307G>A	p.R7436H	missense	NM_033071.3	EX123	0.113043	1289272	carcinoma [NS|NS|NS]	ENST00000423061: c.22307G>A (p.R7436H)	CSV	breast [NS|NS|NS]	6	152532697	152532698	6q25.2	C	T	C/T	-	NP_149062.1	23345	snv	230	236
B01	EZH2	c.1937A>T	p.Y646F	missense	NM_004456.4	EX16	0.479532	220731	Ewings_sarcoma-peripheral_primitive_neuroectodermal_tumour [NS|NS|NS]	ENST00000350995: c.1805A>T (p.Y602F)	CSV	bone [NS|NS|NS]	7	148508726	148508727	7q36.1	T	A	T/A	-	NP_004447.2	2146	snv	342	153
B01	EZH2	c.986G>C	p.C329S	missense	NM_004456.4	EX9	0.050898	.	.	.	.	.	7	148516700	148516701	7q36.1	C	G	C/G	-	NP_004447.2	2146	snv	334	188
B01	MLL3	c.2674G>T	p.G892*	nonsense	NM_170606.2	EX16	0.464744	.	.	.	.	.	7	151932996	151932997	7q36.1	C	A	C/A	-	NP_733751.2	58508	snv	312	193
B01	NRG1	c.1229G>A	p.S410N	missense	NM_001159995.1	EX12E	0.352029	.	.	.	.	.	8	32621324	32621325	8p12	G	A	G/A	+	NP_001153467.1	3084	snv	838	412
B01	FGFR1	c.650T>C	p.M217T	missense	NM_023110.2	EX6	0.010853	.	.	.	.	.	8	38283734	38283735	8p11.23	A	G	A/G	-	NP_075598.2	2260	snv	645	249
B01	KAT6A	c.3119A>T	p.E1040V	missense	NM_001099412.1	EX17	0.017094	.	.	.	.	.	8	41795006	41795007	8p11.21	T	A	T/A	-	NP_001092882.1	7994	snv	819	363
B01	TGFBR1	c.722C>T	p.S241L	missense	NM_004612.2	EX4	0.368537	277669	carcinoma [adenocarcinoma|NS|NS]	ENST00000374994: c.722C>T (p.S241L)	CSV	large_intestine [caecum|NS|NS]	9	101900287	101900288	9q22.33	C	T	C/T	+	NP_004603.1	7046	snv	909	477
B01	PTEN	c.68T>G	p.L23*	nonsense	NM_000314.4	EX1	0.458101	28918	carcinoma [endometrioid_carcinoma|NS|NS]	ENST00000371953: c.68T>G (p.L23*)	CSV	endometrium [NS|NS|NS]	10	89624293	89624294	10q23.31	T	G	T/G	+	NP_000305.3	5728	snv	179	118
B01	PTEN	c.412T>G	p.Y138D	missense	NM_000314.4	EX5	0.364742	1577272	carcinoma [NS|NS|NS]	ENST00000371953: c.412T>G (p.Y138D)	CSV	biliary_tract [bile_duct|NS|NS]	10	89692927	89692928	10q23.31	T	G	T/G	+	NP_000305.3	5728	snv	658	341
B01	MLL	c.5417C>G	p.A1806G	missense	NM_001197104.1	EX19	0.013889	.	.	.	.	.	11	118366467	118366468	11q23.3	C	G	C/G	+	NP_001184033.1	4297	snv	1152	415
B01	MLL	c.9375G>T	p.L3125F	missense	NM_001197104.1	EX27	0.01249	.	.	.	.	.	11	118375981	118375982	11q23.3	G	T	G/T	+	NP_001184033.1	4297	snv	1281	419
B01	MLL	c.9472C>G	p.P3158A	missense	NM_001197104.1	EX27	0.01009	.	.	.	.	.	11	118376078	118376079	11q23.3	C	G	C/G	+	NP_001184033.1	4297	snv	1784	616
B01	MLL	c.10117C>G	p.L3373V	missense	NM_001197104.1	EX27	0.015633	.	.	.	.	.	11	118376723	118376724	11q23.3	C	G	C/G	+	NP_001184033.1	4297	snv	2047	569
B01	CHD4	c.3322G>A	p.A1108T	missense	NM_001273.2	EX22	0.011692	.	.	.	.	.	12	6700649	6700650	12p13.31	C	T	C/T	-	NP_001264.2	1108	snv	1454	368
B01	MLL2	c.15722_15734delTTGTAATCAAAGT	p.F5241Sfs*30	frameshift	NM_003482.3	EX48	0.550193	.	.	.	.	.	12	49420014	49420027	12q13.12	ACTTTGATTACAA	.	ACTTTGATTACAA/.	-	NP_003473.3	8085	del	518	149
B01	PTPN11	c.1310A>G	p.D437G	missense	NM_002834.3	EX11	0.01227	.	.	.	.	.	12	112924363	112924364	12q24.13	A	G	A/G	+	NP_002825.3	5781	snv	1467	498
B01	POLE	c.1349A>G	p.E450G	missense	NM_006231.2	EX13	0.013402	.	.	.	.	.	12	133250170	133250171	12q24.33	T	C	T/C	-	NP_006222.2	5426	snv	970	345
B01	MGA	c.320A>G	p.Y107C	missense	NM_001164273.1	EX2	0.012474	.	.	.	.	.	15	41961411	41961412	15q15.1	A	G	A/G	+	NP_001157745.1	23269	snv	962	455
B01	IGF1R	c.1970T>C	p.L657P	missense	NM_000875.3	EX9	0.013953	.	.	.	.	.	15	99459333	99459334	15q26.3	T	C	T/C	+	NP_000866.1	3480	snv	645	308
B01	NUP93	c.92G>A	p.R31Q	missense	NM_014669.4	EX2	0.33543	.	.	.	.	.	16	56782250	56782251	16q13	G	A	G/A	+	NP_055484.3	9688	snv	954	478
B01	NCOR1	c.307T>C	p.S103P	missense	NM_006311.3	EX4	0.014778	.	.	.	.	.	17	16075244	16075245	17p11.2	A	G	A/G	-	NP_006302.2	9611	snv	1015	532
B01	FLCN	c.559C>A	p.P187T	missense	NM_144997.5	EX6	0.020619	.	.	.	.	.	17	17127294	17127295	17p11.2	G	T	G/T	-	NP_659434.2	201163	snv	582	236
B01	RAD51D	c.828T>G	p.I276M	missense	NM_002878.3	EX9	0.025276	.	.	.	.	.	17	33428294	33428295	17q12	A	C	A/C	-	NP_002869.3	5892	snv	633	313
B01	MALT1	c.2288C>A	p.S763*	nonsense	NM_006785.2	EX17E	0.581967	.	.	.	.	.	18	56414886	56414887	18q21.32	C	A	C/A	+	NP_006776.1	10892	snv	122	29
B01	CALR	c.93C>G	p.D31E	missense	NM_004343.3	EX2	0.029703	.	.	.	.	.	19	13049948	13049949	19p13.2	C	G	C/G	+	NP_004334.1	811	snv	404	148
B01	NOTCH3	c.5741C>G	p.A1914G	missense	NM_000435.2	EX31	0.018627	.	.	.	.	.	19	15276252	15276253	19p13.12	G	C	G/C	-	NP_000426.2	4854	snv	1020	418
B01	NOTCH3	c.5735T>A	p.L1912Q	missense	NM_000435.2	EX31	0.016553	.	.	.	.	.	19	15276258	15276259	19p13.12	A	T	A/T	-	NP_000426.2	4854	snv	1027	423
B01	AKT2	c.972C>G	p.D324E	missense	NM_001626.4	EX11	0.011236	.	.	.	.	.	19	40741999	40742000	19q13.2	G	C	G/C	-	NP_001617.1	208	snv	712	333
B01	POLD1	c.1501A>C	p.N501H	missense	NM_001256849.1	EX13	0.018868	.	.	.	.	.	19	50910245	50910246	19q13.33	A	C	A/C	+	NP_001243778.1	5424	snv	636	299
B02	FOXL2	c.453G>C	p.R151S	missense	NM_023067.3	EX1E	0.020385	.	.	.	.	.	3	138665111	138665112	3q22.3	C	G	C/G	-	NP_075555.1	668	snv	883	533
B02	FAT1	c.6994C>G	p.H2332D	missense	NM_005245.3	EX10	0.025245	.	.	.	.	.	4	187540745	187540746	4q35.2	G	C	G/C	-	NP_005236.2	2195	snv	1426	649
B02	PDGFRB	c.1315C>T	p.R439W	missense	NM_002609.3	EX9	0.036217	.	.	.	.	.	5	149510153	149510154	5q32	G	A	G/A	-	NP_002600.1	5159	snv	497	272
B02	EPHA7	c.2383-1G>C	.	splice-3	NM_004440.3	IVS13	0.021277	.	.	.	.	.	6	93964514	93964515	6q16.1	C	G	C/G	-	NP_004431.1	2045	snv	564	250
B02	SOX17	c.658C>T	p.P220S	missense	NM_022454.3	EX2E	0.017274	.	.	.	.	.	8	55371967	55371968	8q11.23	C	T	C/T	+	NP_071899.1	64321	snv	521	282
B02	NOTCH1	c.2975G>C	p.C992S	missense	NM_017617.3	EX19	0.026432	.	.	.	.	.	9	139403517	139403518	9q34.3	C	G	C/G	-	NP_060087.3	4851	snv	681	359
B02	TP53	c.916C>T	p.R306*	nonsense	NM_000546.5	EX8	0.117739	10663	NS [NS|NS|NS]	ENST00000269305: c.916C>T (p.R306*)	CSV	NS [NS|NS|NS]	17	7577021	7577022	17p13.1	G	A	G/A	-	NP_000537.3	7157	snv	637	386
B03	RASA1	c.428T>C	p.L143P	missense	NM_002890.2	EX1	0.029925	.	.	.	.	.	5	86564695	86564696	5q14.3	T	C	T/C	+	NP_002881.1	5921	snv	401	288
B03	EPHA7	c.178G>C	p.G60R	missense	NM_004440.3	EX3	0.167677	.	.	.	.	.	6	94120872	94120873	6q16.1	C	G	C/G	-	NP_004431.1	2045	snv	495	285
B03	CDKN1C	c.488CTCCGGTCGCGG[3>2]	p.A163_A166[3>2]	cds-del	NM_000076.2	EX1	0.176471	5606257	malignant_melanoma [desmoplastic|NS|NS]	ENST00000414822: c.512_523del12 (p.A171_A174delAPVA)	CSV	skin [face|NS|NS]	11	2906196	2906208	11p15.4	CCGCGACCGGAG	.	CCGCGACCGGAG/.	-	NP_000067.1	1028	del	34	10
B03	ZFHX3	c.10552_10581delGGCGGTGGCGGCGGCGGCGGCGGCGGCGGC	p.G3514[14>4]	cds-del	NM_006885.3	EX10E	0.094192	.	.	.	.	.	16	72821593	72821623	16q22.2	GCCGCCGCCGCCGCCGCCGCCGCCACCGCC	.	GCCGCCGCCGCCGCCGCCGCCGCCACCGCC/.	-	NP_008816.3	463	del	637	396
B03	TP53	c.454_466delCCGCCCGGCACCC	p.P152Afs*14	frameshift	NM_000546.5	EX5	0.184024	1480077	lymphoid_neoplasm [adult_T_cell_lymphoma-leukaemia|NS|NS]	ENST00000269305: c.454_466del13 (p.P152fs*14)	CSV	haematopoietic_and_lymphoid_tissue [NS|NS|NS]	17	7578463	7578476	17p13.1	GGGTGCCGGGCGG	.	GGGTGCCGGGCGG/.	-	NP_000537.3	7157	del	989	627
B03	NF1	c.8147C>A	p.A2716D	missense	NM_000267.3	EX56	0.112971	.	.	.	.	.	17	29687553	29687554	17q11.2	C	A	C/A	+	NP_000258.1	4763	snv	239	219
B03	FAM123B	c.1987G>C	p.V663L	missense	NM_152424.3	EX2E	0.024129	.	.	.	.	.	X	63411179	63411180	Xq11.2	C	G	C/G	-	NP_689637.3	139285	snv	373	248
B04	SYNE1	c.12948C>A	p.H4316Q	missense	NM_033071.3	EX77	0.03211	.	.	.	.	.	6	152652658	152652659	6q25.2	G	T	G/T	-	NP_149062.1	23345	snv	654	410
B04	ATM	c.3934A>T	p.R1312*	nonsense	NM_000051.3	EX26	0.053512	.	.	.	.	.	11	108155140	108155141	11q22.3	A	T	A/T	+	NP_000042.3	472	snv	299	329
B04	POLE	c.5246A>T	p.E1749V	missense	NM_006231.2	EX39	0.017081	.	.	.	.	.	12	133218364	133218365	12q24.33	T	A	T/A	-	NP_006222.2	5426	snv	644	403
B04	CDH1	c.2563A[3>2]	p.D856Tfs*7	frameshift	NM_004360.3	EX16E	0.041186	.	.	.	.	.	16	68867315	68867316	16q22.1	A	.	A/.	+	NP_004351.1	999	del	607	478
B04	CD79A	c.95C>G	p.A32G	missense	NM_001783.3	EX2	0.116279	.	.	.	.	.	19	42383074	42383075	19q13.2	C	G	C/G	+	NP_001774.1	973	snv	129	90
B04	LZTR1	c.2447T>A	p.L816Q	missense	NM_006767.3	EX21E	0.023041	.	.	.	.	.	22	21351560	21351561	22q11.21	T	A	T/A	+	NP_006758.2	8216	snv	651	414
B07	MDC1	c.4202G>T	p.G1401V	missense	NM_014641.2	EX10	0.109091	.	.	.	.	.	6	30672757	30672758	6p21.33	C	A	C/A	-	NP_055456.2	9656	snv	330	273
B07	GRM3	c.1733T>A	p.I578N	missense	NM_000840.2	EX4	0.013582	.	.	.	.	.	7	86468562	86468563	7q21.12	T	A	T/A	+	NP_000831.2	2913	snv	1178	422
B08	SPTA1	c.883G>T	p.D295Y	missense	NM_003126.2	EX7	0.033333	.	.	.	.	.	1	158647553	158647554	1q23.1	C	A	C/A	-	NP_003117.2	6708	snv	300	311
B08	MLL3	c.14129G>A	p.R4710H	missense	NM_170606.2	EX54	0.043668	.	.	.	.	.	7	151842282	151842283	7q36.1	C	T	C/T	-	NP_733751.2	58508	snv	229	136
B08	AR	c.760T>A	p.L254M	missense	NM_000044.3	EX1	0.056895	.	.	.	.	.	X	66765747	66765748	Xq12	T	A	T/A	+	NP_000035.2	367	snv	1037	442
B10	BCOR	c.1448C>T	p.P483L	missense	NM_001123385.1	EX4	0.99596	4109423	carcinoma [adenocarcinoma|NS|NS]	ENST00000378444: c.1448C>T (p.P483L)	CSV	stomach [NS|NS|NS]	X	39933150	39933151	Xp11.4	G	A	G/A	-	NP_001116857.1	54880	snv	495	254
B22	NOTCH2	c.11T>A	p.L4Q	missense	NM_024408.3	EX1	0.010008	.	.	.	.	.	1	120612009	120612010	1p11.2	A	T	A/T	-	NP_077719.2	4853	snv	1299	631
B22	RNASEL	c.1100A[5>6]	p.Y369Ifs*5	frameshift	NM_021133.3	EX2	0.049118	.	.	.	.	.	1	182554837	182554837	1q25.3	.	T	./T	-	NP_066956.1	6041	ins	794	663
B22	FAT1	c.7769A>T	p.N2590I	missense	NM_005245.3	EX10	0.011823	.	.	.	.	.	4	187539970	187539971	4q35.2	T	A	T/A	-	NP_005236.2	2195	snv	1015	782
B22	PDGFRB	c.1315C>T	p.R439W	missense	NM_002609.3	EX9	0.030879	.	.	.	.	.	5	149510153	149510154	5q32	G	A	G/A	-	NP_002600.1	5159	snv	421	249
B22	SMO	c.1652+2T>C	.	splice-5	NM_005631.4	IVS9	0.01004	5658533	malignant_melanoma_of_soft_parts-clear_cell_sarcoma [NS|NS|NS]	ENST00000249373: c.1652+2T>C (p.?)	CSV	soft_tissue [fibrous_tissue_and_uncertain_origin|forearm|NS]	7	128850390	128850391	7q32.1	T	C	T/C	+	NP_005622.1	6608	snv	498	328
B22	KEL	c.233A>G	p.E78G	missense	NM_000420.2	EX4	0.014925	.	.	.	.	.	7	142658181	142658182	7q34	T	C	T/C	-	NP_000411.1	3792	snv	469	369
B22	RECQL4	c.707G>A	p.G236D	missense	NM_004260.3	EX5	0.018692	.	.	.	.	.	8	145741795	145741796	8q24.3	C	T	C/T	-	NP_004251.3	9401	snv	428	258
B22	H3F3C	c.203A>G	p.Q68R	missense	NM_001013699.2	EX1E	0.015831	.	.	.	.	.	12	31944897	31944898	12p11.21	T	C	T/C	-	NP_001013721.2	440093	snv	758	580
B22	MLL2	c.11174A>T	p.Q3725L	missense	NM_003482.3	EX39	0.012939	.	.	.	.	.	12	49427313	49427314	12q13.12	T	A	T/A	-	NP_003473.3	8085	snv	541	426
B22	GRIN2A	c.53G>A	p.W18*	nonsense	NM_000833.3	EX3	0.012987	.	.	.	.	.	16	10274215	10274216	16p13.2	C	T	C/T	-	NP_000824.1	2903	snv	1001	655
B22	PALB2	c.406delA	p.S136Vfs*41	frameshift	NM_024675.3	EX4	0.018893	.	.	.	.	.	16	23647460	23647461	16p12.2	T	.	T/.	-	NP_078951.2	79728	del	741	578
B22	PLCG2	c.2194C>T	p.R732C	missense	NM_002661.3	EX20	0.044655	.	.	.	.	.	16	81953227	81953228	16q23.3	C	T	C/T	+	NP_002652.2	5336	snv	739	606
B22	TP53	c.818G>A	p.R273H	missense	NM_000546.5	EX8	0.053541	10660	NS [NS|NS|NS]	ENST00000269305: c.818G>A (p.R273H)	CSV	NS [NS|NS|NS]	17	7577119	7577120	17p13.1	C	T	C/T	-	NP_000537.3	7157	snv	579	548
B22	SRSF2	c.242A>G	p.D81G	missense	NM_001195427.1	EX1	0.012092	.	.	.	.	.	17	74733000	74733001	17q25.1	T	C	T/C	-	NP_001182356.1	6427	snv	827	522
B22	CALR	c.1055CAG[2>1]	p.A352[2>1]	cds-del	NM_004343.3	EX9E	0.024213	.	.	.	.	.	19	13054526	13054529	19p13.2	GCA	.	GCA/.	+	NP_004334.1	811	del	413	313
B22	CEBPA	c.431A>C	p.E144A	missense	NM_004364.3	EX1E	0.021442	.	.	.	.	.	19	33792889	33792890	19q13.11	T	G	T/G	-	NP_004355.2	1050	snv	513	364
B22	CEBPA	c.280G>C	p.A94P	missense	NM_004364.3	EX1E	0.038516	.	.	.	.	.	19	33793040	33793041	19q13.11	C	G	C/G	-	NP_004355.2	1050	snv	701	387
B29	SPTA1	c.2288A>T	p.D763V	missense	NM_003126.2	EX17	0.076667	.	.	.	.	.	1	158632667	158632668	1q23.1	T	A	T/A	-	NP_003117.2	6708	snv	600	477
B29	SPTA1	c.1702C>G	p.R568G	missense	NM_003126.2	EX14	0.04007	.	.	.	.	.	1	158639328	158639329	1q23.1	G	C	G/C	-	NP_003117.2	6708	snv	574	558
B29	TERT	c.2813G>A	p.R938Q	missense	NM_198253.2	EX11	0.033399	.	.	.	.	.	5	1264548	1264549	5p15.33	C	T	C/T	-	NP_937983.2	7015	snv	509	363
B29	HIST1H3G	c.107T>C	p.V36A	missense	NM_003534.2	EX1E	0.01059	.	.	.	.	.	6	26271505	26271506	6p22.2	A	G	A/G	-	NP_003525.1	8355	snv	661	551
B29	TP53	c.1015G>T	p.E339*	nonsense	NM_000546.5	EX10	0.148276	11286	adrenal_cortical_carcinoma [functioning|NS|NS]	ENST00000269305: c.1015G>T (p.E339*)	CSV	adrenal_gland [adrenal_gland|NS|NS]	17	7574011	7574012	17p13.1	C	A	C/A	-	NP_000537.3	7157	snv	290	184
B29	SRSF2	c.230G>C	p.G77A	missense	NM_001195427.1	EX1	0.015686	.	.	.	.	.	17	74733012	74733013	17q25.1	C	G	C/G	-	NP_001182356.1	6427	snv	765	572
B29	MUC16	c.311C>T	p.S104L	missense	NM_024690.2	EX1	0.087167	.	.	.	.	.	19	9091503	9091504	19p13.2	G	A	G/A	-	NP_078966.2	94025	snv	826	729
B41	KEL	c.233A>G	p.E78G	missense	NM_000420.2	EX4	0.023256	.	.	.	.	.	7	142658181	142658182	7q34	T	C	T/C	-	NP_000411.1	3792	snv	387	257
B41	NOTCH1	c.5971C>T	p.R1991C	missense	NM_017617.3	EX32	0.156593	.	.	.	.	.	9	139393674	139393675	9q34.3	G	A	G/A	-	NP_060087.3	4851	snv	364	211
B41	NOTCH1	c.4237C>T	p.R1413C	missense	NM_017617.3	EX25	0.274074	.	.	.	.	.	9	139400110	139400111	9q34.3	G	A	G/A	-	NP_060087.3	4851	snv	540	272
B41	IGF1R	c.4051G>T	p.G1351W	missense	NM_000875.3	EX21E	0.017212	.	.	.	.	.	15	99500617	99500618	15q26.3	G	T	G/T	+	NP_000866.1	3480	snv	581	515
B41	TP53	c.524G>A	p.R175H	missense	NM_000546.5	EX5	0.249129	10648	NS [NS|NS|NS]	ENST00000269305: c.524G>A (p.R175H)	CSV	NS [NS|NS|NS]	17	7578405	7578406	17p13.1	C	T	C/T	-	NP_000537.3	7157	snv	574	435
B41	SMAD4	c.274C>T	p.H92Y	missense	NM_005359.5	EX3	0.094972	4830946	carcinoma [squamous_cell_carcinoma|NS|NS]	ENST00000342988: c.274C>T (p.H92Y)	CSV	cervix [NS|NS|NS]	18	48575079	48575080	18q21.2	C	T	C/T	+	NP_005350.1	4089	snv	179	108
B42	VTCN1	c.560A>T	p.Q187L	missense	NM_024626.3	EX4	0.156379	.	.	.	.	.	1	117695876	117695877	1p13.1	T	A	T/A	-	NP_078902.2	79679	snv	486	311
B42	MYCN	c.128C[7>8]	p.E47Gfs*8	frameshift	NM_005378.4	EX2	0.175603	4613541	carcinoma [NS|NS|NS]	ENST00000281043: c.127_128insC (p.E47fs*8)	CSV	breast [NS|NS|NS]	2	16082313	16082313	2p24.3	.	C	./C	+	NP_005369.2	4613	ins	746	437
B42	MDC1	c.5794C>T	p.R1932C	missense	NM_014641.2	EX12	0.145363	.	.	.	.	.	6	30670951	30670952	6p21.33	G	A	G/A	-	NP_055456.2	9656	snv	399	202
B42	GRM3	c.2306A>G	p.K769R	missense	NM_000840.2	EX4	0.200632	.	.	.	.	.	7	86469135	86469136	7q21.12	A	G	A/G	+	NP_000831.2	2913	snv	633	374
B42	PTPRT	c.1312G>A	p.E438K	missense	NM_133170.3	EX8	0.163205	.	.	.	.	.	20	41101043	41101044	20q12	C	T	C/T	-	NP_573400.3	11122	snv	674	367
B42	STAG2	c.3475G>C	p.V1159L	missense	NM_001042749.1	EX32	0.033058	.	.	.	.	.	X	123224710	123224711	Xq25	G	C	G/C	+	NP_001036214.1	10735	snv	121	29
B43	RYR2	c.12692C>T	p.P4231L	missense	NM_001035.2	EX90	0.03523	1224479	carcinoma [ductal_carcinoma|NS|NS]	ENST00000366574: c.12692C>T (p.P4231L)	CSV	breast [NS|NS|NS]	1	237947703	237947704	1q43	C	T	C/T	+	NP_001026.2	6262	snv	738	259
B43	CASP8	c.310C>T	p.H104Y	missense	NM_001228.4	EX4	0.039526	.	.	.	.	.	2	202134236	202134237	2q33.1	C	T	C/T	+	NP_001219.2	841	snv	253	119
B43	IRS1	c.2062G>A	p.A688T	missense	NM_005544.2	EX1	0.02526	.	.	.	.	.	2	227661392	227661393	2q36.3	C	T	C/T	-	NP_005535.1	3667	snv	673	223
B43	TGFBR2	c.1558C>T	p.R520*	nonsense	NM_001024847.2	EX7	0.017375	20398	carcinoma [adenocarcinoma|NS|NS]	NM_003242: c.1483C>T (p.R495*)	CSV	large_intestine [NS|NS|NS]	3	30729961	30729962	3p24.1	C	T	C/T	+	NP_001020018.1	7048	snv	518	193
B43	TGFBR2	c.1657C>T	p.R553C	missense	NM_001024847.2	EX8E	0.023305	1650139	carcinoma [adenocarcinoma|NS|NS]	ENST00000359013: c.1657C>T (p.R553C)	CSV	large_intestine [NS|NS|NS]	3	30732968	30732969	3p24.1	C	T	C/T	+	NP_001020018.1	7048	snv	472	169
B43	NOTCH1	c.916_937delTGCCAGAACGGCGGGACCTGCC	p.C306Tfs*318	frameshift	NM_017617.3	EX6	0.014286	.	.	.	.	.	9	139413204	139413226	9q34.3	GGCAGGTCCCGCCGTTCTGGCA	.	GGCAGGTCCCGCCGTTCTGGCA/.	-	NP_060087.3	4851	del	560	192
B43	MGA	c.7300C>T	p.R2434W	missense	NM_001164273.1	EX20	0.029255	2270908	carcinoma [adenocarcinoma|NS|NS]	XM_031689.7: c.7447C>T (p.R2483W)	CSV	large_intestine [colon|descending|NS]	15	42052628	42052629	15q15.1	C	T	C/T	+	NP_001157745.1	23269	snv	752	291
B43	CDH1	c.1199A>G	p.D400G	missense	NM_004360.3	EX9	0.049519	1379173	carcinoma [ductal_carcinoma|NS|NS]	ENST00000261769: c.1199A>G (p.D400G)	CSV	pancreas [NS|NS|NS]	16	68847276	68847277	16q22.1	A	G	A/G	+	NP_004351.1	999	snv	727	262
B45	MTOR	c.6370C>T	p.Q2124*	nonsense	NM_004958.3	EX46	0.01061	.	.	.	.	.	1	11186834	11186835	1p36.22	G	A	G/A	-	NP_004949.1	2475	snv	754	310
B45	FOXL2	c.453G>C	p.R151S	missense	NM_023067.3	EX1E	0.026795	.	.	.	.	.	3	138665111	138665112	3q22.3	C	G	C/G	-	NP_075555.1	668	snv	933	535
B45	HIST1H3B	c.295G>C	p.A99P	missense	NM_003537.3	EX1E	0.013373	.	.	.	.	.	6	26031993	26031994	6p22.2	C	G	C/G	-	NP_003528.1	8358	snv	673	389
B45	PIM1	c.424G>A	p.E142K	missense	NM_002648.3	EX4	0.010242	5650597	lymphoid_neoplasm [diffuse_large_B_cell_lymphoma|NS|NS]	ENST00000373509: c.424G>A (p.E142K)	CSV	haematopoietic_and_lymphoid_tissue [NS|NS|NS]	6	37139083	37139084	6p21.2	G	A	G/A	+	NP_002639.1	5292	snv	1074	654
B45	RET	c.1890C>G	p.C630W	missense	NM_020630.4	EX11	0.011858	.	.	.	.	.	10	43609937	43609938	10q11.21	C	G	C/G	+	NP_065681.1	5979	snv	759	417
B45	NKX2-1	c.817G>C	p.G273R	missense	NM_001079668.2	EX3E	0.024673	.	.	.	.	.	14	36986871	36986872	14q13.3	C	G	C/G	-	NP_001073136.1	7080	snv	689	372
B45	CDH1	c.2582A>T	p.Y861F	missense	NM_004360.3	EX16E	0.010376	.	.	.	.	.	16	68867334	68867335	16q22.1	A	T	A/T	+	NP_004351.1	999	snv	771	446
B45	INSR	c.142C>T	p.H48Y	missense	NM_000208.2	EX2	0.011494	.	.	.	.	.	19	7267865	7267866	19p13.2	G	A	G/A	-	NP_000199.2	3643	snv	609	316
B45	DNMT1	c.4514C>G	p.A1505G	missense	NM_001130823.1	EX38	0.014865	.	.	.	.	.	19	10246938	10246939	19p13.2	G	C	G/C	-	NP_001124295.1	1786	snv	740	489
B45	ARAF	c.911A>T	p.E304V	missense	NM_001654.4	EX10	0.016336	.	.	.	.	.	X	47426665	47426666	Xp11.23	A	T	A/T	+	NP_001645.1	369	snv	857	446
B45	GATA1	c.1064T>A	p.L355Q	missense	NM_002049.3	EX6E	0.01069	.	.	.	.	.	X	48652392	48652393	Xp11.23	T	A	T/A	+	NP_002040.1	2623	snv	1029	656
B45	BCORL1	c.3500C>T	p.S1167L	missense	NM_021946.4	EX4	0.020576	.	.	.	.	.	X	129155017	129155018	Xq26.1	C	T	C/T	+	NP_068765.3	63035	snv	486	291
B46	ERRFI1	c.595C>T	p.R199*	nonsense	NM_018948.3	EX4E	0.194175	.	.	.	.	.	1	8074063	8074064	1p36.23	G	A	G/A	-	NP_061821.1	54206	snv	515	463
B46	MTOR	c.3856C>T	p.R1286W	missense	NM_004958.3	EX26	0.11335	.	.	.	.	.	1	11264705	11264706	1p36.22	G	A	G/A	-	NP_004949.1	2475	snv	397	379
B46	ARID1A	c.3972C[6>7]	p.Q1327Afs*11	frameshift	NM_006015.4	EX16	0.114841	.	.	.	.	.	1	27100175	27100175	1p36.11	.	C	./C	+	NP_006006.3	8289	ins	566	460
B46	CARD11	c.1973A>G	p.H658R	missense	NM_032415.4	EX16	0.152439	.	.	.	.	.	7	2962934	2962935	7p22.2	T	C	T/C	-	NP_115791.3	84433	snv	656	531
B46	EZH2	c.986G>C	p.C329S	missense	NM_004456.4	EX9	0.040146	.	.	.	.	.	7	148516700	148516701	7q36.1	C	G	C/G	-	NP_004447.2	2146	snv	274	247
B46	ERBB3	c.383G>A	p.S128N	missense	NM_001982.3	EX3	0.088652	4043435	carcinoma [adenocarcinoma|NS|NS]	ENST00000267101: c.383G>A (p.S128N)	CSV	stomach [NS|NS|NS]	12	56478926	56478927	12q13.2	G	A	G/A	+	NP_001973.2	2065	snv	846	750
B48	PIK3CD	c.26T>G	p.M9R	missense	NM_005026.3	EX3	0.040201	.	.	.	.	.	1	9770538	9770539	1p36.22	T	G	T/G	+	NP_005017.3	5293	snv	398	187
B48	PIK3CD	c.2606A>G	p.D869G	missense	NM_005026.3	EX21	0.035088	.	.	.	.	.	1	9784037	9784038	1p36.22	A	G	A/G	+	NP_005017.3	5293	snv	342	194
B48	MTOR	c.6370C>T	p.Q2124*	nonsense	NM_004958.3	EX46	0.012853	.	.	.	.	.	1	11186834	11186835	1p36.22	G	A	G/A	-	NP_004949.1	2475	snv	778	309
B48	NOTCH2	c.1142G>T	p.S381I	missense	NM_024408.3	EX7	0.011613	.	.	.	.	.	1	120510821	120510822	1p12	C	A	C/A	-	NP_077719.2	4853	snv	775	402
B48	PSMD4	c.1048G>T	p.E350*	nonsense	NM_002810.2	EX10E	0.07815	.	.	.	.	.	1	151239732	151239733	1q21.3	G	T	G/T	+	NP_002801.1	5710	snv	627	393
B48	LRP1B	c.12655T>G	p.L4219V	missense	NM_018557.2	EX83	0.063683	.	.	.	.	.	2	141072653	141072654	2q22.1	A	C	A/C	-	NP_061027.2	53353	snv	581	313
B48	TTN	c.43775T>G	p.L14592R	missense	NM_001267550.1	EX237	0.084906	3407289	glioma [astrocytoma_Grade_IV|glioblastoma_multiforme|NS]	ENST00000342992: c.36071T>G (p.L12024R)	CSV	central_nervous_system [brain|NS|NS]	2	179495999	179496000	2q31.2	A	C	A/C	-	NP_001254479.1	7273	snv	318	142
B48	TTN	c.24264A>C	p.E8088D	missense	NM_001267550.1	EX84	0.058362	1403221	carcinoma [adenocarcinoma|NS|NS]	ENST00000342992: c.20532A>C (p.E6844D)	CSV	stomach [NS|NS|NS]	2	179583662	179583663	2q31.2	T	G	T/G	-	NP_001254479.1	7273	snv	1148	577
B48	TGFBR2	c.1645G>A	p.D549N	missense	NM_001024847.2	EX8E	0.172697	287428	carcinoma [adenocarcinoma|NS|NS]	NM_003242: c.1570G>A (p.D524N)	CSV	large_intestine [caecum|NS|NS]	3	30732956	30732957	3p24.1	G	A	G/A	+	NP_001020018.1	7048	snv	608	372
B48	CTNNB1	c.417_420delGATT	p.I140Tfs*16	frameshift	NM_001904.3	EX4	0.059934	.	.	.	.	.	3	41266617	41266621	3p22.1	TTGA	.	TTGA/.	+	NP_001895.1	1499	del	1218	612
B48	RHOA	c.13C>T	p.R5W	missense	NM_001664.2	EX2	0.160714	446704	carcinoma [NS|NS|NS]	ENST00000418115: c.13C>T (p.R5W)	CSV	breast [NS|NS|NS]	3	49413009	49413010	3p21.31	G	A	G/A	-	NP_001655.1	387	snv	672	371
B48	FAT1	c.11483G>A	p.G3828E	missense	NM_005245.3	EX21	0.021505	.	.	.	.	.	4	187522579	187522580	4q35.2	C	T	C/T	-	NP_005236.2	2195	snv	465	238
B48	FGF10	c.184A>C	p.S62R	missense	NM_004465.1	EX1	0.014706	.	.	.	.	.	5	44388600	44388601	5p12	T	G	T/G	-	NP_004456.1	2255	snv	680	421
B48	MAP3K1	c.3858A>T	p.E1286D	missense	NM_005921.1	EX16	0.020877	.	.	.	.	.	5	56180528	56180529	5q11.2	A	T	A/T	+	NP_005912.1	4214	snv	479	257
B48	DAXX	c.1658C>T	p.S553F	missense	NM_001141970.1	EX6	0.012642	.	.	.	.	.	6	33287474	33287475	6p21.32	G	A	G/A	-	NP_001135442.1	1616	snv	791	439
B48	GATA4	c.1141T>C	p.S381P	missense	NM_002052.3	EX6	0.016743	.	.	.	.	.	8	11614586	11614587	8p23.1	T	C	T/C	+	NP_002043.2	2626	snv	657	338
B48	SYK	c.1581+1G>C	.	splice-5	NM_003177.5	IVS11	0.011568	.	.	.	.	.	9	93641235	93641236	9q22.2	G	C	G/C	+	NP_003168.2	6850	snv	778	436
B48	TGFBR1	c.194T>C	p.V65A	missense	NM_004612.2	EX2	0.019499	.	.	.	.	.	9	101891232	101891233	9q22.33	T	C	T/C	+	NP_004603.1	7046	snv	359	238
B48	PPP6C	c.77T>C	p.V26A	missense	NM_001123355.1	EX1	0.025463	.	.	.	.	.	9	127951920	127951921	9q33.3	A	G	A/G	-	NP_001116827.1	5537	snv	432	343
B48	ARID5B	c.1952T>C	p.V651A	missense	NM_032199.2	EX10E	0.01261	.	.	.	.	.	10	63851173	63851174	10q21.2	T	C	T/C	+	NP_115575.1	84159	snv	793	406
B48	MLL	c.6172T>A	p.Y2058N	missense	NM_001197104.1	EX25	0.015845	.	.	.	.	.	11	118371714	118371715	11q23.3	T	A	T/A	+	NP_001184033.1	4297	snv	568	266
B48	BRCA2	c.1644G>T	p.Q548H	missense	NM_000059.3	EX10	0.010009	.	.	.	.	.	13	32907258	32907259	13q13.1	G	T	G/T	+	NP_000050.2	675	snv	1099	516
B48	FGF14	c.426A>C	p.E142D	missense	NM_175929.2	EX4	0.064626	.	.	.	.	.	13	102379157	102379158	13q33.1	T	G	T/G	-	NP_787125.1	2259	snv	294	136
B48	AKT1	c.49G>A	p.E17K	missense	NM_001014431.1	EX3	0.025641	33765	NS [NS|NS|NS]	ENST00000349310: c.49G>A (p.E17K)	CSV	NS [NS|NS|NS]	14	105246550	105246551	14q32.33	C	T	C/T	-	NP_001014431.1	207	snv	624	381
B48	MGA	c.320A>G	p.Y107C	missense	NM_001164273.1	EX2	0.013817	.	.	.	.	.	15	41961411	41961412	15q15.1	A	G	A/G	+	NP_001157745.1	23269	snv	1158	549
B48	IGF1R	c.1970T>C	p.L657P	missense	NM_000875.3	EX9	0.016129	.	.	.	.	.	15	99459333	99459334	15q26.3	T	C	T/C	+	NP_000866.1	3480	snv	620	411
B48	CDH1	c.682T>G	p.Y228D	missense	NM_004360.3	EX5	0.089136	.	.	.	.	.	16	68842745	68842746	16q22.1	T	G	T/G	+	NP_004351.1	999	snv	359	165
B48	CDH1	c.2582A>T	p.Y861F	missense	NM_004360.3	EX16E	0.012644	.	.	.	.	.	16	68867334	68867335	16q22.1	A	T	A/T	+	NP_004351.1	999	snv	870	555
B48	STAT3	c.114T>G	p.I38M	missense	NM_139276.2	EX2	0.012623	.	.	.	.	.	17	40500420	40500421	17q21.2	A	C	A/C	-	NP_644805.1	6774	snv	713	354
B48	BRIP1	c.1968G>T	p.K656N	missense	NM_032043.2	EX14	0.012658	.	.	.	.	.	17	59853890	59853891	17q23.2	C	A	C/A	-	NP_114432.2	83990	snv	553	309
B48	CALR	c.1055CAG[2>1]	p.A352[2>1]	cds-del	NM_004343.3	EX9E	0.025145	.	.	.	.	.	19	13054526	13054529	19p13.2	GCA	.	GCA/.	+	NP_004334.1	811	del	517	232
B48	JAK3	c.2792C>T	p.S931L	missense	NM_000215.3	EX20	0.016194	.	.	.	.	.	19	17942495	17942496	19p13.11	G	A	G/A	-	NP_000206.2	3718	snv	494	346
B48	JAK3	c.2629G>T	p.A877S	missense	NM_000215.3	EX19	0.01697	.	.	.	.	.	19	17943378	17943379	19p13.11	C	A	C/A	-	NP_000206.2	3718	snv	825	491
B48	CCNE1	c.479A>G	p.K160R	missense	NM_001238.2	EX7	0.016548	.	.	.	.	.	19	30311624	30311625	19q12	A	G	A/G	+	NP_001229.1	898	snv	423	315
B48	CCNE1	c.773A>G	p.Y258C	missense	NM_001238.2	EX9	0.012543	.	.	.	.	.	19	30312969	30312970	19q12	A	G	A/G	+	NP_001229.1	898	snv	877	475
B48	DNMT3B	c.1978G>T	p.A660S	missense	NM_006892.3	EX18	0.019912	.	.	.	.	.	20	31388712	31388713	20q11.21	G	T	G/T	+	NP_008823.1	1789	snv	452	258
B49	NOTCH2	c.6266G>A	p.R2089K	missense	NM_024408.3	EX34E	0.027211	.	.	.	.	.	1	120459078	120459079	1p12	C	T	C/T	-	NP_077719.2	4853	snv	1323	777
B49	LRP1B	c.9679A>T	p.I3227F	missense	NM_018557.2	EX61	0.021505	.	.	.	.	.	2	141215166	141215167	2q22.1	T	A	T/A	-	NP_061027.2	53353	snv	744	508
B49	VEGFA	c.434G>A	p.R145Q	missense	NM_001025366.2	EX1	0.015135	.	.	.	.	.	6	43738876	43738877	6p21.1	G	A	G/A	+	NP_001020537.2	7422	snv	925	462
B49	MYOD1	c.611C>T	p.S204F	missense	NM_002478.4	EX1	0.029457	.	.	.	.	.	11	17741939	17741940	11p15.1	C	T	C/T	+	NP_002469.2	4654	snv	645	392
B49	FANCF	c.592C>T	p.Q198*	nonsense	NM_022725.3	EX1E	0.023697	.	.	.	.	.	11	22646764	22646765	11p14.3	G	A	G/A	-	NP_073562.1	2188	snv	633	368
B49	TSHR	c.61G>A	p.G21R	missense	NM_000369.2	EX1	0.018018	.	.	.	.	.	14	81422084	81422085	14q31.1	G	A	G/A	+	NP_000360.2	7253	snv	555	353
B49	TP53	c.794T>G	p.L265R	missense	NM_000546.5	EX8	0.074324	3970345	carcinoma [NS|NS|NS]	ENST00000455263: c.794T>G (p.L265R)	CSV	breast [NS|NS|NS]	17	7577143	7577144	17p13.1	A	C	A/C	-	NP_000537.3	7157	snv	592	436
B49	MAP2K4	c.786A>T	p.R262S	missense	NM_003010.2	EX7	0.055556	.	.	.	.	.	17	12016649	12016650	17p12	A	T	A/T	+	NP_003001.1	6416	snv	342	255
B49	CALR	c.205A>G	p.S69G	missense	NM_004343.3	EX3	0.045045	.	.	.	.	.	19	13050252	13050253	19p13.2	A	G	A/G	+	NP_004334.1	811	snv	888	484
B50	HSD3B2	c.1094A>G	p.E365G	missense	NM_001166120.1	EX4E	0.032847	.	.	.	.	.	1	119965217	119965218	1p12	A	G	A/G	+	NP_001159592.1	3284	snv	274	369
B50	EIF4A2	c.74A>G	p.E25G	missense	NM_001967.3	EX2	0.034014	.	.	.	.	.	3	186502264	186502265	3q27.3	A	G	A/G	+	NP_001958.2	1974	snv	294	445
B50	KIT	c.4A>G	p.R2G	missense	NM_000222.2	EX1	0.076923	.	.	.	.	.	4	55524184	55524185	4q12	A	G	A/G	+	NP_000213.1	3815	snv	104	222
B50	FLT4	c.2378T>C	p.L793P	missense	NM_182925.4	EX16	0.032787	.	.	.	.	.	5	180047636	180047637	5q35.3	A	G	A/G	-	NP_891555.2	2324	snv	244	361
B50	LATS1	c.2977G>A	p.E993K	missense	NM_004690.3	EX8E	0.115183	.	.	.	.	.	6	149983280	149983281	6q25.1	C	T	C/T	-	NP_004681.1	9113	snv	382	713
B50	CARD11	c.2032T>C	p.S678P	missense	NM_032415.4	EX16	0.03125	.	.	.	.	.	7	2962875	2962876	7p22.2	A	G	A/G	-	NP_115791.3	84433	snv	352	531
B50	KAT6A	c.3119A>T	p.E1040V	missense	NM_001099412.1	EX17	0.018041	.	.	.	.	.	8	41795006	41795007	8p11.21	T	A	T/A	-	NP_001092882.1	7994	snv	388	458
B50	PREX2	c.4775+1_4775+2insGCAGAGCAGGGGTTGCACT	.	splice-5	NM_024870.2	IVS39	0.105263	.	.	.	.	.	8	69136862	69136862	8q13.2	.	GCAGAGCAGGGGTTGCACT	./GCAGAGCAGGGGTTGCACT	+	NP_079146.2	80243	ins	38	40
B50	ATM	c.2789_2807delTAATTGATTCTAGCACGCT	p.L930*fs*1	frameshift	NM_000051.3	EX18	0.018927	.	.	.	.	.	11	108139285	108139304	11q22.3	TTAATTGATTCTAGCACGC	.	TTAATTGATTCTAGCACGC/.	+	NP_000042.3	472	del	317	460
B50	ATM	c.8174A>T	p.D2725V	missense	NM_000051.3	EX56	0.108696	22481	lymphoid_neoplasm [T_cell_prolymphocytic_leukaemia|NS|NS]	ENST00000278616: c.8174A>T (p.D2725V)	VUO	haematopoietic_and_lymphoid_tissue [NS|NS|NS]	11	108206593	108206594	11q22.3	A	T	A/T	+	NP_000042.3	472	snv	92	143
B50	MLL2	c.6743G>A	p.R2248H	missense	NM_003482.3	EX31	0.065217	.	.	.	.	.	12	49434809	49434810	12q13.12	C	T	C/T	-	NP_003473.3	8085	snv	184	232
B50	FLCN	c.437A>G	p.E146G	missense	NM_144997.5	EX6	0.012766	.	.	.	.	.	17	17127416	17127417	17p11.2	T	C	T/C	-	NP_659434.2	201163	snv	235	318
B50	NF1	c.5312G>T	p.C1771F	missense	NM_000267.3	EX37	0.095238	.	.	.	.	.	17	29654622	29654623	17q11.2	G	T	G/T	+	NP_000258.1	4763	snv	189	284
B50	SOX9	c.330C>G	p.N110K	missense	NM_000346.3	EX1	0.017986	.	.	.	.	.	17	70117861	70117862	17q24.3	C	G	C/G	+	NP_000337.1	6662	snv	278	607
B61	ARID1A	c.3199-1G>A	.	splice-3	NM_006015.4	IVS11	0.102784	.	.	.	.	.	1	27097608	27097609	1p36.11	G	A	G/A	+	NP_006006.3	8289	snv	467	297
B61	SPTA1	c.5944C>T	p.Q1982*	nonsense	NM_003126.2	EX43	0.043261	.	.	.	.	.	1	158592948	158592949	1q23.1	G	A	G/A	-	NP_003117.2	6708	snv	601	399
B61	TGFBR2	c.1684C>T	p.R562C	missense	NM_001024847.2	EX8E	0.103131	2983543	carcinoma [squamous_cell_carcinoma|NS|NS]	ENST00000359013: c.1684C>T (p.R562C)	CSV	oesophagus [NS|NS|NS]	3	30732995	30732996	3p24.1	C	T	C/T	+	NP_001020018.1	7048	snv	543	388
B61	SYNE1	c.10471G>A	p.V3491I	missense	NM_033071.3	EX66	0.088757	1672899	carcinoma [NS|NS|NS]	ENST00000265368: c.10450G>A (p.V3484I)	CSV	ovary [NS|NS|NS]	6	152679665	152679666	6q25.2	C	T	C/T	-	NP_149062.1	23345	snv	169	103
B61	FANCM	c.4618T>G	p.S1540A	missense	NM_020937.2	EX18	0.044177	.	.	.	.	.	14	45654521	45654522	14q21.2	T	G	T/G	+	NP_065988.1	57697	snv	249	136
B61	CDH1	c.662A>G	p.D221G	missense	NM_004360.3	EX5	0.190184	4766271	carcinoma [intestinal_adenocarcinoma|NS|NS]	ENST00000261769: c.662A>G (p.D221G)	CSV	stomach [NS|NS|NS]	16	68842725	68842726	16q22.1	A	G	A/G	+	NP_004351.1	999	snv	326	271
B61	ERBB2	c.1943G>A	p.R648Q	missense	NM_001005862.1	EX20	0.120332	436498	carcinoma [NS|NS|NS]	ENST00000269571: c.2033G>A (p.R678Q)	CSV	biliary_tract [bile_duct|NS|NS]	17	37879657	37879658	17q12	G	A	G/A	+	NP_001005862.1	2064	snv	241	153
B61	PIK3R2	c.77T>C	p.L26P	missense	NM_005027.2	EX2	0.01145	.	.	.	.	.	19	18266765	18266766	19p13.11	T	C	T/C	+	NP_005018.1	5296	snv	786	364
B61	ZNF217	c.2254C>T	p.R752*	nonsense	NM_006526.2	EX3	0.020619	.	.	.	.	.	20	52193048	52193049	20q13.2	G	A	G/A	-	NP_006517.1	7764	snv	485	309
B62	SPEN	c.635C>T	p.P212L	missense	NM_015001.2	EX3	0.018421	.	.	.	.	.	1	16202926	16202927	1p36.13	C	T	C/T	+	NP_055816.2	23013	snv	760	465
B62	ARID1A	c.4003C>T	p.R1335*	nonsense	NM_006015.4	EX16	0.123232	907723	carcinoma [NS|NS|NS]	ENST00000324856: c.4003C>T (p.R1335*)	CSV	breast [NS|NS|NS]	1	27100206	27100207	1p36.11	C	T	C/T	+	NP_006006.3	8289	snv	495	280
B62	TTN	c.51884A>C	p.K17295T	missense	NM_001267550.1	EX273	0.086081	.	.	.	.	.	2	179474152	179474153	2q31.2	T	G	T/G	-	NP_001254479.1	7273	snv	546	394
B62	CTNNB1	c.1759C>T	p.R587*	nonsense	NM_001904.3	EX11	0.076487	.	.	.	.	.	3	41277289	41277290	3p22.1	C	T	C/T	+	NP_001895.1	1499	snv	353	249
B62	FOXL2	c.473C>T	p.A158V	missense	NM_023067.3	EX1E	0.099842	4685412	carcinoma [adenocarcinoma|NS|NS]	ENST00000330315: c.473C>T (p.A158V)	CSV	large_intestine [colon|transverse|NS]	3	138665091	138665092	3q22.3	G	A	G/A	-	NP_075555.1	668	snv	631	379
B62	PIK3CA	c.1634A>C	p.E545A	missense	NM_006218.2	EX10	0.051724	12458	NS [NS|NS|NS]	NM_006218.1: c.1634A>C (p.E545A)	CSV	NS [NS|NS|NS]	3	178936091	178936092	3q26.32	A	C	A/C	+	NP_006209.2	5290	snv	174	179
B62	FLT4	c.2353A>G	p.I785V	missense	NM_182925.4	EX16	0.114019	.	.	.	.	.	5	180047661	180047662	5q35.3	T	C	T/C	-	NP_891555.2	2324	snv	535	371
B62	MLL2	c.2501C[6>7]	p.Q836Pfs*3	frameshift	NM_003482.3	EX10	0.056285	.	.	.	.	.	12	49444959	49444959	12q13.12	.	G	./G	-	NP_003473.3	8085	ins	533	305
B62	ERBB2	c.2434G>A	p.V812I	missense	NM_001005862.1	EX24	0.259947	14065	carcinoma [NS|NS|NS]	ENST00000269571: c.2524G>A (p.V842I)	CSV	biliary_tract [bile_duct|NS|NS]	17	37881331	37881332	17q12	G	A	G/A	+	NP_001005862.1	2064	snv	377	192
B62	AXIN2	c.1781C>G	p.A594G	missense	NM_004655.3	EX7	0.015419	.	.	.	.	.	17	63533112	63533113	17q24.1	G	C	G/C	-	NP_004646.3	8313	snv	454	321
B62	PPP2R1A	c.275C>T	p.P92L	missense	NM_014225.5	EX4	0.130194	.	.	.	.	.	19	52714516	52714517	19q13.41	C	T	C/T	+	NP_055040.2	5518	snv	361	216
B63	SPTA1	c.1770C>A	p.D590E	missense	NM_003126.2	EX14	0.032407	.	.	.	.	.	1	158639260	158639261	1q23.1	G	T	G/T	-	NP_003117.2	6708	snv	648	413
B63	LRP1B	c.13489A>T	p.M4497L	missense	NM_018557.2	EX89	0.056122	.	.	.	.	.	2	140995791	140995792	2q22.1	T	A	T/A	-	NP_061027.2	53353	snv	196	193
B63	CTNNB1	c.121A>G	p.T41A	missense	NM_001904.3	EX3	0.044974	5664	malignant_melanoma [NS|NS|NS]	ENST00000349496: c.121A>G (p.T41A)	RSS	NS [NS|NS|NS]	3	41266123	41266124	3p22.1	A	G	A/G	+	NP_001895.1	1499	snv	756	494
B63	RHOA	c.571CTTGT[2>1]	p.L193Kfs*23	frameshift	NM_001664.2	EX5E	0.061275	.	.	.	.	.	3	49397643	49397648	3p21.31	ACAAG	.	ACAAG/.	-	NP_001655.1	387	del	408	224
B63	CARD11	c.511G>A	p.V171M	missense	NM_032415.4	EX5	0.017327	.	.	.	.	.	7	2984018	2984019	7p22.2	C	T	C/T	-	NP_115791.3	84433	snv	808	513
B63	MLL2	c.753T>G	p.Y251*	nonsense	NM_003482.3	EX6	0.07717	.	.	.	.	.	12	49447344	49447345	12q13.12	A	C	A/C	-	NP_003473.3	8085	snv	311	217
B63	CDH1	c.531+2T>C	.	splice-5	NM_004360.3	IVS4	0.150198	4766187	carcinoma [diffuse_adenocarcinoma|NS|NS]	ENST00000261769: c.531+2T>C (p.?)	CSV	stomach [NS|NS|NS]	16	68842471	68842472	16q22.1	T	C	T/C	+	NP_004351.1	999	snv	506	334
B63	BCL2	c.250C>T	p.P84S	missense	NM_000633.2	EX2	0.015798	.	.	.	.	.	18	60985649	60985650	18q21.33	G	A	G/A	-	NP_000624.2	596	snv	633	303
B63	MUC16	c.11315C>A	p.A3772D	missense	NM_024690.2	EX3	0.071203	.	.	.	.	.	19	9076130	9076131	19p13.2	G	T	G/T	-	NP_078966.2	94025	snv	632	393
B63	MLL4	c.3325C>T	p.R1109*	nonsense	NM_014727.1	EX8	0.094961	4766516	carcinoma [hepatocellular_carcinoma|NS|NS]	ENST00000222270: c.3331C>T (p.R1111*)	CSV	liver [NS|NS|NS]	19	36214898	36214899	19q13.12	C	T	C/T	+	NP_055542.1	9757	snv	516	276
B63	MLL4	c.6517C>T	p.R2173W	missense	NM_014727.1	EX28	0.056537	.	.	.	.	.	19	36223966	36223967	19q13.12	C	T	C/T	+	NP_055542.1	9757	snv	849	516
B64	FOXL2	c.453G>C	p.R151S	missense	NM_023067.3	EX1E	0.016058	.	.	.	.	.	3	138665111	138665112	3q22.3	C	G	C/G	-	NP_075555.1	668	snv	685	425
B64	SLIT2	c.4579T>A	p.C1527S	missense	NM_004787.1	EX37E	0.013493	.	.	.	.	.	4	20620620	20620621	4p15.31	T	A	T/A	+	NP_004778.1	9353	snv	667	385
B64	PIK3CG	c.550C>T	p.R184C	missense	NM_002649.2	EX2	0.015075	4992816	carcinoma [squamous_cell_carcinoma|NS|NS]	ENST00000440650: c.550C>T (p.R184C)	CSV	skin [NS|NS|NS]	7	106508555	106508556	7q22.3	C	T	C/T	+	NP_002640.2	5294	snv	796	450
B64	GATA4	c.1141T>C	p.S381P	missense	NM_002052.3	EX6	0.015652	.	.	.	.	.	8	11614586	11614587	8p23.1	T	C	T/C	+	NP_002043.2	2626	snv	575	282
B64	NRG1	c.440C>T	p.P147L	missense	NM_013962.2	EX1	0.016929	.	.	.	.	.	8	31497939	31497940	8p12	C	T	C/T	+	NP_039256.2	3084	snv	827	345
B64	CHD4	c.418GAT[5>7]	p.D140[5>7]	cds-ins	NM_001273.2	EX4	0.014535	.	.	.	.	.	12	6711131	6711131	12p13.31	.	ATCATC	./ATCATC	-	NP_001264.2	1108	ins	344	313
B64	BRCA2	c.9383G>T	p.R3128L	missense	NM_000059.3	EX25	0.020752	.	.	.	.	.	13	32968951	32968952	13q13.1	G	T	G/T	+	NP_000050.2	675	snv	771	509
B64	MAP2K4	c.686A>T	p.D229V	missense	NM_003010.2	EX7	0.035573	.	.	.	.	.	17	12016549	12016550	17p12	A	T	A/T	+	NP_003001.1	6416	snv	253	149
B64	MAP2K4	c.892-2A>T	.	splice-3	NM_003010.2	IVS8	0.024444	.	.	.	.	.	17	12032453	12032454	17p12	A	T	A/T	+	NP_003001.1	6416	snv	450	238
B64	KDM5C	c.2317T>A	p.W773R	missense	NM_004187.3	EX16	0.019802	.	.	.	.	.	X	53227996	53227997	Xp11.22	A	T	A/T	-	NP_004178.2	8242	snv	606	394
B65	FH	c.596C>T	p.A199V	missense	NM_000143.3	EX5	0.010782	.	.	.	.	.	1	241672044	241672045	1q43	G	A	G/A	-	NP_000134.2	2271	snv	742	345
B65	GATA2	c.295G>T	p.D99Y	missense	NM_001145661.1	EX4	0.012438	.	.	.	.	.	3	128205145	128205146	3q21.3	C	A	C/A	-	NP_001139133.1	2624	snv	804	360
B65	POLE	c.6347C>G	p.T2116S	missense	NM_006231.2	EX46	0.013216	.	.	.	.	.	12	133202886	133202887	12q24.33	G	C	G/C	-	NP_006222.2	5426	snv	681	275
B65	DICER1	c.2951A>T	p.N984I	missense	NM_177438.2	EX18	0.043956	.	.	.	.	.	14	95572413	95572414	14q32.13	T	A	T/A	-	NP_803187.1	23405	snv	182	61
B66	MTOR	c.1360C>T	p.R454C	missense	NM_004958.3	EX9	0.01623	.	.	.	.	.	1	11303222	11303223	1p36.22	G	A	G/A	-	NP_004949.1	2475	snv	801	430
B66	MPL	c.590T>A	p.L197Q	missense	NM_005373.2	EX4	0.011765	.	.	.	.	.	1	43805139	43805140	1p34.2	T	A	T/A	+	NP_005364.1	4352	snv	935	541
B66	JUN	c.599A>C	p.Q200P	missense	NM_002228.3	EX1E	0.012889	.	.	.	.	.	1	59248143	59248144	1p32.1	T	G	T/G	-	NP_002219.1	3725	snv	931	406
B66	SPTA1	c.3110A>T	p.D1037V	missense	NM_003126.2	EX22	0.016591	.	.	.	.	.	1	158623141	158623142	1q23.1	T	A	T/A	-	NP_003117.2	6708	snv	663	364
B66	MYCN	c.355G>A	p.G119S	missense	NM_005378.4	EX2	0.039583	.	.	.	.	.	2	16082540	16082541	2p24.3	G	A	G/A	+	NP_005369.2	4613	snv	480	254
B66	TTN	c.86617G>T	p.G28873C	missense	NM_001267550.1	EX326	0.017308	.	.	.	.	.	2	179424241	179424242	2q31.2	C	A	C/A	-	NP_001254479.1	7273	snv	520	347
B66	SETD2	c.5513G>A	p.S1838N	missense	NM_014159.6	EX12	0.010477	.	.	.	.	.	3	47125756	47125757	3p21.31	C	T	C/T	-	NP_054878.5	29072	snv	859	545
B66	SETD2	c.3245A[3>2]	p.T1083Qfs*38	frameshift	NM_014159.6	EX3	0.012077	.	.	.	.	.	3	47162878	47162879	3p21.31	T	.	T/.	-	NP_054878.5	29072	del	828	538
B66	MST1R	c.415C>A	p.L139M	missense	NM_002447.2	EX1	0.02439	.	.	.	.	.	3	49940627	49940628	3p21.31	G	T	G/T	-	NP_002438.2	4486	snv	492	255
B66	GATA2	c.295G>T	p.D99Y	missense	NM_001145661.1	EX4	0.013021	.	.	.	.	.	3	128205145	128205146	3q21.3	C	A	C/A	-	NP_001139133.1	2624	snv	768	409
B66	APC	c.5919T>A	p.S1973R	missense	NM_001127510.2	EX17E	0.015677	.	.	.	.	.	5	112177209	112177210	5q22.2	T	A	T/A	+	NP_001120982.1	324	snv	893	538
B66	FLT4	c.2401A>G	p.R801G	missense	NM_182925.4	EX16	0.017341	.	.	.	.	.	5	180047613	180047614	5q35.3	T	C	T/C	-	NP_891555.2	2324	snv	519	261
B66	HIST1H3G	c.22G>A	p.A8T	missense	NM_003534.2	EX1E	0.014235	.	.	.	.	.	6	26271590	26271591	6p22.2	C	T	C/T	-	NP_003525.1	8355	snv	562	292
B66	ESR1	c.302A>T	p.N101I	missense	NM_001122742.1	EX3	0.01054	.	.	.	.	.	6	152129348	152129349	6q25.1	A	T	A/T	+	NP_001116214.1	2099	snv	759	350
B66	GATA4	c.1141T>C	p.S381P	missense	NM_002052.3	EX6	0.013333	.	.	.	.	.	8	11614586	11614587	8p23.1	T	C	T/C	+	NP_002043.2	2626	snv	600	292
B66	PTPRD	c.898T>G	p.Y300D	missense	NM_002839.3	EX20	0.015251	.	.	.	.	.	9	8521339	8521340	9p24.1	A	C	A/C	-	NP_002830.1	5789	snv	918	527
B66	RNF43	c.1826G>T	p.R609L	missense	NM_017763.4	EX9	0.010406	4952267	carcinoma [hepatocellular_carcinoma|NS|NS]	ENST00000407977: c.1826G>T (p.R609L)	CSV	liver [NS|NS|NS]	17	56435310	56435311	17q22	C	A	C/A	-	NP_060233.3	54894	snv	961	512
B66	AXIN2	c.1508A>G	p.K503R	missense	NM_004655.3	EX6	0.014641	.	.	.	.	.	17	63533645	63533646	17q24.1	T	C	T/C	-	NP_004646.3	8313	snv	683	367
B66	CIC	c.1930G>A	p.G644R	missense	NM_015125.3	EX10	0.020025	.	.	.	.	.	19	42794849	42794850	19q13.2	G	A	G/A	+	NP_055940.3	23152	snv	799	369
B66	LZTR1	c.1286T>A	p.L429Q	missense	NM_006767.3	EX12	0.026936	.	.	.	.	.	22	21347975	21347976	22q11.21	T	A	T/A	+	NP_006758.2	8216	snv	297	180
B67	ERRFI1	c.1159A>C	p.K387Q	missense	NM_018948.3	EX4E	0.013205	.	.	.	.	.	1	8073499	8073500	1p36.23	T	G	T/G	-	NP_061821.1	54206	snv	833	525
B67	PIK3CD	c.26T>G	p.M9R	missense	NM_005026.3	EX3	0.031949	.	.	.	.	.	1	9770538	9770539	1p36.22	T	G	T/G	+	NP_005017.3	5293	snv	313	188
B67	CSF3R	c.182T>A	p.I61N	missense	NM_156039.3	EX4	0.017588	.	.	.	.	.	1	36941156	36941157	1p34.3	A	T	A/T	-	NP_724781.1	1441	snv	796	450
B67	KEL	c.233A>G	p.E78G	missense	NM_000420.2	EX4	0.012072	.	.	.	.	.	7	142658181	142658182	7q34	T	C	T/C	-	NP_000411.1	3792	snv	497	272
B67	MLL	c.1259G>A	p.R420Q	missense	NM_001197104.1	EX3	0.017766	4018283	carcinoma [adenocarcinoma|NS|NS]	ENST00000534358: c.1259G>A (p.R420Q)	CSV	stomach [NS|NS|NS]	11	118343132	118343133	11q23.3	G	A	G/A	+	NP_001184033.1	4297	snv	788	519
B67	NOTCH3	c.4709G>C	p.R1570P	missense	NM_000435.2	EX25	0.018634	.	.	.	.	.	19	15284905	15284906	19p13.12	C	G	C/G	-	NP_000426.2	4854	snv	483	334
B67	AKT2	c.972C>G	p.D324E	missense	NM_001626.4	EX11	0.014	.	.	.	.	.	19	40741999	40742000	19q13.2	G	C	G/C	-	NP_001617.1	208	snv	500	337
B68	SPEN	c.2407GA[6>5]	p.R806Tfs*14	frameshift	NM_015001.2	EX11	0.014168	898720	malignant_melanoma [NS|NS|NS]	ENST00000375759: c.2407_2408delGA (p.R806fs*14)	CSV	NS [NS|NS|NS]	1	16255141	16255143	1p36.13	GA	.	GA/.	+	NP_055816.2	23013	del	847	476
B68	NOTCH2	c.584G>C	p.G195A	missense	NM_024408.3	EX4	0.015504	.	.	.	.	.	1	120539786	120539787	1p12	C	G	C/G	-	NP_077719.2	4853	snv	903	428
B68	NOTCH2	c.579G>C	p.Q193H	missense	NM_024408.3	EX4	0.012236	.	.	.	.	.	1	120539791	120539792	1p12	C	G	C/G	-	NP_077719.2	4853	snv	899	434
B68	NTRK1	c.814C>T	p.P272S	missense	NM_001007792.1	EX9	0.017167	.	.	.	.	.	1	156843477	156843478	1q23.1	C	T	C/T	+	NP_001007793.1	4914	snv	699	434
B68	TTN	c.21084A>T	p.K7028N	missense	NM_001267550.1	EX72	0.041558	.	.	.	.	.	2	179589017	179589018	2q31.2	T	A	T/A	-	NP_001254479.1	7273	snv	770	398
B68	SOX2	c.138T>G	p.N46K	missense	NM_003106.3	EX1E	0.025547	.	.	.	.	.	3	181430285	181430286	3q26.33	T	G	T/G	+	NP_003097.1	6657	snv	822	429
B68	FGFR3	c.1262G>A	p.R421Q	missense	NM_000142.4	EX9	0.054825	1053500	carcinoma [endometrioid_carcinoma|NS|NS]	ENST00000440486: c.1262G>A (p.R421Q)	VUO	endometrium [NS|NS|NS]	4	1806242	1806243	4p16.3	G	A	G/A	+	NP_000133.1	2261	snv	456	387
B68	CSF1R	c.2863delG	p.E955Sfs*128	frameshift	NM_005211.3	EX22E	0.016058	.	.	.	.	.	5	149433687	149433688	5q32	C	.	C/.	-	NP_005202.2	1436	del	685	413
B68	NTRK2	c.2033C>T	p.A678V	missense	NM_006180.3	EX19	0.077164	1756247	carcinoma [transitional_cell_carcinoma|NS|NS]	ENST00000376214: c.2033C>T (p.A678V)	CSV	urinary_tract [bladder|NS|NS]	9	87570292	87570293	9q21.33	C	T	C/T	+	NP_006171.2	4915	snv	959	505
B68	IGF1R	c.4051G>T	p.G1351W	missense	NM_000875.3	EX21E	0.011446	.	.	.	.	.	15	99500617	99500618	15q26.3	G	T	G/T	+	NP_000866.1	3480	snv	961	471
B68	SOX9	c.330C>G	p.N110K	missense	NM_000346.3	EX1	0.016346	.	.	.	.	.	17	70117861	70117862	17q24.3	C	G	C/G	+	NP_000337.1	6662	snv	1040	600
B68	MUC16	c.41144G>T	p.S13715I	missense	NM_024690.2	EX61	0.066914	236169	neuroblastoma [NS|NS|NS]	ENST00000397910: c.41144G>T (p.S13715I)	CSV	autonomic_ganglia [NS|NS|NS]	19	8996427	8996428	19p13.2	C	A	C/A	-	NP_078966.2	94025	snv	269	146
B68	MUC16	c.40149G>T	p.E13383D	missense	NM_024690.2	EX51	0.042793	.	.	.	.	.	19	9002666	9002667	19p13.2	C	A	C/A	-	NP_078966.2	94025	snv	444	257
B68	MUC16	c.11197C>A	p.L3733M	missense	NM_024690.2	EX3	0.043023	.	.	.	.	.	19	9076248	9076249	19p13.2	G	T	G/T	-	NP_078966.2	94025	snv	860	559
B68	DNM2	c.1690A>G	p.M564V	missense	NM_001005360.2	EX16	0.059055	.	.	.	.	.	19	10930673	10930674	19p13.2	A	G	A/G	+	NP_001005360.1	1785	snv	254	192
B69	PIK3CD	c.2606A>G	p.D869G	missense	NM_005026.3	EX21	0.04461	.	.	.	.	.	1	9784037	9784038	1p36.22	A	G	A/G	+	NP_005017.3	5293	snv	269	168
B69	KIF1B	c.4126C>A	p.R1376S	missense	NM_015074.3	EX38	0.010189	.	.	.	.	.	1	10421842	10421843	1p36.22	C	A	C/A	+	NP_055889.2	23095	snv	687	472
B69	RAD54L	c.923C>G	p.T308S	missense	NM_001142548.1	EX10	0.040359	.	.	.	.	.	1	46733161	46733162	1p34.1	C	G	C/G	+	NP_001136020.1	8438	snv	223	143
B69	FAM46C	c.1076C>T	p.P359L	missense	NM_017709.3	EX2E	0.140789	.	.	.	.	.	1	118166565	118166566	1p12	C	T	C/T	+	NP_060179.2	54855	snv	760	517
B69	EPCAM	c.766G>A	p.A256T	missense	NM_002354.2	EX7	0.100218	.	.	.	.	.	2	47607015	47607016	2p21	G	A	G/A	+	NP_002345.2	4072	snv	918	605
B69	CXCR4	c.263T>G	p.V88G	missense	NM_003467.2	EX2E	0.012573	.	.	.	.	.	2	136873234	136873235	2q22.1	A	C	A/C	-	NP_003458.1	7852	snv	1034	679
B69	CTLA4	c.150C>G	p.S50R	missense	NM_005214.4	EX2	0.017886	.	.	.	.	.	2	204735348	204735349	2q33.2	C	G	C/G	+	NP_005205.2	1493	snv	615	435
B69	BARD1	c.2138T>A	p.V713E	missense	NM_000465.2	EX11E	0.01004	.	.	.	.	.	2	215593595	215593596	2q35	A	T	A/T	-	NP_000456.2	580	snv	996	701
B69	MST1R	c.415C>A	p.L139M	missense	NM_002447.2	EX1	0.025522	.	.	.	.	.	3	49940627	49940628	3p21.31	G	T	G/T	-	NP_002438.2	4486	snv	431	299
B69	ATR	c.497G>C	p.G166A	missense	NM_001184.3	EX4	0.010403	.	.	.	.	.	3	142281746	142281747	3q23	C	G	C/G	-	NP_001175.2	545	snv	769	519
B69	FGFR3	c.979C>T	p.H327Y	missense	NM_000142.4	EX8	0.020661	.	.	.	.	.	4	1805466	1805467	4p16.3	C	T	C/T	+	NP_000133.1	2261	snv	484	329
B69	FAT1	c.1878A[3>1]	p.K627Afs*48	frameshift	NM_005245.3	EX2	0.011976	.	.	.	.	.	4	187629101	187629103	4q35.2	TT	.	TT/.	-	NP_005236.2	2195	del	1002	718
B69	NOTCH4	c.3832G>T	p.G1278C	missense	NM_004557.3	EX22	0.013997	.	.	.	.	.	6	32169200	32169201	6p21.32	C	A	C/A	-	NP_004548.3	4855	snv	643	409
B69	ESR1	c.302A>T	p.N101I	missense	NM_001122742.1	EX3	0.011887	.	.	.	.	.	6	152129348	152129349	6q25.1	A	T	A/T	+	NP_001116214.1	2099	snv	673	490
B69	MET	c.1247A>T	p.Y416F	missense	NM_001127500.1	EX3	0.014175	.	.	.	.	.	7	116371767	116371768	7q31.2	A	T	A/T	+	NP_001120972.1	4233	snv	776	604
B69	KEL	c.901A>C	p.M301L	missense	NM_000420.2	EX8	0.01391	.	.	.	.	.	7	142651293	142651294	7q34	T	G	T/G	-	NP_000411.1	3792	snv	647	446
B69	PREX2	c.3657G>T	p.K1219N	missense	NM_024870.2	EX30	0.111628	.	.	.	.	.	8	69033216	69033217	8q13.2	G	T	G/T	+	NP_079146.2	80243	snv	215	132
B69	PTPRD	c.3292A>T	p.R1098W	missense	NM_002839.3	EX30	0.010363	.	.	.	.	.	9	8484239	8484240	9p24.1	T	A	T/A	-	NP_002830.1	5789	snv	965	697
B69	SYK	c.1581+1G>C	.	splice-5	NM_003177.5	IVS11	0.016287	.	.	.	.	.	9	93641235	93641236	9q22.2	G	C	G/C	+	NP_003168.2	6850	snv	614	355
B69	TGFBR1	c.194T>C	p.V65A	missense	NM_004612.2	EX2	0.022222	.	.	.	.	.	9	101891232	101891233	9q22.33	T	C	T/C	+	NP_004603.1	7046	snv	360	229
B69	TSC1	c.3214G>C	p.A1072P	missense	NM_000368.4	EX23E	0.011173	.	.	.	.	.	9	135771902	135771903	9q34.13	C	G	C/G	-	NP_000359.1	7248	snv	895	590
B69	ARID5B	c.650G>A	p.S217N	missense	NM_032199.2	EX4	0.010256	.	.	.	.	.	10	63759996	63759997	10q21.2	G	A	G/A	+	NP_115575.1	84159	snv	780	514
B69	GLI1	c.1552A>G	p.K518E	missense	NM_005269.2	EX11	0.135678	.	.	.	.	.	12	57863456	57863457	12q13.3	A	G	A/G	+	NP_005260.1	2735	snv	597	320
B69	POLE	c.1349A>G	p.E450G	missense	NM_006231.2	EX13	0.014493	.	.	.	.	.	12	133250170	133250171	12q24.33	T	C	T/C	-	NP_006222.2	5426	snv	621	344
B69	DICER1	c.5197A>G	p.T1733A	missense	NM_177438.2	EX24	0.011019	.	.	.	.	.	14	95560391	95560392	14q32.13	T	C	T/C	-	NP_803187.1	23405	snv	726	493
B69	CDH1	c.742A>T	p.I248F	missense	NM_004360.3	EX6	0.245059	4062179	carcinoma [adenocarcinoma|NS|NS]	ENST00000261769: c.742A>T (p.I248F)	CSV	stomach [NS|NS|NS]	16	68844153	68844154	16q22.1	A	T	A/T	+	NP_004351.1	999	snv	506	358
B69	CDH1	c.2582A>T	p.Y861F	missense	NM_004360.3	EX16E	0.01387	.	.	.	.	.	16	68867334	68867335	16q22.1	A	T	A/T	+	NP_004351.1	999	snv	721	492
B69	ERBB2	c.3014C>A	p.P1005H	missense	NM_001005862.1	EX28	0.020921	.	.	.	.	.	17	37883200	37883201	17q12	C	A	C/A	+	NP_001005862.1	2064	snv	478	265
B69	BRIP1	c.1968G>T	p.K656N	missense	NM_032043.2	EX14	0.010772	.	.	.	.	.	17	59853890	59853891	17q23.2	C	A	C/A	-	NP_114432.2	83990	snv	557	348
B69	AXIN2	c.2465G>A	p.W822*	nonsense	NM_004655.3	EX11E	0.315	.	.	.	.	.	17	63526160	63526161	17q24.1	C	T	C/T	-	NP_004646.3	8313	snv	400	241
B69	SOX9	c.1005G>A	p.W335*	nonsense	NM_000346.3	EX3E	0.298755	5343008	carcinoma [adenocarcinoma|NS|NS]	ENST00000245479: c.1005G>A (p.W335*)	CSV	large_intestine [colon|NS|NS]	17	70120002	70120003	17q24.3	G	A	G/A	+	NP_000337.1	6662	snv	241	271
B69	INSR	c.334T>A	p.S112T	missense	NM_000208.2	EX2	0.011305	.	.	.	.	.	19	7267673	7267674	19p13.2	A	T	A/T	-	NP_000199.2	3643	snv	973	664
B70	ERRFI1	c.1051A>T	p.S351C	missense	NM_018948.3	EX4E	0.013619	.	.	.	.	.	1	8073607	8073608	1p36.23	T	A	T/A	-	NP_061821.1	54206	snv	1028	768
B70	MTOR	c.71A>G	p.Q24R	missense	NM_004958.3	EX2	0.015332	.	.	.	.	.	1	11319395	11319396	1p36.22	T	C	T/C	-	NP_004949.1	2475	snv	587	421
B70	CSF3R	c.1090G>A	p.D364N	missense	NM_156039.3	EX10	0.018832	.	.	.	.	.	1	36937228	36937229	1p34.3	C	T	C/T	-	NP_724781.1	1441	snv	531	402
B70	CSF3R	c.182T>A	p.I61N	missense	NM_156039.3	EX4	0.01308	.	.	.	.	.	1	36941156	36941157	1p34.3	A	T	A/T	-	NP_724781.1	1441	snv	841	645
B70	JUN	c.373A>G	p.N125D	missense	NM_002228.3	EX1E	0.010403	.	.	.	.	.	1	59248369	59248370	1p32.1	T	C	T/C	-	NP_002219.1	3725	snv	769	821
B70	HSD3B2	c.95G>A	p.R32K	missense	NM_001166120.1	EX2	0.034653	.	.	.	.	.	1	119958136	119958137	1p12	G	A	G/A	+	NP_001159592.1	3284	snv	202	127
B70	HSD3B2	c.1094A>G	p.E365G	missense	NM_001166120.1	EX4E	0.016529	.	.	.	.	.	1	119965217	119965218	1p12	A	G	A/G	+	NP_001159592.1	3284	snv	605	443
B70	RYR2	c.2513G>A	p.R838Q	missense	NM_001035.2	EX22	0.031142	4723266	carcinoma [adenocarcinoma|NS|NS]	ENST00000360064: c.2507G>A (p.R836Q)	CSV	large_intestine [colon|descending|NS]	1	237666704	237666705	1q43	G	A	G/A	+	NP_001026.2	6262	snv	578	433
B70	ERCC3	c.790G>A	p.E264K	missense	NM_000122.1	EX6	0.028037	.	.	.	.	.	2	128046944	128046945	2q14.3	C	T	C/T	-	NP_000113.1	2071	snv	535	328
B70	CXCR4	c.263T>G	p.V88G	missense	NM_003467.2	EX2E	0.010638	.	.	.	.	.	2	136873234	136873235	2q22.1	A	C	A/C	-	NP_003458.1	7852	snv	940	759
B70	LRP1B	c.2757T>G	p.N919K	missense	NM_018557.2	EX17	0.018657	.	.	.	.	.	2	141747113	141747114	2q22.1	A	C	A/C	-	NP_061027.2	53353	snv	536	347
B70	BARD1	c.347A>C	p.H116P	missense	NM_000465.2	EX3	0.019355	.	.	.	.	.	2	215657037	215657038	2q35	T	G	T/G	-	NP_000456.2	580	snv	465	354
B70	SETD2	c.5569A>G	p.T1857A	missense	NM_014159.6	EX12	0.010526	.	.	.	.	.	3	47125700	47125701	3p21.31	T	C	T/C	-	NP_054878.5	29072	snv	950	706
B70	SETD2	c.5513G>A	p.S1838N	missense	NM_014159.6	EX12	0.011976	.	.	.	.	.	3	47125756	47125757	3p21.31	C	T	C/T	-	NP_054878.5	29072	snv	835	615
B70	SETD2	c.464C>T	p.P155L	missense	NM_014159.6	EX3	0.014028	.	.	.	.	.	3	47165661	47165662	3p21.31	G	A	G/A	-	NP_054878.5	29072	snv	998	838
B70	MST1	c.1064C>T	p.P355L	missense	NM_020998.3	EX9	0.015534	.	.	.	.	.	3	49723577	49723578	3p21.31	G	A	G/A	-	NP_066278.3	4485	snv	515	428
B70	SHQ1	c.1334A>T	p.Q445L	missense	NM_018130.2	EX11E	0.033058	.	.	.	.	.	3	72799834	72799835	3p13	T	A	T/A	-	NP_060600.2	55164	snv	242	136
B70	MAP3K1	c.3440T>C	p.V1147A	missense	NM_005921.1	EX14	0.013942	.	.	.	.	.	5	56178466	56178467	5q11.2	T	C	T/C	+	NP_005912.1	4214	snv	789	623
B70	APC	c.7696A>T	p.R2566*	nonsense	NM_001127510.2	EX17E	0.013265	.	.	.	.	.	5	112178986	112178987	5q22.2	A	T	A/T	+	NP_001120982.1	324	snv	980	669
B70	FLT4	c.3541G>A	p.E1181K	missense	NM_182925.4	EX27	0.012853	.	.	.	.	.	5	180038475	180038476	5q35.3	C	T	C/T	-	NP_891555.2	2324	snv	389	367
B70	CCND3	c.533T>C	p.V178A	missense	NM_001760.3	EX3	0.015152	.	.	.	.	.	6	41905013	41905014	6p21.1	A	G	A/G	-	NP_001751.1	896	snv	594	447
B70	ROS1	c.1813T>A	p.W605R	missense	NM_002944.2	EX13	0.011392	.	.	.	.	.	6	117709143	117709144	6q22.1	A	T	A/T	-	NP_002935.2	6098	snv	790	521
B70	LATS1	c.742C>T	p.P248S	missense	NM_004690.3	EX4	0.016949	.	.	.	.	.	6	150005482	150005483	6q25.1	G	A	G/A	-	NP_004681.1	9113	snv	413	276
B70	GRM3	c.841T>G	p.S281A	missense	NM_000840.2	EX3	0.011166	.	.	.	.	.	7	86415948	86415949	7q21.12	T	G	T/G	+	NP_000831.2	2913	snv	806	756
B70	KAT6A	c.3119A>T	p.E1040V	missense	NM_001099412.1	EX17	0.014966	.	.	.	.	.	8	41795006	41795007	8p11.21	T	A	T/A	-	NP_001092882.1	7994	snv	735	563
B70	EXT1	c.775C>G	p.L259V	missense	NM_000127.2	EX1	0.010345	.	.	.	.	.	8	119122510	119122511	8q24.11	G	C	G/C	-	NP_000118.2	2131	snv	870	617
B70	SYK	c.1581+1G>C	.	splice-5	NM_003177.5	IVS11	0.015009	.	.	.	.	.	9	93641235	93641236	9q22.2	G	C	G/C	+	NP_003168.2	6850	snv	533	454
B70	ARID5B	c.1952T>C	p.V651A	missense	NM_032199.2	EX10E	0.014493	.	.	.	.	.	10	63851173	63851174	10q21.2	T	C	T/C	+	NP_115575.1	84159	snv	552	417
B70	FGFR2	c.296C>A	p.P99H	missense	NM_000141.4	EX3	0.022364	.	.	.	.	.	10	123325031	123325032	10q26.13	G	T	G/T	-	NP_000132.3	2263	snv	626	458
B70	MLL	c.7133A>C	p.Q2378P	missense	NM_001197104.1	EX27	0.020631	.	.	.	.	.	11	118373739	118373740	11q23.3	A	C	A/C	+	NP_001184033.1	4297	snv	824	610
B70	MLL2	c.6908A>G	p.N2303S	missense	NM_003482.3	EX31	0.014267	.	.	.	.	.	12	49434644	49434645	12q13.12	T	C	T/C	-	NP_003473.3	8085	snv	771	651
B70	PTPN11	c.1310A>G	p.D437G	missense	NM_002834.3	EX11	0.016667	.	.	.	.	.	12	112924363	112924364	12q24.13	A	G	A/G	+	NP_002825.3	5781	snv	780	624
B70	DICER1	c.2951A>T	p.N984I	missense	NM_177438.2	EX18	0.048649	.	.	.	.	.	14	95572413	95572414	14q32.13	T	A	T/A	-	NP_803187.1	23405	snv	185	114
B70	MGA	c.320A>G	p.Y107C	missense	NM_001164273.1	EX2	0.014428	.	.	.	.	.	15	41961411	41961412	15q15.1	A	G	A/G	+	NP_001157745.1	23269	snv	901	648
B70	MGA	c.6006C>A	p.D2002E	missense	NM_001164273.1	EX17	0.010486	.	.	.	.	.	15	42041810	42041811	15q15.1	C	A	C/A	+	NP_001157745.1	23269	snv	1049	664
B70	MGA	c.6751T>A	p.S2251T	missense	NM_001164273.1	EX17	0.019846	.	.	.	.	.	15	42042555	42042556	15q15.1	T	A	T/A	+	NP_001157745.1	23269	snv	907	709
B70	CD276	c.1232C>T	p.S411L	missense	NM_001024736.1	EX6	0.011887	.	.	.	.	.	15	73996675	73996676	15q24.1	C	T	C/T	+	NP_001019907.1	80381	snv	673	657
B70	CHD2	c.4165A[9>10]	p.Q1392Tfs*17	frameshift	NM_001271.3	EX33	0.111111	5066363	malignant_melanoma [NS|NS|NS]	ENST00000394196: c.4164_4165insA (p.Q1392fs*17)	CSV	NS [NS|NS|NS]	15	93545433	93545433	15q26.1	.	A	./A	+	NP_001262.3	1106	ins	54	23
B70	ERCC4	c.2413T>G	p.S805A	missense	NM_005236.2	EX11E	0.012833	.	.	.	.	.	16	14041865	14041866	16p13.12	T	G	T/G	+	NP_005227.1	2072	snv	1013	741
B70	CDH1	c.2582A>T	p.Y861F	missense	NM_004360.3	EX16E	0.013636	.	.	.	.	.	16	68867334	68867335	16q22.1	A	T	A/T	+	NP_004351.1	999	snv	660	581
B70	TP53	c.517G>T	p.V173L	missense	NM_000546.5	EX5	0.027644	3723936	carcinoma [ER-positive_carcinoma|NS|NS]	ENST00000455263: c.517G>T (p.V173L)	CSV	breast [NS|NS|NS]	17	7578412	7578413	17p13.1	C	A	C/A	-	NP_000537.3	7157	snv	832	639
B70	NCOR1	c.4586T>C	p.I1529T	missense	NM_006311.3	EX32	0.014608	.	.	.	.	.	17	15971362	15971363	17p12	A	G	A/G	-	NP_006302.2	9611	snv	753	656
B70	NCOR1	c.307T>C	p.S103P	missense	NM_006311.3	EX4	0.012547	.	.	.	.	.	17	16075244	16075245	17p11.2	A	G	A/G	-	NP_006302.2	9611	snv	797	704
B70	SOX9	c.476A>G	p.E159G	missense	NM_000346.3	EX2	0.020638	.	.	.	.	.	17	70118903	70118904	17q24.3	A	G	A/G	+	NP_000337.1	6662	snv	533	489
B70	INSR	c.142C>T	p.H48Y	missense	NM_000208.2	EX2	0.021696	.	.	.	.	.	19	7267865	7267866	19p13.2	G	A	G/A	-	NP_000199.2	3643	snv	507	372
B70	MUC16	c.37370A>C	p.D12457A	missense	NM_024690.2	EX21	0.013889	.	.	.	.	.	19	9020124	9020125	19p13.2	T	G	T/G	-	NP_078966.2	94025	snv	432	294
B70	MUC16	c.9278A>G	p.E3093G	missense	NM_024690.2	EX1	0.011396	.	.	.	.	.	19	9082536	9082537	19p13.2	T	C	T/C	-	NP_078966.2	94025	snv	702	499
B70	MUC16	c.4136C>T	p.P1379L	missense	NM_024690.2	EX1	0.022634	3543586	malignant_melanoma [NS|NS|NS]	ENST00000397910: c.4136C>T (p.P1379L)	CSV	skin [NS|NS|NS]	19	9087678	9087679	19p13.2	G	A	G/A	-	NP_078966.2	94025	snv	972	633
B70	CALR	c.93C>G	p.D31E	missense	NM_004343.3	EX2	0.030055	.	.	.	.	.	19	13049948	13049949	19p13.2	C	G	C/G	+	NP_004334.1	811	snv	366	242
B70	AKT2	c.972C>G	p.D324E	missense	NM_001626.4	EX11	0.014787	.	.	.	.	.	19	40741999	40742000	19q13.2	G	C	G/C	-	NP_001617.1	208	snv	541	439
B70	ASXL1	c.1747T>A	p.W583R	missense	NM_015338.5	EX13E	0.026316	.	.	.	.	.	20	31022261	31022262	20q11.21	T	A	T/A	+	NP_056153.2	171023	snv	608	399
B70	KDM5C	c.2317T>A	p.W773R	missense	NM_004187.3	EX16	0.04717	.	.	.	.	.	X	53227996	53227997	Xp11.22	A	T	A/T	-	NP_004178.2	8242	snv	318	264
B70	ATRX	c.7387G>C	p.V2463L	missense	NM_000489.3	EX35E	0.030023	.	.	.	.	.	X	76763920	76763921	Xq21.1	C	G	C/G	-	NP_000480.2	546	snv	433	286
B70	STAG2	c.3475G>C	p.V1159L	missense	NM_001042749.1	EX32	0.056818	.	.	.	.	.	X	123224710	123224711	Xq25	G	C	G/C	+	NP_001036214.1	10735	snv	88	54
B82	LRP1B	c.2600A>G	p.D867G	missense	NM_018557.2	EX16	0.015845	.	.	.	.	.	2	141751607	141751608	2q22.1	T	C	T/C	-	NP_061027.2	53353	snv	568	498
B82	IRS1	c.2627AGC[7>6]	p.Q877[6>5]	cds-del	NM_005544.2	EX1	0.032967	1724776	malignant_melanoma [NS|NS|NS]	ENST00000305123: c.2645_2647delAGC (p.Q882delQ)	CSV	skin [NS|NS|NS]	2	227660807	227660810	2q36.3	GCT	.	GCT/.	-	NP_005535.1	3667	del	364	253
B82	PIK3CA	c.277C>T	p.R93W	missense	NM_006218.2	EX2	0.011382	1041455	carcinoma [squamous_cell_carcinoma|NS|NS]	ENST00000263967: c.277C>T (p.R93W)	CSV	cervix [NS|NS|NS]	3	178916889	178916890	3q26.32	C	T	C/T	+	NP_006209.2	5290	snv	615	459
B82	FAT1	c.7769A>T	p.N2590I	missense	NM_005245.3	EX10	0.011139	.	.	.	.	.	4	187539970	187539971	4q35.2	T	A	T/A	-	NP_005236.2	2195	snv	808	756
B82	EPHA7	c.1070A>G	p.N357S	missense	NM_004440.3	EX5	0.011134	.	.	.	.	.	6	94066688	94066689	6q16.1	T	C	T/C	-	NP_004431.1	2045	snv	988	780
B82	GRM3	c.1733T>A	p.I578N	missense	NM_000840.2	EX4	0.021182	.	.	.	.	.	7	86468562	86468563	7q21.12	T	A	T/A	+	NP_000831.2	2913	snv	897	756
B82	ERBB3	c.310G>A	p.V104M	missense	NM_001982.3	EX3	0.036797	1152549	carcinoma [adenocarcinoma|NS|NS]	ENST00000411731: c.310G>A (p.V104M)	CSV	biliary_tract [gallbladder|NS|NS]	12	56478853	56478854	12q13.2	G	A	G/A	+	NP_001973.2	2065	snv	462	489
B82	FOXA1	c.479A>T	p.K160M	missense	NM_004496.3	EX2E	0.014308	.	.	.	.	.	14	38061509	38061510	14q21.1	T	A	T/A	-	NP_004487.2	3169	snv	629	464
B82	GRIN2A	c.2385G>A	p.W795*	nonsense	NM_000833.3	EX13	0.029106	.	.	.	.	.	16	9862917	9862918	16p13.2	C	T	C/T	-	NP_000824.1	2903	snv	481	381
B82	ZFHX3	c.551C>A	p.P184H	missense	NM_006885.3	EX2	0.02371	.	.	.	.	.	16	72993493	72993494	16q22.3	G	T	G/T	-	NP_008816.3	463	snv	717	629
B82	RNF43	c.1876C>T	p.P626S	missense	NM_017763.4	EX9	0.010769	.	.	.	.	.	17	56435260	56435261	17q22	G	A	G/A	-	NP_060233.3	54894	snv	650	572
B82	MLL4	c.2555AG[4>3]	p.E854Afs*34	frameshift	NM_014727.1	EX4	0.029155	4702458	carcinoma [adenocarcinoma|NS|NS]	ENST00000222270: c.2555_2556delAG (p.E854fs*34)	CSV	large_intestine [colon|transverse|NS]	19	36213357	36213359	19q13.12	AG	.	AG/.	+	NP_055542.1	9757	del	343	291
B83	KIF1B	c.703A>T	p.N235Y	missense	NM_015074.3	EX7	0.020833	.	.	.	.	.	1	10328303	10328304	1p36.22	A	T	A/T	+	NP_055889.2	23095	snv	288	195
B83	ARID1A	c.2440A>C	p.N814H	missense	NM_006015.4	EX8	0.01676	.	.	.	.	.	1	27089483	27089484	1p36.11	A	C	A/C	+	NP_006006.3	8289	snv	716	461
B83	JAK1	c.873A>T	p.L291F	missense	NM_002227.2	EX7	0.010963	.	.	.	.	.	1	65332665	65332666	1p31.3	T	A	T/A	-	NP_002218.2	3716	snv	1277	632
B83	NOTCH2	c.5721C>G	p.D1907E	missense	NM_024408.3	EX31	0.014655	.	.	.	.	.	1	120461994	120461995	1p12	G	C	G/C	-	NP_077719.2	4853	snv	1160	624
B83	RANBP2	c.4286A>C	p.E1429A	missense	NM_006267.4	EX20	0.012253	.	.	.	.	.	2	109381280	109381281	2q12.3	A	C	A/C	+	NP_006258.3	5903	snv	1061	554
B83	RANBP2	c.6347A>C	p.D2116A	missense	NM_006267.4	EX20	0.012397	.	.	.	.	.	2	109383341	109383342	2q12.3	A	C	A/C	+	NP_006258.3	5903	snv	968	556
B83	BUB1	c.686T>A	p.V229D	missense	NM_004336.3	EX8	0.02064	.	.	.	.	.	2	111425216	111425217	2q13	A	T	A/T	-	NP_004327.1	699	snv	969	585
B83	ERCC3	c.691T>A	p.S231T	missense	NM_000122.1	EX6	0.018051	.	.	.	.	.	2	128047043	128047044	2q14.3	A	T	A/T	-	NP_000113.1	2071	snv	554	292
B83	FOXL2	c.166C>A	p.P56T	missense	NM_023067.3	EX1E	0.013038	.	.	.	.	.	3	138665398	138665399	3q22.3	G	T	G/T	-	NP_075555.1	668	snv	767	537
B83	ATR	c.7097C>A	p.A2366E	missense	NM_001184.3	EX42	0.028626	.	.	.	.	.	3	142180876	142180877	3q23	G	T	G/T	-	NP_001175.2	545	snv	524	352
B83	ATR	c.4745T>A	p.F1582Y	missense	NM_001184.3	EX27	0.032099	.	.	.	.	.	3	142231208	142231209	3q23	A	T	A/T	-	NP_001175.2	545	snv	405	270
B83	PDGFRA	c.827C>T	p.T276M	missense	NM_006206.4	EX6	0.014121	.	.	.	.	.	4	55133522	55133523	4q12	C	T	C/T	+	NP_006197.1	5156	snv	779	511
B83	TET2	c.811T>C	p.S271P	missense	NM_001127208.2	EX3	0.028324	.	.	.	.	.	4	106155909	106155910	4q24	T	C	T/C	+	NP_001120680.1	54790	snv	1271	585
B83	APC	c.7003G>T	p.G2335*	nonsense	NM_001127510.2	EX17E	0.013769	.	.	.	.	.	5	112178293	112178294	5q22.2	G	T	G/T	+	NP_001120982.1	324	snv	1162	572
B83	CSF1R	c.87G>C	p.E29D	missense	NM_005211.3	EX3	0.013624	.	.	.	.	.	5	149460549	149460550	5q32	C	G	C/G	-	NP_005202.2	1436	snv	734	438
B83	PRDM1	c.2153T>C	p.L718P	missense	NM_001198.3	EX7E	0.012841	.	.	.	.	.	6	106555035	106555036	6q21	T	C	T/C	+	NP_001189.2	639	snv	1246	740
B83	KEL	c.901A>C	p.M301L	missense	NM_000420.2	EX8	0.012937	.	.	.	.	.	7	142651293	142651294	7q34	T	G	T/G	-	NP_000411.1	3792	snv	773	458
B83	KAT6A	c.3119A>T	p.E1040V	missense	NM_001099412.1	EX17	0.011403	.	.	.	.	.	8	41795006	41795007	8p11.21	T	A	T/A	-	NP_001092882.1	7994	snv	877	474
B83	TGFBR1	c.328G>C	p.E110Q	missense	NM_004612.2	EX2	0.027211	.	.	.	.	.	9	101891366	101891367	9q22.33	G	C	G/C	+	NP_004603.1	7046	snv	294	154
B83	ARID5B	c.1845A>T	p.K615N	missense	NM_032199.2	EX10E	0.012026	.	.	.	.	.	10	63851066	63851067	10q21.2	A	T	A/T	+	NP_115575.1	84159	snv	1081	544
B83	BIRC3	c.31T>C	p.S11P	missense	NM_001165.4	EX2	0.018836	.	.	.	.	.	11	102195270	102195271	11q22.2	T	C	T/C	+	NP_001156.1	330	snv	584	325
B83	ATM	c.2795A>G	p.D932G	missense	NM_000051.3	EX18	0.01423	.	.	.	.	.	11	108139292	108139293	11q22.3	A	G	A/G	+	NP_000042.3	472	snv	773	451
B83	FGF6	c.38G>A	p.R13Q	missense	NM_020996.1	EX1	0.012931	4655600	carcinoma [adenocarcinoma|NS|NS]	ENST00000228837: c.38G>A (p.R13Q)	RSS	large_intestine [NS|NS|NS]	12	4554698	4554699	12p13.32	C	T	C/T	-	NP_066276.2	2251	snv	696	402
B83	FOXO1	c.1424A>T	p.D475V	missense	NM_002015.3	EX2	0.012542	.	.	.	.	.	13	41134203	41134204	13q14.11	T	A	T/A	-	NP_002006.2	2308	snv	1196	597
B83	MGA	c.320A>G	p.Y107C	missense	NM_001164273.1	EX2	0.019305	.	.	.	.	.	15	41961411	41961412	15q15.1	A	G	A/G	+	NP_001157745.1	23269	snv	1036	533
B83	MGA	c.5978T>G	p.V1993G	missense	NM_001164273.1	EX17	0.010949	4054572	carcinoma [adenocarcinoma|NS|NS]	XM_031689.7: c.6125T>G (p.V2042G)	CSV	stomach [NS|NS|NS]	15	42041782	42041783	15q15.1	T	G	T/G	+	NP_001157745.1	23269	snv	1370	679
B83	GRIN2A	c.478A>C	p.K160Q	missense	NM_000833.3	EX4	0.013225	.	.	.	.	.	16	10032344	10032345	16p13.2	T	G	T/G	-	NP_000824.1	2903	snv	983	501
B83	CDH1	c.2582A>T	p.Y861F	missense	NM_004360.3	EX16E	0.013497	.	.	.	.	.	16	68867334	68867335	16q22.1	A	T	A/T	+	NP_004351.1	999	snv	815	443
B83	FLCN	c.437A>G	p.E146G	missense	NM_144997.5	EX6	0.025048	.	.	.	.	.	17	17127416	17127417	17p11.2	T	C	T/C	-	NP_659434.2	201163	snv	519	312
B83	NF1	c.380G>A	p.G127E	missense	NM_000267.3	EX4	0.018625	.	.	.	.	.	17	29490294	29490295	17q11.2	G	A	G/A	+	NP_000258.1	4763	snv	698	528
B83	GATA6	c.1661A>G	p.N554S	missense	NM_005257.4	EX7E	0.019461	.	.	.	.	.	18	19780658	19780659	18q11.2	A	G	A/G	+	NP_005248.2	2627	snv	668	403
B83	MUC16	c.6486G>T	p.E2162D	missense	NM_024690.2	EX1	0.011605	.	.	.	.	.	19	9085328	9085329	19p13.2	C	A	C/A	-	NP_078966.2	94025	snv	1034	607
B83	CALR	c.93C>G	p.D31E	missense	NM_004343.3	EX2	0.039062	.	.	.	.	.	19	13049948	13049949	19p13.2	C	G	C/G	+	NP_004334.1	811	snv	384	169
B83	AKT2	c.972C>G	p.D324E	missense	NM_001626.4	EX11	0.020062	.	.	.	.	.	19	40741999	40742000	19q13.2	G	C	G/C	-	NP_001617.1	208	snv	648	365
B83	PTPRT	c.4318G>T	p.V1440L	missense	NM_133170.3	EX31	0.016216	.	.	.	.	.	20	40710532	40710533	20q12	C	A	C/A	-	NP_573400.3	11122	snv	740	377
B83	BCORL1	c.2672C>T	p.P891L	missense	NM_021946.4	EX3	0.021667	.	.	.	.	.	X	129149419	129149420	Xq26.1	C	T	C/T	+	NP_068765.3	63035	snv	600	343
B84	ARID1A	c.6009AC[2>3]	p.P2005Tfs*11	frameshift	NM_006015.4	EX20E	0.107184	4189179	carcinoma [clear_cell_renal_cell_carcinoma|NS|NS]	ENST00000324856: c.6008_6009insAC (p.P2005fs*11)	CSV	kidney [NS|NS|NS]	1	27106397	27106397	1p36.11	.	AC	./AC	+	NP_006006.3	8289	ins	877	589
B84	LRP1B	c.112C>A	p.L38I	missense	NM_018557.2	EX2	0.020672	.	.	.	.	.	2	142567940	142567941	2q22.2	G	T	G/T	-	NP_061027.2	53353	snv	774	467
B84	TTN	c.14643G>C	p.E4881D	missense	NM_001267550.1	EX50	0.042056	.	.	.	.	.	2	179600529	179600530	2q31.2	C	G	C/G	-	NP_001254479.1	7273	snv	428	196
B84	SLIT2	c.859C>T	p.R287C	missense	NM_004787.1	EX9	0.01105	.	.	.	.	.	4	20493466	20493467	4p15.31	C	T	C/T	+	NP_004778.1	9353	snv	724	429
B84	EZH2	c.986G>C	p.C329S	missense	NM_004456.4	EX9	0.03	.	.	.	.	.	7	148516700	148516701	7q36.1	C	G	C/G	-	NP_004447.2	2146	snv	400	226
B84	TGFBR1	c.935G>A	p.G312D	missense	NM_004612.2	EX5	0.133721	1103194	carcinoma [endometrioid_carcinoma|NS|NS]	ENST00000374994: c.935G>A (p.G312D)	VUO	endometrium [NS|NS|NS]	9	101904946	101904947	9q22.33	G	A	G/A	+	NP_004603.1	7046	snv	516	356
B84	MLL	c.9565A>G	p.I3189V	missense	NM_001197104.1	EX27	0.012248	.	.	.	.	.	11	118376171	118376172	11q23.3	A	G	A/G	+	NP_001184033.1	4297	snv	1143	633
B84	ETV6	c.706T>G	p.S236A	missense	NM_001987.4	EX5	0.010672	.	.	.	.	.	12	12022599	12022600	12p13.2	T	G	T/G	+	NP_001978.1	2120	snv	937	599
B84	GLI1	c.2386C>G	p.L796V	missense	NM_005269.2	EX12E	0.03876	.	.	.	.	.	12	57864908	57864909	12q13.3	C	G	C/G	+	NP_005260.1	2735	snv	258	141
B84	MLH3	c.2507A>T	p.E836V	missense	NM_001040108.1	EX2	0.015275	.	.	.	.	.	14	75513851	75513852	14q24.3	T	A	T/A	-	NP_001035197.1	27030	snv	982	486
B84	CDH1	c.2582A>T	p.Y861F	missense	NM_004360.3	EX16E	0.011538	.	.	.	.	.	16	68867334	68867335	16q22.1	A	T	A/T	+	NP_004351.1	999	snv	780	456
B84	SRSF2	c.230G>C	p.G77A	missense	NM_001195427.1	EX1	0.024883	.	.	.	.	.	17	74733012	74733013	17q25.1	C	G	C/G	-	NP_001182356.1	6427	snv	643	559
B84	INSR	c.130C>T	p.L44F	missense	NM_000208.2	EX2	0.140351	.	.	.	.	.	19	7267877	7267878	19p13.2	G	A	G/A	-	NP_000199.2	3643	snv	570	252
B84	JAK3	c.2792C>T	p.S931L	missense	NM_000215.3	EX20	0.025	.	.	.	.	.	19	17942495	17942496	19p13.11	G	A	G/A	-	NP_000206.2	3718	snv	400	267
B84	JAK3	c.2788T>C	p.S930P	missense	NM_000215.3	EX20	0.02934	.	.	.	.	.	19	17942499	17942500	19p13.11	A	G	A/G	-	NP_000206.2	3718	snv	409	269
B84	ERCC2	c.857G>A	p.R286Q	missense	NM_000400.3	EX10	0.081395	.	.	.	.	.	19	45867335	45867336	19q13.32	C	T	C/T	-	NP_000391.1	2068	snv	172	122
B84	GATA1	c.210A>C	p.R70S	missense	NM_002049.3	EX2	0.032468	.	.	.	.	.	X	48649725	48649726	Xp11.23	A	C	A/C	+	NP_002040.1	2623	snv	462	299
B84	MED12	c.1259A>T	p.K420M	missense	NM_005120.2	EX9	0.021242	.	.	.	.	.	X	70342367	70342368	Xq13.1	A	T	A/T	+	NP_005111.2	9968	snv	612	282
B84	ATRX	c.1356G>T	p.L452F	missense	NM_000489.3	EX9	0.013524	.	.	.	.	.	X	76939391	76939392	Xq21.1	C	A	C/A	-	NP_000480.2	546	snv	1257	715
B85	RHOA	c.13C>T	p.R5W	missense	NM_001664.2	EX2	0.070988	446704	carcinoma [NS|NS|NS]	ENST00000418115: c.13C>T (p.R5W)	CSV	breast [NS|NS|NS]	3	49413009	49413010	3p21.31	G	A	G/A	-	NP_001655.1	387	snv	324	280
B85	ERBB3	c.310G>A	p.V104M	missense	NM_001982.3	EX3	0.014493	1152549	carcinoma [adenocarcinoma|NS|NS]	ENST00000411731: c.310G>A (p.V104M)	CSV	biliary_tract [gallbladder|NS|NS]	12	56478853	56478854	12q13.2	G	A	G/A	+	NP_001973.2	2065	snv	483	491
B85	CDH1	c.168T[4>3]	p.F57Lfs*26	frameshift	NM_004360.3	EX3	0.060127	.	.	.	.	.	16	68835576	68835577	16q22.1	T	.	T/.	+	NP_004351.1	999	del	316	278
B85	CDH1	c.1220_1264delCAGCGTGGGAGGCTGTATACACCATATTGAATGATGATGGTGGAC	p.P407_G421del	cds-del	NM_004360.3	EX9	0.022642	.	.	.	.	.	16	68847296	68847341	16q22.1	CCAGCGTGGGAGGCTGTATACACCATATTGAATGATGATGGTGGA	.	CCAGCGTGGGAGGCTGTATACACCATATTGAATGATGATGGTGGA/.	+	NP_004351.1	999	del	530	460
B85	RNF43	c.2194C>T	p.R732C	missense	NM_017763.4	EX9	0.033784	.	.	.	.	.	17	56434942	56434943	17q22	G	A	G/A	-	NP_060233.3	54894	snv	592	552
B85	MUC16	c.19822T>C	p.S6608P	missense	NM_024690.2	EX3	0.056235	.	.	.	.	.	19	9067623	9067624	19p13.2	A	G	A/G	-	NP_078966.2	94025	snv	818	635
B85	MLL4	c.4790G>A	p.R1597Q	missense	NM_014727.1	EX22	0.02139	995123	carcinoma [endometrioid_carcinoma|NS|NS]	ENST00000222270: c.4796G>A (p.R1599Q)	CSV	endometrium [NS|NS|NS]	19	36220069	36220070	19q13.12	G	A	G/A	+	NP_055542.1	9757	snv	374	343
B86	ARID1A	c.6527_6528delAG	p.Q2176Rfs*48	frameshift	NM_006015.4	EX20E	0.308511	1582021	lymphoid_neoplasm [chronic_lymphocytic_leukaemia-small_lymphocytic_lymphoma|NS|NS]	ENST00000324856: c.6527_6528delAG (p.Q2176fs*48)	CSV	haematopoietic_and_lymphoid_tissue [NS|NS|NS]	1	27106915	27106917	1p36.11	AG	.	AG/.	+	NP_006006.3	8289	del	658	594
B86	PIK3CA	c.1624G>A	p.E542K	missense	NM_006218.2	EX10	0.048193	125369	carcinoma [NS|NS|NS]	ENST00000263967: c.1624G>A (p.E542K)	CSV	biliary_tract [bile_duct|NS|NS]	3	178936081	178936082	3q26.32	G	A	G/A	+	NP_006209.2	5290	snv	166	172
B86	CDH1	c.1320+2T>G	.	splice-5	NM_004360.3	IVS9	0.352645	.	.	.	.	.	16	68847399	68847400	16q22.1	T	G	T/G	+	NP_004351.1	999	snv	397	344
B87	ARID1A	c.2077C>T	p.R693*	nonsense	NM_006015.4	EX5	0.030744	184236	glioma [NS|NS|NS]	ENST00000324856: c.2077C>T (p.R693*)	CSV	central_nervous_system [brain|NS|NS]	1	27087502	27087503	1p36.11	C	T	C/T	+	NP_006006.3	8289	snv	618	425
B87	TGFBR2	c.1454G>T	p.R485L	missense	NM_001024847.2	EX6	0.0425	3780876	carcinoma [ductal_carcinoma|NS|NS]	ENST00000359013: c.1454G>T (p.R485L)	CSV	pancreas [NS|NS|NS]	3	30715720	30715721	3p24.1	G	T	G/T	+	NP_001020018.1	7048	snv	400	278
B87	RHOA	c.107C>T	p.P36L	missense	NM_001664.2	EX2	0.018904	.	.	.	.	.	3	49412915	49412916	3p21.31	G	A	G/A	-	NP_001655.1	387	snv	529	390
B87	MLL	c.9472C>G	p.P3158A	missense	NM_001197104.1	EX27	0.010142	.	.	.	.	.	11	118376078	118376079	11q23.3	C	G	C/G	+	NP_001184033.1	4297	snv	986	608
B87	MGA	c.6751T>A	p.S2251T	missense	NM_001164273.1	EX17	0.01566	.	.	.	.	.	15	42042555	42042556	15q15.1	T	A	T/A	+	NP_001157745.1	23269	snv	894	588
B87	IGF1R	c.4051G>T	p.G1351W	missense	NM_000875.3	EX21E	0.01171	.	.	.	.	.	15	99500617	99500618	15q26.3	G	T	G/T	+	NP_000866.1	3480	snv	854	590
B87	CDH1	c.661G>C	p.D221H	missense	NM_004360.3	EX5	0.034384	.	.	.	.	.	16	68842724	68842725	16q22.1	G	C	G/C	+	NP_004351.1	999	snv	349	239
B87	CDK12	c.3319A>G	p.I1107V	missense	NM_016507.2	EX13	0.037543	.	.	.	.	.	17	37682127	37682128	17q12	A	G	A/G	+	NP_057591.2	51755	snv	293	209
B87	MUC16	c.8207G>A	p.R2736Q	missense	NM_024690.2	EX1	0.03034	.	.	.	.	.	19	9083607	9083608	19p13.2	C	T	C/T	-	NP_078966.2	94025	snv	824	565
B87	BCOR	c.2707C>T	p.P903S	missense	NM_001123385.1	EX4	0.015521	.	.	.	.	.	X	39931891	39931892	Xp11.4	G	A	G/A	-	NP_001116857.1	54880	snv	902	618
B88	ARID1A	c.319_337delGCGGGCCCTAGGCCCGCCC	p.A107*fs*1	frameshift	NM_006015.4	EX1	0.016077	.	.	.	.	.	1	27023211	27023230	1p36.11	CGCGGGCCCTAGGCCCGCC	.	CGCGGGCCCTAGGCCCGCC/.	+	NP_006006.3	8289	del	311	429
B88	MYCL1	c.1007A>G	p.D336G	missense	NM_001033082.2	EX3E	0.010638	.	.	.	.	.	1	40363221	40363222	1p34.2	T	C	T/C	-	NP_001028254.2	4610	snv	846	640
B88	SETD2	c.5513G>A	p.S1838N	missense	NM_014159.6	EX12	0.010929	.	.	.	.	.	3	47125756	47125757	3p21.31	C	T	C/T	-	NP_054878.5	29072	snv	732	472
B88	RHOA	c.169T>G	p.L57V	missense	NM_001664.2	EX3	0.040921	4118491	carcinoma [adenocarcinoma-unclassifiable|NS|NS]	ENST00000418115: c.169T>G (p.L57V)	RSS	stomach [NS|NS|NS]	3	49405968	49405969	3p21.31	A	C	A/C	-	NP_001655.1	387	snv	391	302
B88	RICTOR	c.2905G>A	p.V969I	missense	NM_152756.3	EX30	0.019093	.	.	.	.	.	5	38952519	38952520	5p13.1	C	T	C/T	-	NP_689969.2	253260	snv	419	236
B88	SYNE1	c.8833T>C	p.F2945L	missense	NM_033071.3	EX56	0.057851	.	.	.	.	.	6	152702337	152702338	6q25.2	A	G	A/G	-	NP_149062.1	23345	snv	121	75
B88	SYNE1	c.2246T>C	p.V749A	missense	NM_033071.3	EX20	0.045977	.	.	.	.	.	6	152783897	152783898	6q25.2	A	G	A/G	-	NP_149062.1	23345	snv	87	56
B88	ARID1B	c.3173C>T	p.T1058M	missense	NM_020732.3	EX12	0.011538	.	.	.	.	.	6	157502139	157502140	6q25.3	C	T	C/T	+	NP_065783.3	57492	snv	520	306
B88	DICER1	c.2951A>T	p.N984I	missense	NM_177438.2	EX18	0.054795	.	.	.	.	.	14	95572413	95572414	14q32.13	T	A	T/A	-	NP_803187.1	23405	snv	146	88
B88	ZFHX3	c.5828A>G	p.N1943S	missense	NM_006885.3	EX9	0.016556	.	.	.	.	.	16	72830752	72830753	16q22.2	T	C	T/C	-	NP_008816.3	463	snv	604	424
B88	BCOR	c.4477C>T	p.R1493W	missense	NM_001123385.1	EX11	0.01295	.	.	.	.	.	X	39916525	39916526	Xp11.4	G	A	G/A	-	NP_001116857.1	54880	snv	695	448
B88	MED12	c.1259A>T	p.K420M	missense	NM_005120.2	EX9	0.022312	.	.	.	.	.	X	70342367	70342368	Xq13.1	A	T	A/T	+	NP_005111.2	9968	snv	493	275
B89	RYR2	c.6202C>T	p.R2068*	nonsense	NM_001035.2	EX41	0.034483	4127644	carcinoma [adenocarcinoma|NS|NS]	ENST00000360064: c.6196C>T (p.R2066*)	CSV	large_intestine [NS|NS|NS]	1	237791141	237791142	1q43	C	T	C/T	+	NP_001026.2	6262	snv	667	472
B89	SLIT2	c.4456T>C	p.C1486R	missense	NM_004787.1	EX37E	0.055328	.	.	.	.	.	4	20620497	20620498	4p15.31	T	C	T/C	+	NP_004778.1	9353	snv	976	724
B89	EPHA5	c.886G>T	p.E296*	nonsense	NM_004439.5	EX3	0.087329	.	.	.	.	.	4	66467382	66467383	4q13.1	C	A	C/A	-	NP_004430.4	2044	snv	584	475
B89	FLT4	c.2401A>G	p.R801G	missense	NM_182925.4	EX16	0.020877	.	.	.	.	.	5	180047613	180047614	5q35.3	T	C	T/C	-	NP_891555.2	2324	snv	479	277
B89	NRG1	c.1088G>A	p.G363E	missense	NM_001159995.1	EX11	0.068536	.	.	.	.	.	8	32617842	32617843	8p12	G	A	G/A	+	NP_001153467.1	3084	snv	963	614
B89	TGFBR1	c.860C>T	p.S287F	missense	NM_004612.2	EX5	0.02946	3902538	carcinoma [squamous_cell_carcinoma|NS|NS]	ENST00000374994: c.860C>T (p.S287F)	CSV	skin [head_neck|NS|NS]	9	101904871	101904872	9q22.33	C	T	C/T	+	NP_004603.1	7046	snv	611	490
B89	CDH1	c.1320+1G>A	.	splice-5	NM_004360.3	IVS9	0.087637	2996774	carcinoma [adenocarcinoma|NS|NS]	ENST00000261769: c.1320+1G>A (p.?)	CSV	stomach [NS|NS|NS]	16	68847398	68847399	16q22.1	G	A	G/A	+	NP_004351.1	999	snv	639	453
B89	SOX9	c.193G>T	p.E65*	nonsense	NM_000346.3	EX1	0.067921	.	.	.	.	.	17	70117724	70117725	17q24.3	G	T	G/T	+	NP_000337.1	6662	snv	957	743
B89	GATA6	c.1661A>G	p.N554S	missense	NM_005257.4	EX7E	0.016807	.	.	.	.	.	18	19780658	19780659	18q11.2	A	G	A/G	+	NP_005248.2	2627	snv	595	470
B89	MUC16	c.23049A>C	p.E7683D	missense	NM_024690.2	EX3	0.045599	.	.	.	.	.	19	9064396	9064397	19p13.2	T	G	T/G	-	NP_078966.2	94025	snv	943	622
B89	KDM5C	c.2317T>A	p.W773R	missense	NM_004187.3	EX16	0.028818	.	.	.	.	.	X	53227996	53227997	Xp11.22	A	T	A/T	-	NP_004178.2	8242	snv	347	260
B89	STAG2	c.3475G>C	p.V1159L	missense	NM_001042749.1	EX32	0.053763	.	.	.	.	.	X	123224710	123224711	Xq25	G	C	G/C	+	NP_001036214.1	10735	snv	93	45
B90	SPEN	c.8447delT	p.L2816Pfs*2	frameshift	NM_015001.2	EX11	0.014925	.	.	.	.	.	1	16261181	16261182	1p36.13	T	.	T/.	+	NP_055816.2	23013	del	737	624
B90	CSF3R	c.2126C>T	p.A709V	missense	NM_156039.3	EX17E	0.016949	.	.	.	.	.	1	36932423	36932424	1p34.3	G	A	G/A	-	NP_724781.1	1441	snv	708	560
B90	RIT1	c.43A>G	p.K15E	missense	NM_001256821.1	EX2	0.014388	.	.	.	.	.	1	155880560	155880561	1q22	T	C	T/C	-	NP_001243750.1	6016	snv	556	363
B90	ABL2	c.2473A>G	p.N825D	missense	NM_007314.3	EX12E	0.010165	.	.	.	.	.	1	179077928	179077929	1q25.2	T	C	T/C	-	NP_009298.1	27	snv	787	474
B90	ERCC3	c.691T>A	p.S231T	missense	NM_000122.1	EX6	0.010183	.	.	.	.	.	2	128047043	128047044	2q14.3	A	T	A/T	-	NP_000113.1	2071	snv	491	357
B90	BARD1	c.2081T>A	p.L694H	missense	NM_000465.2	EX11E	0.011561	.	.	.	.	.	2	215593652	215593653	2q35	A	T	A/T	-	NP_000456.2	580	snv	1038	554
B90	PDCD1	c.369T>G	p.C123W	missense	NM_005018.2	EX2	0.030395	.	.	.	.	.	2	242794839	242794840	2q37.3	A	C	A/C	-	NP_005009.2	5133	snv	658	482
B90	MLH1	c.968T>A	p.L323Q	missense	NM_000249.3	EX11	0.015625	.	.	.	.	.	3	37061883	37061884	3p22.2	T	A	T/A	+	NP_000240.1	4292	snv	640	403
B90	SETD2	c.5513G>A	p.S1838N	missense	NM_014159.6	EX12	0.011737	.	.	.	.	.	3	47125756	47125757	3p21.31	C	T	C/T	-	NP_054878.5	29072	snv	852	498
B90	BAP1	c.1130T>A	p.L377Q	missense	NM_004656.2	EX12	0.030905	.	.	.	.	.	3	52438588	52438589	3p21.1	A	T	A/T	-	NP_004647.1	8314	snv	453	369
B90	APC	c.7003G>T	p.G2335*	nonsense	NM_001127510.2	EX17E	0.023061	.	.	.	.	.	5	112178293	112178294	5q22.2	G	T	G/T	+	NP_001120982.1	324	snv	954	595
B90	APC	c.7696A>T	p.R2566*	nonsense	NM_001127510.2	EX17E	0.010395	.	.	.	.	.	5	112178986	112178987	5q22.2	A	T	A/T	+	NP_001120982.1	324	snv	962	658
B90	DAXX	c.1658C>T	p.S553F	missense	NM_001141970.1	EX6	0.011679	.	.	.	.	.	6	33287474	33287475	6p21.32	G	A	G/A	-	NP_001135442.1	1616	snv	685	413
B90	CCND3	c.533T>C	p.V178A	missense	NM_001760.3	EX3	0.021776	.	.	.	.	.	6	41905013	41905014	6p21.1	A	G	A/G	-	NP_001751.1	896	snv	597	407
B90	ESR1	c.1180C>T	p.R394C	missense	NM_001122742.1	EX7	0.017268	.	.	.	.	.	6	152332873	152332874	6q25.1	C	T	C/T	+	NP_001116214.1	2099	snv	637	408
B90	SYNE1	c.14351G>A	p.R4784K	missense	NM_033071.3	EX77	0.018987	.	.	.	.	.	6	152651255	152651256	6q25.2	C	T	C/T	-	NP_149062.1	23345	snv	474	245
B90	EGFR	c.1779G>T	p.K593N	missense	NM_005228.3	EX15	0.01532	.	.	.	.	.	7	55233028	55233029	7p11.2	G	T	G/T	+	NP_005219.2	1956	snv	718	452
B90	PIK3CG	c.3302C>T	p.S1101L	missense	NM_002649.2	EX11E	0.011988	.	.	.	.	.	7	106545824	106545825	7q22.3	C	T	C/T	+	NP_002640.2	5294	snv	1001	603
B90	GATA4	c.1141T>C	p.S381P	missense	NM_002052.3	EX6	0.016981	.	.	.	.	.	8	11614586	11614587	8p23.1	T	C	T/C	+	NP_002043.2	2626	snv	530	348
B90	KAT6A	c.3119A>T	p.E1040V	missense	NM_001099412.1	EX17	0.015464	.	.	.	.	.	8	41795006	41795007	8p11.21	T	A	T/A	-	NP_001092882.1	7994	snv	776	456
B90	PRKDC	c.11233G>T	p.E3745*	nonsense	NM_006904.6	EX79	0.018388	.	.	.	.	.	8	48695101	48695102	8q11.21	C	A	C/A	-	NP_008835.5	5591	snv	707	471
B90	RECQL4	c.863G>T	p.G288V	missense	NM_004260.3	EX5	0.013233	.	.	.	.	.	8	145741639	145741640	8q24.3	C	A	C/A	-	NP_004251.3	9401	snv	529	380
B90	SYK	c.1581+1G>C	.	splice-5	NM_003177.5	IVS11	0.028169	.	.	.	.	.	9	93641235	93641236	9q22.2	G	C	G/C	+	NP_003168.2	6850	snv	639	390
B90	TGFBR1	c.328G>C	p.E110Q	missense	NM_004612.2	EX2	0.038314	.	.	.	.	.	9	101891366	101891367	9q22.33	G	C	G/C	+	NP_004603.1	7046	snv	261	167
B90	ARID5B	c.1952T>C	p.V651A	missense	NM_032199.2	EX10E	0.015005	.	.	.	.	.	10	63851173	63851174	10q21.2	T	C	T/C	+	NP_115575.1	84159	snv	933	433
B90	FGF19	c.302T>C	p.L101P	missense	NM_005117.2	EX2	0.026667	.	.	.	.	.	11	69518062	69518063	11q13.3	A	G	A/G	-	NP_005108.1	9965	snv	600	172
B90	ATM	c.2795A>G	p.D932G	missense	NM_000051.3	EX18	0.015385	.	.	.	.	.	11	108139292	108139293	11q22.3	A	G	A/G	+	NP_000042.3	472	snv	650	396
B90	ETV6	c.706T>G	p.S236A	missense	NM_001987.4	EX5	0.014099	.	.	.	.	.	12	12022599	12022600	12p13.2	T	G	T/G	+	NP_001978.1	2120	snv	993	614
B90	POLE	c.1349A>G	p.E450G	missense	NM_006231.2	EX13	0.018072	.	.	.	.	.	12	133250170	133250171	12q24.33	T	C	T/C	-	NP_006222.2	5426	snv	498	410
B90	TSHR	c.61G>A	p.G21R	missense	NM_000369.2	EX1	0.018476	.	.	.	.	.	14	81422084	81422085	14q31.1	G	A	G/A	+	NP_000360.2	7253	snv	433	362
B90	MGA	c.320A>G	p.Y107C	missense	NM_001164273.1	EX2	0.011614	.	.	.	.	.	15	41961411	41961412	15q15.1	A	G	A/G	+	NP_001157745.1	23269	snv	861	579
B90	CDH1	c.2582A>T	p.Y861F	missense	NM_004360.3	EX16E	0.011765	.	.	.	.	.	16	68867334	68867335	16q22.1	A	T	A/T	+	NP_004351.1	999	snv	680	503
B90	NCOR1	c.4703T>A	p.L1568*	nonsense	NM_006311.3	EX32	0.011611	.	.	.	.	.	17	15971245	15971246	17p12	A	T	A/T	-	NP_006302.2	9611	snv	689	424
B90	FLCN	c.437A>G	p.E146G	missense	NM_144997.5	EX6	0.015945	.	.	.	.	.	17	17127416	17127417	17p11.2	T	C	T/C	-	NP_659434.2	201163	snv	439	347
B90	GATA6	c.1661A>G	p.N554S	missense	NM_005257.4	EX7E	0.017241	.	.	.	.	.	18	19780658	19780659	18q11.2	A	G	A/G	+	NP_005248.2	2627	snv	580	499
B90	DNMT1	c.4514C>G	p.A1505G	missense	NM_001130823.1	EX38	0.012238	.	.	.	.	.	19	10246938	10246939	19p13.2	G	C	G/C	-	NP_001124295.1	1786	snv	572	491
B90	KEAP1	c.1726A>C	p.T576P	missense	NM_203500.1	EX6E	0.023641	.	.	.	.	.	19	10597476	10597477	19p13.2	T	G	T/G	-	NP_987096.1	9817	snv	423	361
B90	POLD1	c.13C>T	p.R5W	missense	NM_001256849.1	EX2	0.025794	.	.	.	.	.	19	50902120	50902121	19q13.33	C	T	C/T	+	NP_001243778.1	5424	snv	504	401
B90	PTPRT	c.998C>T	p.T333M	missense	NM_133170.3	EX7	0.011792	.	.	.	.	.	20	41306660	41306661	20q12	G	A	G/A	-	NP_573400.3	11122	snv	848	573
B90	STAG2	c.3475G>C	p.V1159L	missense	NM_001042749.1	EX32	0.070588	.	.	.	.	.	X	123224710	123224711	Xq25	G	C	G/C	+	NP_001036214.1	10735	snv	85	48
C01	MTOR	c.1902C>G	p.I634M	missense	NM_004958.3	EX12	0.014225	.	.	.	.	.	1	11298558	11298559	1p36.22	G	C	G/C	-	NP_004949.1	2475	snv	703	442
C01	CSF3R	c.1090G>A	p.D364N	missense	NM_156039.3	EX10	0.014862	.	.	.	.	.	1	36937228	36937229	1p34.3	C	T	C/T	-	NP_724781.1	1441	snv	471	281
C01	FAM46C	c.180G>C	p.E60D	missense	NM_017709.3	EX2E	0.025435	.	.	.	.	.	1	118165669	118165670	1p12	G	C	G/C	+	NP_060179.2	54855	snv	747	458
C01	ASXL2	c.3134G>A	p.R1045K	missense	NM_018263.4	EX13E	0.012837	.	.	.	.	.	2	25966071	25966072	2p23.3	C	T	C/T	-	NP_060733.4	55252	snv	779	466
C01	ERCC3	c.1228T>C	p.Y410H	missense	NM_000122.1	EX8	0.012839	.	.	.	.	.	2	128044392	128044393	2q14.3	A	G	A/G	-	NP_000113.1	2071	snv	701	462
C01	TTN	c.28084A[4>5]	p.T9363Nfs*2	frameshift	NM_001267550.1	EX97	0.066667	.	.	.	.	.	2	179575875	179575875	2q31.2	.	T	./T	-	NP_001254479.1	7273	ins	255	176
C01	TTN	c.5177T>C	p.L1726P	missense	NM_001267550.1	EX28	0.012401	.	.	.	.	.	2	179641413	179641414	2q31.2	A	G	A/G	-	NP_001254479.1	7273	snv	887	607
C01	INHA	c.806T>G	p.I269S	missense	NM_002191.3	EX2E	0.010014	.	.	.	.	.	2	220439952	220439953	2q35	T	G	T/G	+	NP_002182.1	3623	snv	699	458
C01	MST1R	c.107C>G	p.A36G	missense	NM_002447.2	EX1	0.016667	.	.	.	.	.	3	49940935	49940936	3p21.31	G	C	G/C	-	NP_002438.2	4486	snv	420	334
C01	SOX2	c.138T>G	p.N46K	missense	NM_003106.3	EX1E	0.024952	.	.	.	.	.	3	181430285	181430286	3q26.33	T	G	T/G	+	NP_003097.1	6657	snv	521	375
C01	KDR	c.2185A>T	p.K729*	nonsense	NM_002253.2	EX15	0.017157	.	.	.	.	.	4	55968144	55968145	4q12	T	A	T/A	-	NP_002244.1	3791	snv	408	284
C01	EPHA5	c.391A>C	p.K131Q	missense	NM_004439.5	EX3	0.038983	.	.	.	.	.	4	66467877	66467878	4q13.1	T	G	T/G	-	NP_004430.4	2044	snv	590	393
C01	TET2	c.5309C>A	p.P1770Q	missense	NM_001127208.2	EX11E	0.012642	.	.	.	.	.	4	106196975	106196976	4q24	C	A	C/A	+	NP_001120680.1	54790	snv	791	500
C01	HIST1H3J	c.124T>C	p.Y42H	missense	NM_003535.2	EX1E	0.020305	.	.	.	.	.	6	27858446	27858447	6p22.1	A	G	A/G	-	NP_003526.1	8356	snv	394	234
C01	PRDM1	c.1534C>A	p.P512T	missense	NM_001198.3	EX5	0.01087	.	.	.	.	.	6	106553568	106553569	6q21	C	A	C/A	+	NP_001189.2	639	snv	552	369
C01	MAGI2	c.1264G>A	p.G422R	missense	NM_012301.3	EX9	0.010989	.	.	.	.	.	7	77973238	77973239	7q21.11	C	T	C/T	-	NP_036433.2	9863	snv	637	389
C01	EZH2	c.986G>C	p.C329S	missense	NM_004456.4	EX9	0.037037	.	.	.	.	.	7	148516700	148516701	7q36.1	C	G	C/G	-	NP_004447.2	2146	snv	297	203
C01	NRG1	c.1117A>T	p.R373W	missense	NM_001159995.1	EX11	0.011111	.	.	.	.	.	8	32617871	32617872	8p12	A	T	A/T	+	NP_001153467.1	3084	snv	720	442
C01	FGFR1	c.1366A>C	p.M456L	missense	NM_023110.2	EX10	0.01996	.	.	.	.	.	8	38275809	38275810	8p11.23	T	G	T/G	-	NP_075598.2	2260	snv	501	396
C01	RUNX1T1	c.157G>T	p.A53S	missense	NM_175635.2	EX3	0.016032	.	.	.	.	.	8	93027006	93027007	8q21.3	C	A	C/A	-	NP_783553.1	862	snv	499	314
C01	SYK	c.1581+1G>C	.	splice-5	NM_003177.5	IVS11	0.019912	.	.	.	.	.	9	93641235	93641236	9q22.2	G	C	G/C	+	NP_003168.2	6850	snv	452	342
C01	RET	c.2099T>C	p.M700T	missense	NM_020630.4	EX11	0.019856	.	.	.	.	.	10	43610146	43610147	10q11.21	T	C	T/C	+	NP_065681.1	5979	snv	554	340
C01	MLL	c.9472C>G	p.P3158A	missense	NM_001197104.1	EX27	0.012987	.	.	.	.	.	11	118376078	118376079	11q23.3	C	G	C/G	+	NP_001184033.1	4297	snv	847	527
C01	MLL	c.9565A>G	p.I3189V	missense	NM_001197104.1	EX27	0.01236	.	.	.	.	.	11	118376171	118376172	11q23.3	A	G	A/G	+	NP_001184033.1	4297	snv	890	538
C01	PTPN11	c.1310A>G	p.D437G	missense	NM_002834.3	EX11	0.017241	.	.	.	.	.	12	112924363	112924364	12q24.13	A	G	A/G	+	NP_002825.3	5781	snv	638	436
C01	POLE	c.1349A>G	p.E450G	missense	NM_006231.2	EX13	0.019512	.	.	.	.	.	12	133250170	133250171	12q24.33	T	C	T/C	-	NP_006222.2	5426	snv	410	328
C01	LATS2	c.1580A>G	p.K527R	missense	NM_014572.2	EX4	0.021277	.	.	.	.	.	13	21562338	21562339	13q12.11	T	C	T/C	-	NP_055387.2	26524	snv	658	497
C01	IGF1R	c.1616A>T	p.D539V	missense	NM_000875.3	EX8	0.013304	.	.	.	.	.	15	99456298	99456299	15q26.3	A	T	A/T	+	NP_000866.1	3480	snv	451	292
C01	AXIN1	c.1412T>C	p.L471P	missense	NM_003502.3	EX6	0.01072	.	.	.	.	.	16	348093	348094	16p13.3	A	G	A/G	-	NP_003493.1	8312	snv	653	486
C01	AXIN1	c.521A>T	p.K174M	missense	NM_003502.3	EX2	0.010791	.	.	.	.	.	16	396504	396505	16p13.3	T	A	T/A	-	NP_003493.1	8312	snv	834	551
C01	AXIN1	c.514A>T	p.I172F	missense	NM_003502.3	EX2	0.011682	.	.	.	.	.	16	396511	396512	16p13.3	T	A	T/A	-	NP_003493.1	8312	snv	856	561
C01	CDH1	c.2582A>T	p.Y861F	missense	NM_004360.3	EX16E	0.014199	.	.	.	.	.	16	68867334	68867335	16q22.1	A	T	A/T	+	NP_004351.1	999	snv	493	382
C01	TP53	c.814G>A	p.V272M	missense	NM_000546.5	EX8	0.064378	10891	osteosarcoma [NS|NS|NS]	ENST00000269305: c.814G>A (p.V272M)	RSS	bone [NS|NS|NS]	17	7577123	7577124	17p13.1	C	T	C/T	-	NP_000537.3	7157	snv	466	318
C01	NCOR1	c.4703T>A	p.L1568*	nonsense	NM_006311.3	EX32	0.026616	.	.	.	.	.	17	15971245	15971246	17p12	A	T	A/T	-	NP_006302.2	9611	snv	526	347
C01	FLCN	c.559C>A	p.P187T	missense	NM_144997.5	EX6	0.021327	.	.	.	.	.	17	17127294	17127295	17p11.2	G	T	G/T	-	NP_659434.2	201163	snv	422	283
C01	TOP2A	c.3598G>T	p.A1200S	missense	NM_001067.3	EX28	0.013865	.	.	.	.	.	17	38552656	38552657	17q21.2	C	A	C/A	-	NP_001058.2	7153	snv	577	384
C01	STAT3	c.1732G>A	p.A578T	missense	NM_139276.2	EX19	0.040134	.	.	.	.	.	17	40475293	40475294	17q21.2	C	T	C/T	-	NP_644805.1	6774	snv	299	190
C01	BRIP1	c.3050C>T	p.P1017L	missense	NM_032043.2	EX20E	0.019391	.	.	.	.	.	17	59761356	59761357	17q23.2	G	A	G/A	-	NP_114432.2	83990	snv	722	488
C01	BRIP1	c.1968G>T	p.K656N	missense	NM_032043.2	EX14	0.016627	.	.	.	.	.	17	59853890	59853891	17q23.2	C	A	C/A	-	NP_114432.2	83990	snv	421	285
C01	AXIN2	c.1828C>T	p.R610W	missense	NM_004655.3	EX7	0.013123	.	.	.	.	.	17	63533065	63533066	17q24.1	G	A	G/A	-	NP_004646.3	8313	snv	381	299
C01	SMAD2	c.997A>C	p.N333H	missense	NM_001135937.2	EX8	0.07772	.	.	.	.	.	18	45372081	45372082	18q21.1	T	G	T/G	-	NP_001129409.1	4087	snv	193	151
C01	INSR	c.142C>T	p.H48Y	missense	NM_000208.2	EX2	0.017903	.	.	.	.	.	19	7267865	7267866	19p13.2	G	A	G/A	-	NP_000199.2	3643	snv	391	259
C01	MUC16	c.33839C>A	p.T11280K	missense	NM_024690.2	EX5	0.036364	.	.	.	.	.	19	9047791	9047792	19p13.2	G	T	G/T	-	NP_078966.2	94025	snv	220	143
C01	MUC16	c.19951T>A	p.S6651T	missense	NM_024690.2	EX3	0.01432	.	.	.	.	.	19	9067494	9067495	19p13.2	A	T	A/T	-	NP_078966.2	94025	snv	838	500
C01	MUC16	c.1007C>G	p.A336G	missense	NM_024690.2	EX1	0.041387	.	.	.	.	.	19	9090807	9090808	19p13.2	G	C	G/C	-	NP_078966.2	94025	snv	894	577
C01	KEAP1	c.242T>A	p.L81Q	missense	NM_203500.1	EX2	0.010495	.	.	.	.	.	19	10610467	10610468	19p13.2	A	T	A/T	-	NP_987096.1	9817	snv	667	480
C01	CALR	c.93C>G	p.D31E	missense	NM_004343.3	EX2	0.04386	.	.	.	.	.	19	13049948	13049949	19p13.2	C	G	C/G	+	NP_004334.1	811	snv	228	143
C01	NOTCH3	c.881C>T	p.T294M	missense	NM_000435.2	EX6	0.126126	.	.	.	.	.	19	15302389	15302390	19p13.12	G	A	G/A	-	NP_000426.2	4854	snv	222	164
C01	MLL4	c.2422CAG[5>4]	p.Q808[5>4]	cds-del	NM_014727.1	EX3	0.011111	.	.	.	.	.	19	36212670	36212673	19q13.12	CAG	.	CAG/.	+	NP_055542.1	9757	del	540	340
C01	POLD1	c.13C>T	p.R5W	missense	NM_001256849.1	EX2	0.025918	.	.	.	.	.	19	50902120	50902121	19q13.33	C	T	C/T	+	NP_001243778.1	5424	snv	463	275
C03	JUN	c.649G>C	p.V217L	missense	NM_002228.3	EX1E	0.010965	.	.	.	.	.	1	59248093	59248094	1p32.1	C	G	C/G	-	NP_002219.1	3725	snv	912	580
C03	NOTCH2	c.4122C>G	p.C1374W	missense	NM_024408.3	EX25	0.012642	.	.	.	.	.	1	120468316	120468317	1p12	G	C	G/C	-	NP_077719.2	4853	snv	791	429
C03	NTRK1	c.394T>A	p.W132R	missense	NM_001007792.1	EX6	0.042553	.	.	.	.	.	1	156837950	156837951	1q23.1	T	A	T/A	+	NP_001007793.1	4914	snv	282	198
C03	MYCN	c.202G>T	p.A68S	missense	NM_005378.4	EX2	0.011669	.	.	.	.	.	2	16082387	16082388	2p24.3	G	T	G/T	+	NP_005369.2	4613	snv	857	530
C03	GATA2	c.295G>T	p.D99Y	missense	NM_001145661.1	EX4	0.013597	.	.	.	.	.	3	128205145	128205146	3q21.3	C	A	C/A	-	NP_001139133.1	2624	snv	809	472
C03	APC	c.2507C>G	p.S836*	nonsense	NM_001127510.2	EX17E	0.026798	.	.	.	.	.	5	112173797	112173798	5q22.2	C	G	C/G	+	NP_001120982.1	324	snv	709	390
C03	APC	c.2510C>G	p.S837*	nonsense	NM_001127510.2	EX17E	0.025532	3607572	malignant_melanoma [NS|NS|NS]	ENST00000457016: c.2510C>G (p.S837*)	CSV	skin [NS|NS|NS]	5	112173800	112173801	5q22.2	C	G	C/G	+	NP_001120982.1	324	snv	705	399
C03	PDGFRB	c.1315C>T	p.R439W	missense	NM_002609.3	EX9	0.023256	.	.	.	.	.	5	149510153	149510154	5q32	G	A	G/A	-	NP_002600.1	5159	snv	430	252
C03	PTCH1	c.1084A>C	p.T362P	missense	NM_000264.3	EX8	0.035948	.	.	.	.	.	9	98241412	98241413	9q22.32	T	G	T/G	-	NP_000255.2	5727	snv	306	196
C03	SMAD3	c.1058C>T	p.A353V	missense	NM_005902.3	EX8	0.015025	.	.	.	.	.	15	67479750	67479751	15q22.33	C	T	C/T	+	NP_005893.1	4088	snv	599	405
C03	ERBB2	c.3014C>A	p.P1005H	missense	NM_001005862.1	EX28	0.022444	.	.	.	.	.	17	37883200	37883201	17q12	C	A	C/A	+	NP_001005862.1	2064	snv	401	238
C03	AXIN2	c.1828C>T	p.R610W	missense	NM_004655.3	EX7	0.014675	.	.	.	.	.	17	63533065	63533066	17q24.1	G	A	G/A	-	NP_004646.3	8313	snv	477	318
C03	DOT1L	c.2033C>T	p.A678V	missense	NM_032482.2	EX20	0.03169	355096	carcinoma [adenocarcinoma|NS|NS]	ENST00000221482: c.2033C>T (p.A678V)	VUO	lung [NS|NS|NS]	19	2216388	2216389	19p13.3	C	T	C/T	+	NP_115871.1	84444	snv	284	200
C03	KEAP1	c.227T>A	p.L76Q	missense	NM_203500.1	EX2	0.013682	.	.	.	.	.	19	10610482	10610483	19p13.2	A	T	A/T	-	NP_987096.1	9817	snv	804	511
C03	ASXL1	c.2786A>G	p.E929G	missense	NM_015338.5	EX13E	0.010193	.	.	.	.	.	20	31023300	31023301	20q11.21	A	G	A/G	+	NP_056153.2	171023	snv	883	584
C03	LZTR1	c.2447T>A	p.L816Q	missense	NM_006767.3	EX21E	0.015552	.	.	.	.	.	22	21351560	21351561	22q11.21	T	A	T/A	+	NP_006758.2	8216	snv	643	465
C04	SPTA1	c.1249-1G>T	.	splice-3	NM_003126.2	IVS9	0.244111	.	.	.	.	.	1	158644220	158644221	1q23.1	C	A	C/A	-	NP_003117.2	6708	snv	467	261
C04	GATA2	c.295G>T	p.D99Y	missense	NM_001145661.1	EX4	0.012251	.	.	.	.	.	3	128205145	128205146	3q21.3	C	A	C/A	-	NP_001139133.1	2624	snv	653	589
C04	EPHA7	c.2519T>C	p.M840T	missense	NM_004440.3	EX14	0.095847	.	.	.	.	.	6	93964377	93964378	6q16.1	A	G	A/G	-	NP_004431.1	2045	snv	313	219
C04	TNFAIP3	c.1364G>T	p.G455V	missense	NM_006290.3	EX7	0.011866	.	.	.	.	.	6	138199945	138199946	6q23.3	G	T	G/T	+	NP_006281.1	7128	snv	927	638
C04	CDKN2B	c.71G>T	p.R24L	missense	NM_078487.2	EX1	0.01443	.	.	.	.	.	9	22008881	22008882	9p21.3	C	A	C/A	-	NP_511042.1	1030	snv	693	550
C04	RET	c.973G>A	p.A325T	missense	NM_020630.4	EX5	0.021374	.	.	.	.	.	10	43601928	43601929	10q11.21	G	A	G/A	+	NP_065681.1	5979	snv	655	516
C04	RET	c.983C>A	p.T328N	missense	NM_020630.4	EX5	0.022762	.	.	.	.	.	10	43601938	43601939	10q11.21	C	A	C/A	+	NP_065681.1	5979	snv	659	512
C04	RAD52	c.850G>C	p.A284P	missense	NM_134424.2	EX9	0.120079	.	.	.	.	.	12	1025524	1025525	12p13.33	C	G	C/G	-	NP_602296.2	5893	snv	508	394
C04	ERBB2	c.2801A>C	p.E934A	missense	NM_001005862.1	EX27	0.107143	.	.	.	.	.	17	37882832	37882833	17q12	A	C	A/C	+	NP_001005862.1	2064	snv	56	29
C04	MUC16	c.16796A>G	p.Q5599R	missense	NM_024690.2	EX3	0.046954	.	.	.	.	.	19	9070649	9070650	19p13.2	T	C	T/C	-	NP_078966.2	94025	snv	788	675
C04	BRD4	c.577G>A	p.V193I	missense	NM_058243.2	EX5	0.143902	.	.	.	.	.	19	15376436	15376437	19p13.12	C	T	C/T	-	NP_490597.1	23476	snv	410	343
C04	CEBPA	c.431A>C	p.E144A	missense	NM_004364.3	EX1E	0.020101	.	.	.	.	.	19	33792889	33792890	19q13.11	T	G	T/G	-	NP_004355.2	1050	snv	597	637
C04	KDM6A	c.3586A[2>1]	p.N1196Ifs*25	frameshift	NM_021140.2	EX25	0.229682	.	.	.	.	.	X	44949024	44949025	Xp11.3	A	.	A/.	+	NP_066963.2	7403	del	283	214
C05	SPEN	c.8455T>A	p.Y2819N	missense	NM_015001.2	EX11	0.012195	.	.	.	.	.	1	16261189	16261190	1p36.13	T	A	T/A	+	NP_055816.2	23013	snv	820	526
C05	JUN	c.668A>T	p.Q223L	missense	NM_002228.3	EX1E	0.011628	.	.	.	.	.	1	59248074	59248075	1p32.1	T	A	T/A	-	NP_002219.1	3725	snv	946	635
C05	MYCN	c.614T>G	p.V205G	missense	NM_005378.4	EX2	0.012438	.	.	.	.	.	2	16082799	16082800	2p24.3	T	G	T/G	+	NP_005369.2	4613	snv	804	372
C05	MSH6	c.250G>A	p.A84T	missense	NM_000179.2	EX1	0.030162	.	.	.	.	.	2	48010621	48010622	2p16.3	G	A	G/A	+	NP_000170.1	2956	snv	431	242
C05	MSH6	c.1892C[2>3]	p.K632Qfs*8	frameshift	NM_000179.2	EX4	0.024557	.	.	.	.	.	2	48027013	48027013	2p16.3	.	C	./C	+	NP_000170.1	2956	ins	733	432
C05	TGFBR2	c.1235T>G	p.V412G	missense	NM_001024847.2	EX5	0.031792	.	.	.	.	.	3	30713834	30713835	3p24.1	T	G	T/G	+	NP_001020018.1	7048	snv	692	386
C05	MYD88	c.134G>A	p.R45H	missense	NM_001172567.1	EX1	0.011435	.	.	.	.	.	3	38180285	38180286	3p22.2	G	A	G/A	+	NP_001166038.1	4615	snv	962	687
C05	SOX2	c.138T>G	p.N46K	missense	NM_003106.3	EX1E	0.01938	.	.	.	.	.	3	181430285	181430286	3q26.33	T	G	T/G	+	NP_003097.1	6657	snv	774	528
C05	SLIT2	c.3725T>A	p.I1242N	missense	NM_004787.1	EX34	0.020513	.	.	.	.	.	4	20611667	20611668	4p15.31	T	A	T/A	+	NP_004778.1	9353	snv	585	286
C05	RASA1	c.428T>C	p.L143P	missense	NM_002890.2	EX1	0.021077	.	.	.	.	.	5	86564695	86564696	5q14.3	T	C	T/C	+	NP_002881.1	5921	snv	427	217
C05	CSF1R	c.307+2T>G	.	splice-5	NM_005211.3	IVS3	0.01982	.	.	.	.	.	5	149460327	149460328	5q32	A	C	A/C	-	NP_005202.2	1436	snv	555	317
C05	GRM3	c.658G>T	p.G220C	missense	NM_000840.2	EX3	0.015713	.	.	.	.	.	7	86415765	86415766	7q21.12	G	T	G/T	+	NP_000831.2	2913	snv	891	505
C05	PIK3CG	c.202G>C	p.E68Q	missense	NM_002649.2	EX2	0.013786	.	.	.	.	.	7	106508207	106508208	7q22.3	G	C	G/C	+	NP_002640.2	5294	snv	943	670
C05	PTPRD	c.3968G>A	p.R1323H	missense	NM_002839.3	EX34	0.026239	.	.	.	.	.	9	8449744	8449745	9p24.1	C	T	C/T	-	NP_002830.1	5789	snv	343	211
C05	GLI1	c.2645A>G	p.D882G	missense	NM_005269.2	EX12E	0.021226	.	.	.	.	.	12	57865167	57865168	12q13.3	A	G	A/G	+	NP_005260.1	2735	snv	424	215
C05	MAP2K1	c.157T>C	p.F53L	missense	NM_002755.3	EX2	0.014545	555604	lymphoid_neoplasm [diffuse_large_B_cell_lymphoma|primary_mediastinal_B_cell_lymphoma|NS]	ENST00000307102: c.157T>C (p.F53L)	RSS	haematopoietic_and_lymphoid_tissue [mediastinum|NS|NS]	15	66727440	66727441	15q22.31	T	C	T/C	+	NP_002746.1	5604	snv	825	533
C05	MAP2K1	c.788T>A	p.I263N	missense	NM_002755.3	EX7	0.017442	.	.	.	.	.	15	66777421	66777422	15q22.31	T	A	T/A	+	NP_002746.1	5604	snv	688	377
C05	AXIN1	c.1672G>C	p.A558P	missense	NM_003502.3	EX6	0.014192	.	.	.	.	.	16	347833	347834	16p13.3	C	G	C/G	-	NP_003493.1	8312	snv	916	587
C05	TSC2	c.5068+2T>C	.	splice-5	NM_000548.3	IVS39	0.016279	.	.	.	.	.	16	2137943	2137944	16p13.3	T	C	T/C	+	NP_000539.2	7249	snv	430	256
C05	PALB2	c.406delA	p.S136Vfs*41	frameshift	NM_024675.3	EX4	0.016968	.	.	.	.	.	16	23647460	23647461	16p12.2	T	.	T/.	-	NP_078951.2	79728	del	884	473
C05	CDH1	c.531+1G>A	.	splice-5	NM_004360.3	IVS4	0.019967	4756923	carcinoma [ductal_carcinoma|NS|NS]	ENST00000261769: c.531+1G>A (p.?)	CSV	breast [NS|NS|NS]	16	68842470	68842471	16q22.1	G	A	G/A	+	NP_004351.1	999	snv	601	306
C05	ERBB2	c.3014C>A	p.P1005H	missense	NM_001005862.1	EX28	0.021645	.	.	.	.	.	17	37883200	37883201	17q12	C	A	C/A	+	NP_001005862.1	2064	snv	462	310
C05	AXIN2	c.1508A>G	p.K503R	missense	NM_004655.3	EX6	0.010479	.	.	.	.	.	17	63533645	63533646	17q24.1	T	C	T/C	-	NP_004646.3	8313	snv	668	400
C05	SRSF2	c.242A>G	p.D81G	missense	NM_001195427.1	EX1	0.012165	.	.	.	.	.	17	74733000	74733001	17q25.1	T	C	T/C	-	NP_001182356.1	6427	snv	822	594
C05	SRSF2	c.230G>C	p.G77A	missense	NM_001195427.1	EX1	0.020316	.	.	.	.	.	17	74733012	74733013	17q25.1	C	G	C/G	-	NP_001182356.1	6427	snv	886	622
C05	DOT1L	c.2033C>T	p.A678V	missense	NM_032482.2	EX20	0.026059	355096	carcinoma [adenocarcinoma|NS|NS]	ENST00000221482: c.2033C>T (p.A678V)	VUO	lung [NS|NS|NS]	19	2216388	2216389	19p13.3	C	T	C/T	+	NP_115871.1	84444	snv	307	221
C05	PTPRS	c.5032A>G	p.T1678A	missense	NM_002850.3	EX32	0.019851	.	.	.	.	.	19	5211998	5211999	19p13.3	T	C	T/C	-	NP_002841.3	5802	snv	403	292
C05	KEAP1	c.1046A>G	p.D349G	missense	NM_203500.1	EX3	0.013333	.	.	.	.	.	19	10602531	10602532	19p13.2	T	C	T/C	-	NP_987096.1	9817	snv	1125	718
C05	NOTCH3	c.5735T>A	p.L1912Q	missense	NM_000435.2	EX31	0.02459	.	.	.	.	.	19	15276258	15276259	19p13.12	A	T	A/T	-	NP_000426.2	4854	snv	732	458
C05	NOTCH3	c.4931T>C	p.L1644P	missense	NM_000435.2	EX27	0.011247	.	.	.	.	.	19	15281324	15281325	19p13.12	A	G	A/G	-	NP_000426.2	4854	snv	978	596
C05	BBC3	c.26A>T	p.Q9L	missense	NM_001127240.2	EX1	0.015524	.	.	.	.	.	19	47735833	47735834	19q13.32	T	A	T/A	-	NP_001120712.1	27113	snv	773	420
C06	KIF1B	c.4406G>A	p.R1469H	missense	NM_015074.3	EX41	0.053364	3399500	glioma [astrocytoma_Grade_IV|glioblastoma_multiforme|NS]	ENST00000263934: c.4406G>A (p.R1469H)	CSV	central_nervous_system [brain|NS|NS]	1	10425497	10425498	1p36.22	G	A	G/A	+	NP_055889.2	23095	snv	431	322
C06	ARID1A	c.1723C>T	p.Q575*	nonsense	NM_006015.4	EX3	0.037791	.	.	.	.	.	1	27058014	27058015	1p36.11	C	T	C/T	+	NP_006006.3	8289	snv	688	523
C06	NTRK1	c.394T>A	p.W132R	missense	NM_001007792.1	EX6	0.03481	.	.	.	.	.	1	156837950	156837951	1q23.1	T	A	T/A	+	NP_001007793.1	4914	snv	316	249
C06	RYR2	c.4102C>A	p.P1368T	missense	NM_001035.2	EX31	0.026465	.	.	.	.	.	1	237754233	237754234	1q43	C	A	C/A	+	NP_001026.2	6262	snv	529	402
C06	RASA1	c.428T>C	p.L143P	missense	NM_002890.2	EX1	0.024752	.	.	.	.	.	5	86564695	86564696	5q14.3	T	C	T/C	+	NP_002881.1	5921	snv	404	286
C06	ESR1	c.848C>T	p.A283V	missense	NM_001122742.1	EX6	0.052933	5780168	carcinoma [ductal_carcinoma|NS|NS]	ENST00000440973: c.848C>T (p.A283V)	CSV	breast [NS|NS|NS]	6	152265394	152265395	6q25.1	C	T	C/T	+	NP_001116214.1	2099	snv	699	496
C06	MLL3	c.7940G>C	p.R2647T	missense	NM_170606.2	EX38	0.032911	.	.	.	.	.	7	151874597	151874598	7q36.1	C	G	C/G	-	NP_733751.2	58508	snv	395	273
C06	PTPRD	c.3506T>A	p.L1169Q	missense	NM_002839.3	EX32	0.011765	.	.	.	.	.	9	8465673	8465674	9p24.1	A	T	A/T	-	NP_002830.1	5789	snv	510	306
C06	PTCH1	c.4163G>A	p.G1388E	missense	NM_000264.3	EX23	0.013453	.	.	.	.	.	9	98209374	98209375	9q22.32	C	T	C/T	-	NP_000255.2	5727	snv	892	653
C06	MLL	c.10117C>G	p.L3373V	missense	NM_001197104.1	EX27	0.013834	.	.	.	.	.	11	118376723	118376724	11q23.3	C	G	C/G	+	NP_001184033.1	4297	snv	1012	758
C06	DICER1	c.5213C>T	p.A1738V	missense	NM_177438.2	EX24	0.013433	.	.	.	.	.	14	95560375	95560376	14q32.13	G	A	G/A	-	NP_803187.1	23405	snv	670	524
C06	TSC2	c.5058G>C	p.Q1686H	missense	NM_000548.3	EX39	0.014737	.	.	.	.	.	16	2137931	2137932	16p13.3	G	C	G/C	+	NP_000539.2	7249	snv	475	363
C06	ANKRD11	c.1838C>A	p.S613Y	missense	NM_001256182.1	EX10	0.015603	.	.	.	.	.	16	89351111	89351112	16q24.3	G	T	G/T	-	NP_001243111.1	29123	snv	705	542
C06	MUC16	c.8708A>T	p.K2903M	missense	NM_024690.2	EX1	0.0401	.	.	.	.	.	19	9083106	9083107	19p13.2	T	A	T/A	-	NP_078966.2	94025	snv	798	629
C06	CIC	c.169G>A	p.E57K	missense	NM_015125.3	EX2	0.02924	.	.	.	.	.	19	42791023	42791024	19q13.2	G	A	G/A	+	NP_055940.3	23152	snv	684	469
C07	PIK3CD	c.2606A>G	p.D869G	missense	NM_005026.3	EX21	0.023148	.	.	.	.	.	1	9784037	9784038	1p36.22	A	G	A/G	+	NP_005017.3	5293	snv	432	169
C07	NTRK1	c.814C>T	p.P272S	missense	NM_001007792.1	EX9	0.014417	.	.	.	.	.	1	156843477	156843478	1q23.1	C	T	C/T	+	NP_001007793.1	4914	snv	763	523
C07	FGFR4	c.772A>T	p.N258Y	missense	NM_213647.1	EX7	0.012903	.	.	.	.	.	5	176519365	176519366	5q35.2	A	T	A/T	+	NP_998812.1	2264	snv	620	445
C07	DAXX	c.1658C>T	p.S553F	missense	NM_001141970.1	EX6	0.013351	.	.	.	.	.	6	33287474	33287475	6p21.32	G	A	G/A	-	NP_001135442.1	1616	snv	749	463
C07	DICER1	c.5197A>G	p.T1733A	missense	NM_177438.2	EX24	0.011468	.	.	.	.	.	14	95560391	95560392	14q32.13	T	C	T/C	-	NP_803187.1	23405	snv	872	589
C07	SMAD3	c.1058C>T	p.A353V	missense	NM_005902.3	EX8	0.016393	.	.	.	.	.	15	67479750	67479751	15q22.33	C	T	C/T	+	NP_005893.1	4088	snv	671	449
C07	IDH2	c.1080+2T>C	.	splice-5	NM_002168.2	IVS8	0.044248	.	.	.	.	.	15	90628504	90628505	15q26.1	A	G	A/G	-	NP_002159.2	3418	snv	226	114
C07	TP53	c.396G>T	p.K132N	missense	NM_000546.5	EX5	0.107675	10991	carcinoma [NS|NS|NS]	ENST00000269305: c.396G>T (p.K132N)	RSS	breast [NS|NS|NS]	17	7578533	7578534	17p13.1	C	A	C/A	-	NP_000537.3	7157	snv	873	642
C07	FLCN	c.559C>A	p.P187T	missense	NM_144997.5	EX6	0.022305	.	.	.	.	.	17	17127294	17127295	17p11.2	G	T	G/T	-	NP_659434.2	201163	snv	538	377
C07	ERBB2	c.275C>T	p.P92L	missense	NM_001005862.1	EX6	0.062857	705320	carcinoma [squamous_cell_carcinoma|NS|NS]	ENST00000269571: c.365C>T (p.P122L)	VUO	lung [NS|NS|NS]	17	37864712	37864713	17q12	C	T	C/T	+	NP_001005862.1	2064	snv	350	196
C07	JAK3	c.1847G>A	p.G616D	missense	NM_000215.3	EX14	0.018893	.	.	.	.	.	19	17946799	17946800	19p13.11	C	T	C/T	-	NP_000206.2	3718	snv	741	483
C07	CEBPA	c.431A>C	p.E144A	missense	NM_004364.3	EX1E	0.012931	.	.	.	.	.	19	33792889	33792890	19q13.11	T	G	T/G	-	NP_004355.2	1050	snv	696	247
C07	MLL4	c.2422CAG[5>4]	p.Q808[5>4]	cds-del	NM_014727.1	EX3	0.010944	.	.	.	.	.	19	36212670	36212673	19q13.12	CAG	.	CAG/.	+	NP_055542.1	9757	del	731	461
C08	SPEN	c.6200C>T	p.P2067L	missense	NM_015001.2	EX11	0.162694	.	.	.	.	.	1	16258934	16258935	1p36.13	C	T	C/T	+	NP_055816.2	23013	snv	965	634
C08	ARID1A	c.3211A[6>7]	p.W1073Mfs*32	frameshift	NM_006015.4	EX12	0.163907	4663223	carcinoma [adenocarcinoma|NS|NS]	ENST00000324856: c.3210_3211insA (p.W1073fs*32)	CSV	large_intestine [caecum|NS|NS]	1	27097621	27097621	1p36.11	.	A	./A	+	NP_006006.3	8289	ins	604	354
C08	ARID1A	c.5359GA[2>1]	p.E1787Dfs*14	frameshift	NM_006015.4	EX20E	0.140933	.	.	.	.	.	1	27105747	27105749	1p36.11	GA	.	GA/.	+	NP_006006.3	8289	del	965	569
C08	CXCR4	c.832A>G	p.N278D	missense	NM_003467.2	EX2E	0.17412	.	.	.	.	.	2	136872665	136872666	2q22.1	T	C	T/C	-	NP_003458.1	7852	snv	1051	653
C08	LRP1B	c.7424G>A	p.C2475Y	missense	NM_018557.2	EX45	0.048733	.	.	.	.	.	2	141298630	141298631	2q22.1	C	T	C/T	-	NP_061027.2	53353	snv	513	426
C08	TTN	c.17535A>T	p.K5845N	missense	NM_001267550.1	EX60	0.137333	.	.	.	.	.	2	179595856	179595857	2q31.2	T	A	T/A	-	NP_001254479.1	7273	snv	750	449
C08	TTN	c.2782G>T	p.E928*	nonsense	NM_001267550.1	EX17	0.175	.	.	.	.	.	2	179648505	179648506	2q31.2	C	A	C/A	-	NP_001254479.1	7273	snv	160	98
C08	FOXL2	c.166C>A	p.P56T	missense	NM_023067.3	EX1E	0.010917	.	.	.	.	.	3	138665398	138665399	3q22.3	G	T	G/T	-	NP_075555.1	668	snv	916	523
C08	PIK3CA	c.1035T>A	p.N345K	missense	NM_006218.2	EX5	0.135542	132748	carcinoma [NS|NS|NS]	ENST00000263967: c.1035T>A (p.N345K)	CSV	biliary_tract [bile_duct|NS|NS]	3	178921552	178921553	3q26.32	T	A	T/A	+	NP_006209.2	5290	snv	332	225
C08	INPP4B	c.875A>G	p.H292R	missense	NM_003866.2	EX14	0.064767	.	.	.	.	.	4	143130140	143130141	4q31.21	T	C	T/C	-	NP_003857.2	8821	snv	386	274
C08	MAP3K1	c.4522T>G	p.F1508V	missense	NM_005921.1	EX20E	0.173793	.	.	.	.	.	5	56189489	56189490	5q11.2	T	G	T/G	+	NP_005912.1	4214	snv	725	531
C08	MSH3	c.1141A[8>7]	p.K383Rfs*32	frameshift	NM_002439.4	EX7	0.110482	1438888	malignant_melanoma [NS|NS|NS]	NM_002439.1: c.1114delA (p.K374fs*32)	CSV	NS [NS|NS|NS]	5	79970914	79970915	5q14.1	A	.	A/.	+	NP_002430.3	4437	del	353	232
C08	RAD50	c.2157A[9>8]	p.K722Rfs*14	frameshift	NM_005732.3	EX13	0.159633	1433045	carcinoma [NS|NS|NS]	ENST00000265335: c.2157delA (p.K722fs*14)	CSV	breast [NS|NS|NS]	5	131931451	131931452	5q31.1	A	.	A/.	+	NP_005723.2	10111	del	545	368
C08	GABRA6	c.242T[7>8]	p.R84Pfs*6	frameshift	NM_000811.2	EX4	0.12782	1180995	carcinoma [adenocarcinoma|NS|NS]	ENST00000274545: c.241_242insT (p.R84fs*6)	CSV	large_intestine [colon|NS|NS]	5	161115970	161115970	5q34	.	T	./T	+	NP_000802.2	2559	ins	532	280
C08	HIST1H3B	c.295G>C	p.A99P	missense	NM_003537.3	EX1E	0.016447	.	.	.	.	.	6	26031993	26031994	6p22.2	C	G	C/G	-	NP_003528.1	8358	snv	608	334
C08	ROS1	c.1928T>C	p.M643T	missense	NM_002944.2	EX13	0.132388	.	.	.	.	.	6	117709028	117709029	6q22.1	A	G	A/G	-	NP_002935.2	6098	snv	846	592
C08	TNFAIP3	c.2282G>A	p.R761H	missense	NM_006290.3	EX9E	0.12907	.	.	.	.	.	6	138202364	138202365	6q23.3	G	A	G/A	+	NP_006281.1	7128	snv	860	510
C08	ZBTB2	c.307C>T	p.H103Y	missense	NM_020861.1	EX3E	0.164706	.	.	.	.	.	6	151687893	151687894	6q25.1	G	A	G/A	-	NP_065912.1	57621	snv	425	272
C08	ARID1B	c.2497C>T	p.Q833*	nonsense	NM_020732.3	EX8	0.107547	.	.	.	.	.	6	157454286	157454287	6q25.3	C	T	C/T	+	NP_065783.3	57492	snv	530	377
C08	CARD11	c.2497C>T	p.P833S	missense	NM_032415.4	EX18	0.079545	4481281	carcinoma [squamous_cell_carcinoma|NS|NS]	ENST00000396946: c.2497C>T (p.P833S)	CSV	skin [head_neck|NS|NS]	7	2959018	2959019	7p22.2	G	A	G/A	-	NP_115791.3	84433	snv	792	389
C08	CARD11	c.1657C[7>6]	p.R555Gfs*45	frameshift	NM_032415.4	EX13	0.152273	1450247	malignant_melanoma [NS|NS|NS]	ENST00000396946: c.1663delC (p.R555fs*45)	CSV	NS [NS|NS|NS]	7	2968322	2968323	7p22.2	G	.	G/.	-	NP_115791.3	84433	del	440	205
C08	CARD11	c.598G>A	p.D200N	missense	NM_032415.4	EX5	0.107191	1089014	carcinoma [endometrioid_carcinoma|NS|NS]	ENST00000396946: c.598G>A (p.D200N)	VUO	endometrium [NS|NS|NS]	7	2983931	2983932	7p22.2	C	T	C/T	-	NP_115791.3	84433	snv	737	368
C08	GRM3	c.325T>G	p.S109A	missense	NM_000840.2	EX2	0.012597	.	.	.	.	.	7	86394785	86394786	7q21.11	T	G	T/G	+	NP_000831.2	2913	snv	1032	585
C08	KEL	c.1918G[6>7]	p.L642Afs*42	frameshift	NM_000420.2	EX17	0.122699	.	.	.	.	.	7	142639979	142639979	7q34	.	C	./C	-	NP_000411.1	3792	ins	489	275
C08	NRG1	c.-233-u1_-232delTTT	.	span	NM_013962.2	.-EX1	0.291429	.	.	.	.	.	8	31497266	31497269	8p12	TTT	.	TTT/.	+	NP_039256.2	3084	del	350	158
C08	SOX17	c.344G>A	p.R115Q	missense	NM_022454.3	EX2E	0.092767	.	.	.	.	.	8	55371653	55371654	8q11.23	G	A	G/A	+	NP_071899.1	64321	snv	636	329
C08	ABL1	c.2537C>G	p.A846G	missense	NM_005157.4	EX11E	0.010568	.	.	.	.	.	9	133760213	133760214	9q34.12	C	G	C/G	+	NP_005148.2	25	snv	757	466
C08	TSC1	c.598G>A	p.V200I	missense	NM_000368.4	EX7	0.082243	.	.	.	.	.	9	135797270	135797271	9q34.13	C	T	C/T	-	NP_000359.1	7248	snv	535	329
C08	NOTCH1	c.4049G>A	p.R1350H	missense	NM_017617.3	EX25	0.162371	.	.	.	.	.	9	139400298	139400299	9q34.3	C	T	C/T	-	NP_060087.3	4851	snv	388	249
C08	NOTCH1	c.1393G>A	p.A465T	missense	NM_017617.3	EX8	0.031065	1217602	glioma [NS|NS|NS]	ENST00000277541: c.1393G>A (p.A465T)	CSV	central_nervous_system [brain|NS|NS]	9	139412251	139412252	9q34.3	C	T	C/T	-	NP_060087.3	4851	snv	676	381
C08	FGFR2	c.181C>T	p.R61C	missense	NM_000141.4	EX3	0.179894	.	.	.	.	.	10	123325146	123325147	10q26.13	G	A	G/A	-	NP_000132.3	2263	snv	756	461
C08	AIP	c.850G>A	p.A284T	missense	NM_003977.2	EX6E	0.0144	.	.	.	.	.	11	67258320	67258321	11q13.2	G	A	G/A	+	NP_003968.2	9049	snv	625	321
C08	YAP1	c.1046G>A	p.R349H	missense	NM_001130145.2	EX7	0.022617	.	.	.	.	.	11	102094365	102094366	11q22.1	G	A	G/A	+	NP_001123617.1	10413	snv	619	387
C08	KDM5A	c.3590A[8>7]	p.G1200Dfs*9	frameshift	NM_001042603.1	EX23	0.173659	1180773	malignant_melanoma [NS|NS|NS]	ENST00000399788: c.3597delA (p.G1200fs*9)	CSV	NS [NS|NS|NS]	12	416952	416953	12p13.33	T	.	T/.	-	NP_001036068.1	5927	del	1025	628
C08	MLL2	c.12505G>T	p.G4169W	missense	NM_003482.3	EX39	0.142082	.	.	.	.	.	12	49425982	49425983	12q13.12	C	A	C/A	-	NP_003473.3	8085	snv	922	504
C08	MLL2	c.11202GCA[7>5]	p.Q3735[11>9]	cds-del	NM_003482.3	EX39	0.144958	5160495	carcinoma [adenocarcinoma|NS|NS]	ENST00000301067: c.11217_11222delGCAGCA (p.Q3744_Q3745delQQ)	CSV	large_intestine [colon|ascending|NS]	12	49427265	49427271	12q13.12	TGCTGC	.	TGCTGC/.	-	NP_003473.3	8085	del	476	289
C08	MLL2	c.7375T>C	p.S2459P	missense	NM_003482.3	EX31	0.190647	.	.	.	.	.	12	49434177	49434178	12q13.12	A	G	A/G	-	NP_003473.3	8085	snv	556	315
C08	MLL2	c.3868C>T	p.R1290W	missense	NM_003482.3	EX11	0.156764	4042398	carcinoma [NS|NS|NS]	ENST00000301067: c.3868C>T (p.R1290W)	CSV	prostate [NS|NS|NS]	12	49443502	49443503	12q13.12	G	A	G/A	-	NP_003473.3	8085	snv	791	471
C08	ERBB3	c.1468C>T	p.R490C	missense	NM_001982.3	EX12	0.20607	.	.	.	.	.	12	56487321	56487322	12q13.2	C	T	C/T	+	NP_001973.2	2065	snv	626	413
C08	LATS2	c.1249G>A	p.G417S	missense	NM_014572.2	EX4	0.210101	.	.	.	.	.	13	21562669	21562670	13q12.11	C	T	C/T	-	NP_055387.2	26524	snv	495	268
C08	BRCA2	c.2582A[7>8]	p.N863Kfs*18	frameshift	NM_000059.3	EX11	0.137376	.	.	.	.	.	13	32911073	32911073	13q13.1	.	A	./A	+	NP_000050.2	675	ins	808	522
C08	ERCC5	c.1537G>A	p.A513T	missense	NM_000123.3	EX8	0.164706	696103	carcinoma [adenocarcinoma|NS|NS]	ENST00000355739: c.1537G>A (p.A513T)	VUO	large_intestine [NS|NS|NS]	13	103515035	103515036	13q33.1	G	A	G/A	+	NP_000114.2	2073	snv	1020	682
C08	IRS2	c.3871G[5>4]	p.G1292Vfs*39	frameshift	NM_003749.2	EX1	0.137741	.	.	.	.	.	13	110434525	110434526	13q34	C	.	C/.	-	NP_003740.2	8660	del	726	429
C08	DICER1	c.5197A>G	p.T1733A	missense	NM_177438.2	EX24	0.01385	.	.	.	.	.	14	95560391	95560392	14q32.13	T	C	T/C	-	NP_803187.1	23405	snv	722	450
C08	SMAD3	c.1058C>T	p.A353V	missense	NM_005902.3	EX8	0.020029	.	.	.	.	.	15	67479750	67479751	15q22.33	C	T	C/T	+	NP_005893.1	4088	snv	699	425
C08	NTRK3	c.1085G>T	p.C362F	missense	NM_001012338.2	EX10	0.171696	.	.	.	.	.	15	88678450	88678451	15q25.3	C	A	C/A	-	NP_001012338.1	4916	snv	961	583
C08	ZFHX3	c.10209C[7>6]	p.A3407Lfs*78	frameshift	NM_006885.3	EX10E	0.3	4614392	carcinoma [adenocarcinoma|NS|NS]	ENST00000268489: c.10215delC (p.A3407fs*78)	VUO	large_intestine [NS|NS|NS]	16	72821959	72821960	16q22.2	G	.	G/.	-	NP_008816.3	463	del	1220	700
C08	TP53	c.528C[5>6]	p.H178Pfs*3	frameshift	NM_000546.5	EX5	0.147727	1630425	adrenal_cortical_adenoma [non_functioning|NS|NS]	ENST00000269305: c.532_533insC (p.H178fs*3)	CSV	adrenal_gland [adrenal_gland|NS|NS]	17	7578397	7578397	17p13.1	.	G	./G	-	NP_000537.3	7157	ins	880	557
C08	FLCN	c.559C>A	p.P187T	missense	NM_144997.5	EX6	0.020619	.	.	.	.	.	17	17127294	17127295	17p11.2	G	T	G/T	-	NP_659434.2	201163	snv	582	326
C08	BRCA1	c.1757C>A	p.P586H	missense	NM_007294.3	EX10	0.145086	.	.	.	.	.	17	41245790	41245791	17q21.31	G	T	G/T	-	NP_009225.1	672	snv	641	406
C08	RNF43	c.1970G[7>6]	p.G659Vfs*41	frameshift	NM_017763.4	EX9	0.336134	270052	carcinoma [NS|NS|NS]	ENST00000407977: c.1976delG (p.G659fs*41)	CSV	biliary_tract [bile_duct|NS|NS]	17	56435160	56435161	17q22	C	.	C/.	-	NP_060233.3	54894	del	952	553
C08	PTPRS	c.138G[6>5]	p.G48Vfs*17	frameshift	NM_002850.3	EX3	0.194079	.	.	.	.	.	19	5274303	5274304	19p13.3	C	.	C/.	-	NP_002841.3	5802	del	304	172
C08	NOTCH3	c.5398G[7>8]	p.A1802Gfs*8	frameshift	NM_000435.2	EX30	0.165425	1391039	carcinoma [adenocarcinoma|NS|NS]	ENST00000263388: c.5404_5405insG (p.A1802fs*8)	CSV	large_intestine [caecum|NS|NS]	19	15276860	15276860	19p13.12	.	C	./C	-	NP_000426.2	4854	ins	671	451
C08	CEBPA	c.431A>C	p.E144A	missense	NM_004364.3	EX1E	0.021374	.	.	.	.	.	19	33792889	33792890	19q13.11	T	G	T/G	-	NP_004355.2	1050	snv	655	208
C08	MLL4	c.6408C[6>7]	p.A2139Gfs*6	frameshift	NM_014727.1	EX28	0.196328	.	.	.	.	.	19	36223857	36223857	19q13.12	.	C	./C	+	NP_055542.1	9757	ins	708	470
C08	CIC	c.3738C[6>5]	p.P1248Hfs*54	frameshift	NM_015125.3	EX15	0.175	252977	carcinoma [adenocarcinoma|NS|NS]	ENST00000160740: c.3738delC (p.P1248fs*54)	VUO	large_intestine [NS|NS|NS]	19	42797375	42797376	19q13.2	C	.	C/.	+	NP_055940.3	23152	del	680	385
C08	PPP2R1A	c.143G>A	p.R48Q	missense	NM_014225.5	EX2	0.207792	5347011	carcinoma [endometrioid_carcinoma|NS|NS]	ENST00000322088: c.143G>A (p.R48Q)	VUO	endometrium [NS|NS|NS]	19	52705260	52705261	19q13.41	G	A	G/A	+	NP_055040.2	5518	snv	308	202
C08	ASXL1	c.1216G>T	p.G406W	missense	NM_015338.5	EX12	0.183236	.	.	.	.	.	20	31021216	31021217	20q11.21	G	T	G/T	+	NP_056153.2	171023	snv	1026	586
C08	CHEK2	c.538C>T	p.R180C	missense	NM_007194.3	EX4	0.10503	5648771	carcinoma [squamous_cell_carcinoma|NS|NS]	ENST00000328354: c.538C>T (p.R180C)	CSV	oesophagus [NS|NS|NS]	22	29121018	29121019	22q12.1	G	A	G/A	-	NP_009125.1	11200	snv	676	430
C08	NF2	c.1100C>T	p.A367V	missense	NM_000268.3	EX11	0.070485	.	.	.	.	.	22	30067914	30067915	22q12.2	C	T	C/T	+	NP_000259.1	4771	snv	454	283
C08	KDM6A	c.1842ACTC[2>1]	p.T616Yfs*8	frameshift	NM_021140.2	EX16	0.333333	1745415	carcinoma [transitional_cell_carcinoma|NS|NS]	NM_021140.1: c.1841_1844delCACT (p.T616fs*8)	CSV	urinary_tract [bladder|NS|NS]	X	44922979	44922983	Xp11.3	CACT	.	CACT/.	+	NP_066963.2	7403	del	117	73
C08	ARAF	c.308G>A	p.R103Q	missense	NM_001654.4	EX5	0.379501	.	.	.	.	.	X	47424387	47424388	Xp11.23	G	A	G/A	+	NP_001645.1	369	snv	361	183
C08	AR	c.791G[6>7]	p.D266Gfs*39	frameshift	NM_000044.3	EX1	0.239919	.	.	.	.	.	X	66765778	66765778	Xq12	.	G	./G	+	NP_000035.2	367	ins	496	291
C08	MED12	c.6288GCA[7>5]	p.Q2090[26>24]	cds-del	NM_005120.2	EX43	0.293478	.	.	.	.	.	X	70361097	70361103	Xq13.1	CAGCAG	.	CAGCAG/.	+	NP_005111.2	9968	del	92	57
C08	TAF1	c.2525G>A	p.R842Q	missense	NM_004606.3	EX16	0.0301	1133870	carcinoma [NS|NS|NS]	ENST00000276072: c.2525G>A (p.R842Q)	CSV	urinary_tract [bladder|NS|NS]	X	70608123	70608124	Xq13.1	G	A	G/A	+	NP_004597.2	6872	snv	299	166
C08	BCORL1	c.2668C>T	p.R890W	missense	NM_021946.4	EX3	0.360684	.	.	.	.	.	X	129149415	129149416	Xq26.1	C	T	C/T	+	NP_068765.3	63035	snv	585	339
C09	MYC	c.530C>T	p.P177L	missense	NM_002467.4	EX2	0.010493	.	.	.	.	.	8	128750992	128750993	8q24.21	C	T	C/T	+	NP_002458.2	4609	snv	953	653
C09	ERBB2	c.3014C>A	p.P1005H	missense	NM_001005862.1	EX28	0.025	.	.	.	.	.	17	37883200	37883201	17q12	C	A	C/A	+	NP_001005862.1	2064	snv	480	344
C09	INSR	c.142C>T	p.H48Y	missense	NM_000208.2	EX2	0.012121	.	.	.	.	.	19	7267865	7267866	19p13.2	G	A	G/A	-	NP_000199.2	3643	snv	495	357
C10	PARP1	c.2161T>C	p.S721P	missense	NM_001618.3	EX16	0.039548	.	.	.	.	.	1	226556015	226556016	1q42.12	A	G	A/G	-	NP_001609.2	142	snv	177	88
C10	TTN	c.20944T>A	p.Y6982N	missense	NM_001267550.1	EX72	0.091255	.	.	.	.	.	2	179589157	179589158	2q31.2	A	T	A/T	-	NP_001254479.1	7273	snv	526	333
C10	NRG1	c.274C>T	p.R92W	missense	NM_013962.2	EX1	0.042254	.	.	.	.	.	8	31497773	31497774	8p12	C	T	C/T	+	NP_039256.2	3084	snv	284	138
C10	RECQL4	c.707G>A	p.G236D	missense	NM_004260.3	EX5	0.022124	.	.	.	.	.	8	145741795	145741796	8q24.3	C	T	C/T	-	NP_004251.3	9401	snv	452	238
C10	TP53	c.586C>T	p.R196*	nonsense	NM_000546.5	EX6	0.135556	10705	malignant_melanoma [NS|NS|NS]	ENST00000269305: c.586C>T (p.R196*)	RSS	NS [NS|NS|NS]	17	7578262	7578263	17p13.1	G	A	G/A	-	NP_000537.3	7157	snv	450	259
C10	TCF3	c.1631C>T	p.A544V	missense	NM_003200.3	EX18	0.0112	3692456	carcinoma [adenocarcinoma|NS|NS]	ENST00000262965: c.1631C>T (p.A544V)	CSV	large_intestine [colon|NS|NS]	19	1615474	1615475	19p13.3	G	A	G/A	-	NP_003191.1	6929	snv	625	349
C10	SMARCA4	c.2729C>T	p.T910M	missense	NM_001128844.1	EX20	0.063474	1226753	carcinoma [adenocarcinoma|NS|NS]	ENST00000358026: c.2729C>T (p.T910M)	CSV	biliary_tract [gallbladder|NS|NS]	19	11132512	11132513	19p13.2	C	T	C/T	+	NP_001122316.1	6597	snv	898	498
C10	CCNE1	c.479A>G	p.K160R	missense	NM_001238.2	EX7	0.021526	.	.	.	.	.	19	30311624	30311625	19q12	A	G	A/G	+	NP_001229.1	898	snv	511	231
C10	MLL4	c.3808C>T	p.R1270C	missense	NM_014727.1	EX13	0.04814	.	.	.	.	.	19	36216641	36216642	19q13.12	C	T	C/T	+	NP_055542.1	9757	snv	457	208
C21	TTN	c.53348T>G	p.L17783R	missense	NM_001267550.1	EX278	0.078167	4737860	carcinoma [adenocarcinoma|NS|NS]	ENST00000342992: c.45644T>G (p.L15215R)	CSV	large_intestine [caecum|NS|NS]	2	179471980	179471981	2q31.2	A	C	A/C	-	NP_001254479.1	7273	snv	371	191
C21	SLIT2	c.4060T>C	p.F1354L	missense	NM_004787.1	EX35	0.072539	.	.	.	.	.	4	20618744	20618745	4p15.31	T	C	T/C	+	NP_004778.1	9353	snv	579	398
C21	PIK3CG	c.1912G>T	p.E638*	nonsense	NM_002649.2	EX2	0.134003	.	.	.	.	.	7	106509917	106509918	7q22.3	G	T	G/T	+	NP_002640.2	5294	snv	597	323
C21	MET	c.3005dupT	p.S1003Kfs*15	frameshift	NM_001127500.1	EX14	0.086262	.	.	.	.	.	7	116411965	116411965	7q31.2	.	T	./T	+	NP_001120972.1	4233	ins	626	414
C21	FGF6	c.274G>A	p.V92M	missense	NM_020996.1	EX1	0.014778	.	.	.	.	.	12	4554462	4554463	12p13.32	C	T	C/T	-	NP_066276.2	2251	snv	609	402
C21	PLCG2	c.1019C>T	p.S340L	missense	NM_002661.3	EX12	0.025078	169565	malignant_melanoma [desmoplastic|NS|NS]	ENST00000359376: c.1019C>T (p.S340L)	CSV	skin [neck|NS|NS]	16	81927345	81927346	16q23.3	C	T	C/T	+	NP_002652.2	5336	snv	319	223
C21	TP53	c.598_614delAATTTGCGTGTGGAGTA	p.N200Ffs*3	frameshift	NM_000546.5	EX6	0.103604	.	.	.	.	.	17	7578234	7578251	17p13.1	TACTCCACACGCAAATT	.	TACTCCACACGCAAATT/.	-	NP_000537.3	7157	del	444	250
C23	SPEN	c.2407GA[6>5]	p.R806Tfs*14	frameshift	NM_015001.2	EX11	0.011858	898720	malignant_melanoma [NS|NS|NS]	ENST00000375759: c.2407_2408delGA (p.R806fs*14)	CSV	NS [NS|NS|NS]	1	16255141	16255143	1p36.13	GA	.	GA/.	+	NP_055816.2	23013	del	1012	518
C23	ARID1A	c.4178A>C	p.Y1393S	missense	NM_006015.4	EX18	0.010936	.	.	.	.	.	1	27100895	27100896	1p36.11	A	C	A/C	+	NP_006006.3	8289	snv	823	455
C23	CSF3R	c.1090G>A	p.D364N	missense	NM_156039.3	EX10	0.010687	.	.	.	.	.	1	36937228	36937229	1p34.3	C	T	C/T	-	NP_724781.1	1441	snv	655	363
C23	MSH6	c.250G>A	p.A84T	missense	NM_000179.2	EX1	0.010204	.	.	.	.	.	2	48010621	48010622	2p16.3	G	A	G/A	+	NP_000170.1	2956	snv	392	289
C23	TMEM127	c.587T>A	p.L196Q	missense	NM_017849.3	EX4E	0.020619	.	.	.	.	.	2	96919675	96919676	2q11.2	A	T	A/T	-	NP_060319.1	55654	snv	679	402
C23	LRP1B	c.4849G>A	p.E1617K	missense	NM_018557.2	EX29	0.015576	.	.	.	.	.	2	141607760	141607761	2q22.1	C	T	C/T	-	NP_061027.2	53353	snv	642	411
C23	EIF4A2	c.74A>G	p.E25G	missense	NM_001967.3	EX2	0.010604	.	.	.	.	.	3	186502264	186502265	3q27.3	A	G	A/G	+	NP_001958.2	1974	snv	943	401
C23	APC	c.4661A[6>7]	p.T1556Nfs*3	frameshift	NM_001127510.2	EX17E	0.122534	19695	adenoma [NS|NS|NS]	ENST00000457016: c.4660_4661insA (p.T1556fs*3)	CSV	large_intestine [NS|NS|NS]	5	112175951	112175951	5q22.2	.	A	./A	+	NP_001120982.1	324	ins	963	630
C23	GATA4	c.1141T>C	p.S381P	missense	NM_002052.3	EX6	0.010826	.	.	.	.	.	8	11614586	11614587	8p23.1	T	C	T/C	+	NP_002043.2	2626	snv	2494	325
C23	PTCH1	c.3205G>A	p.G1069S	missense	NM_000264.3	EX19	0.019342	4970533	glioma [astrocytoma_Grade_IV|glioblastoma_multiforme|NS]	ENST00000331920: c.3205G>A (p.G1069S)	CSV	central_nervous_system [brain|NS|NS]	9	98218658	98218659	9q22.32	C	T	C/T	-	NP_000255.2	5727	snv	517	296
C23	KCNJ5	c.485C>A	p.P162Q	missense	NM_000890.3	EX2	0.012573	.	.	.	.	.	11	128781652	128781653	11q24.3	C	A	C/A	+	NP_000881.3	3762	snv	1193	658
C23	MLL2	c.15460C>T	p.R5154W	missense	NM_003482.3	EX48	0.176529	939981	carcinoma [endometrioid_carcinoma|NS|NS]	ENST00000301067: c.15460C>T (p.R5154W)	CSV	endometrium [NS|NS|NS]	12	49420288	49420289	12q13.12	G	A	G/A	-	NP_003473.3	8085	snv	1014	517
C23	AXIN1	c.1672G>C	p.A558P	missense	NM_003502.3	EX6	0.010707	.	.	.	.	.	16	347833	347834	16p13.3	C	G	C/G	-	NP_003493.1	8312	snv	934	582
C23	ANKRD11	c.5437C>T	p.Q1813*	nonsense	NM_001256182.1	EX10	0.162762	.	.	.	.	.	16	89347512	89347513	16q24.3	G	A	G/A	-	NP_001243111.1	29123	snv	811	450
C23	TP53	c.916C>T	p.R306*	nonsense	NM_000546.5	EX8	0.225854	10663	NS [NS|NS|NS]	ENST00000269305: c.916C>T (p.R306*)	CSV	NS [NS|NS|NS]	17	7577021	7577022	17p13.1	G	A	G/A	-	NP_000537.3	7157	snv	673	400
C23	RAD51D	c.828T>G	p.I276M	missense	NM_002878.3	EX9	0.014679	.	.	.	.	.	17	33428294	33428295	17q12	A	C	A/C	-	NP_002869.3	5892	snv	545	330
C23	NOTCH3	c.1358T>C	p.F453S	missense	NM_000435.2	EX8	0.01227	.	.	.	.	.	19	15299819	15299820	19p13.12	A	G	A/G	-	NP_000426.2	4854	snv	652	319
C23	CD3EAP	c.1423A>C	p.T475P	missense	NM_012099.1	EX3E	0.121212	.	.	.	.	.	19	45912648	45912649	19q13.32	A	C	A/C	+	NP_036231.1	10849	snv	33	29
C23	ASXL1	c.2396A>G	p.D799G	missense	NM_015338.5	EX13E	0.01048	.	.	.	.	.	20	31022910	31022911	20q11.21	A	G	A/G	+	NP_056153.2	171023	snv	1145	616
C23	ASXL1	c.3200C>T	p.S1067F	missense	NM_015338.5	EX13E	0.01324	.	.	.	.	.	20	31023714	31023715	20q11.21	C	T	C/T	+	NP_056153.2	171023	snv	1284	621
C23	MED12	c.6268-2_6295delAGCAGCAGCAGCAACAGCAACAGCAGCAGC	.	span	NM_005120.2	IVS42-EX43	0.164835	.	.	.	.	.	X	70361077	70361107	Xq13.1	AGCAGCAGCAGCAACAGCAACAGCAGCAGC	.	AGCAGCAGCAGCAACAGCAACAGCAGCAGC/.	+	NP_005111.2	9968	del	91	33
C26	MTOR	c.6370C>T	p.Q2124*	nonsense	NM_004958.3	EX46	0.02079	.	.	.	.	.	1	11186834	11186835	1p36.22	G	A	G/A	-	NP_004949.1	2475	snv	481	318
C26	MTOR	c.1902C>G	p.I634M	missense	NM_004958.3	EX12	0.011869	.	.	.	.	.	1	11298558	11298559	1p36.22	G	C	G/C	-	NP_004949.1	2475	snv	674	510
C26	JUN	c.668A>T	p.Q223L	missense	NM_002228.3	EX1E	0.017699	.	.	.	.	.	1	59248074	59248075	1p32.1	T	A	T/A	-	NP_002219.1	3725	snv	678	591
C26	BUB1	c.686T>A	p.V229D	missense	NM_004336.3	EX8	0.014641	.	.	.	.	.	2	111425216	111425217	2q13	A	T	A/T	-	NP_004327.1	699	snv	683	474
C26	BARD1	c.2267G>C	p.W756S	missense	NM_000465.2	EX11E	0.014793	.	.	.	.	.	2	215593466	215593467	2q35	C	G	C/G	-	NP_000456.2	580	snv	676	518
C26	INHA	c.806T>G	p.I269S	missense	NM_002191.3	EX2E	0.010638	.	.	.	.	.	2	220439952	220439953	2q35	T	G	T/G	+	NP_002182.1	3623	snv	658	529
C26	SETD2	c.464C>T	p.P155L	missense	NM_014159.6	EX3	0.013819	.	.	.	.	.	3	47165661	47165662	3p21.31	G	A	G/A	-	NP_054878.5	29072	snv	796	630
C26	EPHA3	c.2698A>C	p.N900H	missense	NM_005233.5	EX16	0.053191	4453241	carcinoma [squamous_cell_carcinoma|NS|NS]	ENST00000336596: c.2698A>C (p.N900H)	CSV	skin [head_neck|NS|NS]	3	89521620	89521621	3p11.1	A	C	A/C	+	NP_005224.2	2042	snv	188	158
C26	SLIT2	c.3859A>G	p.K1287E	missense	NM_004787.1	EX35	0.024213	.	.	.	.	.	4	20618543	20618544	4p15.31	A	G	A/G	+	NP_004778.1	9353	snv	413	334
C26	KIT	c.440C>A	p.S147Y	missense	NM_000222.2	EX3	0.018282	.	.	.	.	.	4	55564551	55564552	4q12	C	A	C/A	+	NP_000213.1	3815	snv	547	459
C26	EPHA5	c.680G>A	p.R227H	missense	NM_004439.5	EX3	0.049519	.	.	.	.	.	4	66467588	66467589	4q13.1	C	T	C/T	-	NP_004430.4	2044	snv	727	486
C26	FGFR4	c.1256C>G	p.S419C	missense	NM_213647.1	EX10	0.019324	.	.	.	.	.	5	176520410	176520411	5q35.2	C	G	C/G	+	NP_998812.1	2264	snv	621	531
C26	HIST1H3D	c.79C>T	p.R27*	nonsense	NM_003530.3	EX2E	0.01476	.	.	.	.	.	6	26197399	26197400	6p22.2	G	A	G/A	-	NP_003521.2	8351	snv	542	477
C26	EPHA7	c.706A>T	p.S236C	missense	NM_004440.3	EX3	0.020541	.	.	.	.	.	6	94120344	94120345	6q16.1	T	A	T/A	-	NP_004431.1	2045	snv	925	552
C26	GRM3	c.841T>G	p.S281A	missense	NM_000840.2	EX3	0.015075	.	.	.	.	.	7	86415948	86415949	7q21.12	T	G	T/G	+	NP_000831.2	2913	snv	796	573
C26	FGFR2	c.1428T>G	p.F476L	missense	NM_000141.4	EX10	0.011344	.	.	.	.	.	10	123263314	123263315	10q26.13	A	C	A/C	-	NP_000132.3	2263	snv	1146	192
C26	FGFR2	c.296C>A	p.P99H	missense	NM_000141.4	EX3	0.010458	.	.	.	.	.	10	123325031	123325032	10q26.13	G	T	G/T	-	NP_000132.3	2263	snv	2295	365
C26	PGR	c.896C>G	p.T299R	missense	NM_000926.4	EX1	0.01037	.	.	.	.	.	11	100998905	100998906	11q22.1	G	C	G/C	-	NP_000917.3	5241	snv	675	543
C26	MLL	c.9565A>G	p.I3189V	missense	NM_001197104.1	EX27	0.010181	.	.	.	.	.	11	118376171	118376172	11q23.3	A	G	A/G	+	NP_001184033.1	4297	snv	884	598
C26	MLL	c.10117C>G	p.L3373V	missense	NM_001197104.1	EX27	0.015504	.	.	.	.	.	11	118376723	118376724	11q23.3	C	G	C/G	+	NP_001184033.1	4297	snv	903	668
C26	H3F3C	c.203A>G	p.Q68R	missense	NM_001013699.2	EX1E	0.019672	.	.	.	.	.	12	31944897	31944898	12p11.21	T	C	T/C	-	NP_001013721.2	440093	snv	610	436
C26	CDH1	c.2582A>T	p.Y861F	missense	NM_004360.3	EX16E	0.017208	.	.	.	.	.	16	68867334	68867335	16q22.1	A	T	A/T	+	NP_004351.1	999	snv	523	506
C26	ZFHX3	c.5828A>G	p.N1943S	missense	NM_006885.3	EX9	0.018149	.	.	.	.	.	16	72830752	72830753	16q22.2	T	C	T/C	-	NP_008816.3	463	snv	551	523
C26	TP53	c.348_349delTG	p.G117Dfs*31	frameshift	NM_000546.5	EX4	0.116438	.	.	.	.	.	17	7579337	7579339	17p13.1	CA	.	CA/.	-	NP_000537.3	7157	del	438	310
C26	AXIN2	c.731C>A	p.S244*	nonsense	NM_004655.3	EX2	0.011601	.	.	.	.	.	17	63554007	63554008	17q24.1	G	T	G/T	-	NP_004646.3	8313	snv	862	593
C26	SOX9	c.330C>G	p.N110K	missense	NM_000346.3	EX1	0.016949	.	.	.	.	.	17	70117861	70117862	17q24.3	C	G	C/G	+	NP_000337.1	6662	snv	649	625
C26	INSR	c.334T>A	p.S112T	missense	NM_000208.2	EX2	0.010962	.	.	.	.	.	19	7267673	7267674	19p13.2	A	T	A/T	-	NP_000199.2	3643	snv	821	583
C26	DNMT1	c.4514C>G	p.A1505G	missense	NM_001130823.1	EX38	0.014085	.	.	.	.	.	19	10246938	10246939	19p13.2	G	C	G/C	-	NP_001124295.1	1786	snv	497	360
C26	BBC3	c.26A>T	p.Q9L	missense	NM_001127240.2	EX1	0.021127	.	.	.	.	.	19	47735833	47735834	19q13.32	T	A	T/A	-	NP_001120712.1	27113	snv	568	438
C26	PTPRT	c.722G>C	p.R241P	missense	NM_133170.3	EX6	0.041068	.	.	.	.	.	20	41385238	41385239	20q12	C	G	C/G	-	NP_573400.3	11122	snv	487	391
C27	SPEN	c.3226T>G	p.S1076A	missense	NM_015001.2	EX11	0.023973	.	.	.	.	.	1	16255960	16255961	1p36.13	T	G	T/G	+	NP_055816.2	23013	snv	584	303
C27	SPEN	c.8455T>A	p.Y2819N	missense	NM_015001.2	EX11	0.013755	.	.	.	.	.	1	16261189	16261190	1p36.13	T	A	T/A	+	NP_055816.2	23013	snv	727	378
C27	NTRK1	c.804C>G	p.H268Q	missense	NM_001007792.1	EX9	0.024845	424157	carcinoma [NS|NS|NS]	ENST00000524377: c.894C>G (p.H298Q)	CSV	breast [NS|NS|NS]	1	156843467	156843468	1q23.1	C	G	C/G	+	NP_001007793.1	4914	snv	644	285
C27	FAT1	c.7769A>T	p.N2590I	missense	NM_005245.3	EX10	0.011064	.	.	.	.	.	4	187539970	187539971	4q35.2	T	A	T/A	-	NP_005236.2	2195	snv	1175	586
C27	RASA1	c.428T>C	p.L143P	missense	NM_002890.2	EX1	0.024	.	.	.	.	.	5	86564695	86564696	5q14.3	T	C	T/C	+	NP_002881.1	5921	snv	375	210
C27	HIST1H3B	c.295G>C	p.A99P	missense	NM_003537.3	EX1E	0.023593	.	.	.	.	.	6	26031993	26031994	6p22.2	C	G	C/G	-	NP_003528.1	8358	snv	551	297
C27	HIST1H3G	c.107T>C	p.V36A	missense	NM_003534.2	EX1E	0.012195	.	.	.	.	.	6	26271505	26271506	6p22.2	A	G	A/G	-	NP_003525.1	8355	snv	820	372
C27	VEGFA	c.416T>C	p.L139P	missense	NM_001025366.2	EX1	0.013158	.	.	.	.	.	6	43738858	43738859	6p21.1	T	C	T/C	+	NP_001020537.2	7422	snv	608	294
C27	ZBTB2	c.649G>C	p.G217R	missense	NM_020861.1	EX3E	0.025333	.	.	.	.	.	6	151687551	151687552	6q25.1	C	G	C/G	-	NP_065912.1	57621	snv	750	466
C27	ARID5B	c.650G>A	p.S217N	missense	NM_032199.2	EX4	0.01	.	.	.	.	.	10	63759996	63759997	10q21.2	G	A	G/A	+	NP_115575.1	84159	snv	800	430
C27	FOXA1	c.479A>T	p.K160M	missense	NM_004496.3	EX2E	0.010333	.	.	.	.	.	14	38061509	38061510	14q21.1	T	A	T/A	-	NP_004487.2	3169	snv	871	357
C27	DICER1	c.5197A>G	p.T1733A	missense	NM_177438.2	EX24	0.012448	.	.	.	.	.	14	95560391	95560392	14q32.13	T	C	T/C	-	NP_803187.1	23405	snv	723	416
C27	IGF1R	c.4051G>T	p.G1351W	missense	NM_000875.3	EX21E	0.012547	.	.	.	.	.	15	99500617	99500618	15q26.3	G	T	G/T	+	NP_000866.1	3480	snv	797	452
C27	ERCC4	c.2413T>G	p.S805A	missense	NM_005236.2	EX11E	0.010204	.	.	.	.	.	16	14041865	14041866	16p13.12	T	G	T/G	+	NP_005227.1	2072	snv	1078	592
C27	PIK3R2	c.686T>A	p.L229Q	missense	NM_005027.2	EX6	0.019912	.	.	.	.	.	19	18272175	18272176	19p13.11	T	A	T/A	+	NP_005018.1	5296	snv	452	205
C27	FAM123B	c.1987G>C	p.V663L	missense	NM_152424.3	EX2E	0.017857	.	.	.	.	.	X	63411179	63411180	Xq11.2	C	G	C/G	-	NP_689637.3	139285	snv	392	216
C28	MSH6	c.250G>A	p.A84T	missense	NM_000179.2	EX1	0.027132	.	.	.	.	.	2	48010621	48010622	2p16.3	G	A	G/A	+	NP_000170.1	2956	snv	258	272
C28	BUB1	c.1191G>C	p.M397I	missense	NM_004336.3	EX10	0.017637	.	.	.	.	.	2	111419184	111419185	2q13	C	G	C/G	-	NP_004327.1	699	snv	567	419
C28	MST1R	c.4151C>G	p.P1384R	missense	NM_002447.2	EX20E	0.012966	.	.	.	.	.	3	49924791	49924792	3p21.31	G	C	G/C	-	NP_002438.2	4486	snv	617	487
C28	FOXL2	c.166C>A	p.P56T	missense	NM_023067.3	EX1E	0.014304	.	.	.	.	.	3	138665398	138665399	3q22.3	G	T	G/T	-	NP_075555.1	668	snv	769	532
C28	FAT1	c.6675C>G	p.S2225R	missense	NM_005245.3	EX10	0.010681	.	.	.	.	.	4	187541064	187541065	4q35.2	G	C	G/C	-	NP_005236.2	2195	snv	749	549
C28	EPHA7	c.706A>T	p.S236C	missense	NM_004440.3	EX3	0.01706	.	.	.	.	.	6	94120344	94120345	6q16.1	T	A	T/A	-	NP_004431.1	2045	snv	762	594
C28	PRDM1	c.2153T>C	p.L718P	missense	NM_001198.3	EX7E	0.02139	.	.	.	.	.	6	106555035	106555036	6q21	T	C	T/C	+	NP_001189.2	639	snv	935	727
C28	TNFAIP3	c.1364G>T	p.G455V	missense	NM_006290.3	EX7	0.014337	.	.	.	.	.	6	138199945	138199946	6q23.3	G	T	G/T	+	NP_006281.1	7128	snv	837	627
C28	GRM3	c.841T>G	p.S281A	missense	NM_000840.2	EX3	0.012937	.	.	.	.	.	7	86415948	86415949	7q21.12	T	G	T/G	+	NP_000831.2	2913	snv	773	574
C28	SMO	c.880G>A	p.V294I	missense	NM_005631.4	EX4	0.014368	.	.	.	.	.	7	128845582	128845583	7q32.1	G	A	G/A	+	NP_005622.1	6608	snv	348	313
C28	MLL3	c.11791G>A	p.G3931R	missense	NM_170606.2	EX45	0.032258	.	.	.	.	.	7	151853310	151853311	7q36.1	C	T	C/T	-	NP_733751.2	58508	snv	217	196
C28	PTPRD	c.3968G>A	p.R1323H	missense	NM_002839.3	EX34	0.149007	.	.	.	.	.	9	8449744	8449745	9p24.1	C	T	C/T	-	NP_002830.1	5789	snv	302	238
C28	FGF19	c.302T>C	p.L101P	missense	NM_005117.2	EX2	0.057592	.	.	.	.	.	11	69518062	69518063	11q13.3	A	G	A/G	-	NP_005108.1	9965	snv	191	177
C28	CDKN1B	c.47_50dupTGGA	p.A18Gfs*108	frameshift	NM_004064.3	EX1	0.053118	.	.	.	.	.	12	12870816	12870816	12p13.1	.	GGAT	./GGAT	+	NP_004055.1	1027	ins	433	336
C28	ARID2	c.1126G>T	p.E376*	nonsense	NM_152641.2	EX10	0.083591	.	.	.	.	.	12	46231285	46231286	12q12	G	T	G/T	+	NP_689854.2	196528	snv	323	246
C28	ARID2	c.2881C>T	p.Q961*	nonsense	NM_152641.2	EX15	0.057487	3460971	malignant_melanoma [NS|NS|NS]	ENST00000334344: c.2881C>T (p.Q961*)	CSV	skin [NS|NS|NS]	12	46244786	46244787	12q12	C	T	C/T	+	NP_689854.2	196528	snv	748	597
C28	TSHR	c.61G>A	p.G21R	missense	NM_000369.2	EX1	0.023622	.	.	.	.	.	14	81422084	81422085	14q31.1	G	A	G/A	+	NP_000360.2	7253	snv	381	304
C28	DICER1	c.5197A>G	p.T1733A	missense	NM_177438.2	EX24	0.013636	.	.	.	.	.	14	95560391	95560392	14q32.13	T	C	T/C	-	NP_803187.1	23405	snv	660	450
C28	AXIN1	c.1871A>T	p.E624V	missense	NM_003502.3	EX7	0.016447	.	.	.	.	.	16	347139	347140	16p13.3	T	A	T/A	-	NP_003493.1	8312	snv	304	206
C28	NCOR1	c.4703T>A	p.L1568*	nonsense	NM_006311.3	EX32	0.024823	.	.	.	.	.	17	15971245	15971246	17p12	A	T	A/T	-	NP_006302.2	9611	snv	564	424
C28	ERBB2	c.2434G>A	p.V812I	missense	NM_001005862.1	EX24	0.07173	14065	carcinoma [NS|NS|NS]	ENST00000269571: c.2524G>A (p.V842I)	CSV	biliary_tract [bile_duct|NS|NS]	17	37881331	37881332	17q12	G	A	G/A	+	NP_001005862.1	2064	snv	237	238
C28	PTPRS	c.5032A>G	p.T1678A	missense	NM_002850.3	EX32	0.027439	.	.	.	.	.	19	5211998	5211999	19p13.3	T	C	T/C	-	NP_002841.3	5802	snv	328	257
C28	PIK3R2	c.1283A>G	p.Y428C	missense	NM_005027.2	EX10	0.01417	.	.	.	.	.	19	18273949	18273950	19p13.11	A	G	A/G	+	NP_005018.1	5296	snv	494	395
C28	BCOR	c.357T>A	p.N119K	missense	NM_001123385.1	EX4	0.02139	.	.	.	.	.	X	39934241	39934242	Xp11.4	A	T	A/T	-	NP_001116857.1	54880	snv	374	304
C29	ARID1A	c.2002_2003insAT	p.S668Nfs*75	frameshift	NM_006015.4	EX5	0.040153	.	.	.	.	.	1	27087428	27087428	1p36.11	.	AT	./AT	+	NP_006006.3	8289	ins	523	527
C29	ARID1A	c.3254C>A	p.S1085*	nonsense	NM_006015.4	EX12	0.064103	.	.	.	.	.	1	27097664	27097665	1p36.11	C	A	C/A	+	NP_006006.3	8289	snv	624	435
C29	JUN	c.649G>C	p.V217L	missense	NM_002228.3	EX1E	0.010173	.	.	.	.	.	1	59248093	59248094	1p32.1	C	G	C/G	-	NP_002219.1	3725	snv	983	645
C29	ASXL2	c.3134G>A	p.R1045K	missense	NM_018263.4	EX13E	0.011737	.	.	.	.	.	2	25966071	25966072	2p23.3	C	T	C/T	-	NP_060733.4	55252	snv	852	504
C29	GATA2	c.446G>A	p.G149E	missense	NM_001145661.1	EX4	0.013472	.	.	.	.	.	3	128204994	128204995	3q21.3	C	T	C/T	-	NP_001139133.1	2624	snv	965	695
C29	APC	c.5919T>A	p.S1973R	missense	NM_001127510.2	EX17E	0.011842	.	.	.	.	.	5	112177209	112177210	5q22.2	T	A	T/A	+	NP_001120982.1	324	snv	760	578
C29	PIK3CG	c.550C>T	p.R184C	missense	NM_002649.2	EX2	0.01074	4992816	carcinoma [squamous_cell_carcinoma|NS|NS]	ENST00000440650: c.550C>T (p.R184C)	CSV	skin [NS|NS|NS]	7	106508555	106508556	7q22.3	C	T	C/T	+	NP_002640.2	5294	snv	838	566
C29	MLL2	c.11174A>T	p.Q3725L	missense	NM_003482.3	EX39	0.016822	.	.	.	.	.	12	49427313	49427314	12q13.12	T	A	T/A	-	NP_003473.3	8085	snv	535	406
C29	LATS2	c.1580A>G	p.K527R	missense	NM_014572.2	EX4	0.019531	.	.	.	.	.	13	21562338	21562339	13q12.11	T	C	T/C	-	NP_055387.2	26524	snv	768	594
C29	DICER1	c.5197A>G	p.T1733A	missense	NM_177438.2	EX24	0.017021	.	.	.	.	.	14	95560391	95560392	14q32.13	T	C	T/C	-	NP_803187.1	23405	snv	705	460
C29	AXIN1	c.514A>T	p.I172F	missense	NM_003502.3	EX2	0.010493	.	.	.	.	.	16	396511	396512	16p13.3	T	A	T/A	-	NP_003493.1	8312	snv	953	704
C29	GRIN2A	c.1592C>T	p.T531M	missense	NM_000833.3	EX8	0.060653	.	.	.	.	.	16	9934562	9934563	16p13.2	G	A	G/A	-	NP_000824.1	2903	snv	643	408
C29	DNMT1	c.4514C>G	p.A1505G	missense	NM_001130823.1	EX38	0.01049	.	.	.	.	.	19	10246938	10246939	19p13.2	G	C	G/C	-	NP_001124295.1	1786	snv	572	417
C29	BBC3	c.26A>T	p.Q9L	missense	NM_001127240.2	EX1	0.014409	.	.	.	.	.	19	47735833	47735834	19q13.32	T	A	T/A	-	NP_001120712.1	27113	snv	694	515
C29	NCOA3	c.2955G>C	p.R985S	missense	NM_181659.2	EX16	0.023438	.	.	.	.	.	20	46268669	46268670	20q13.12	G	C	G/C	+	NP_858045.1	8202	snv	384	199
C30	JUN	c.925_929delAAACA	p.K309Efs*7	frameshift	NM_002228.3	EX1E	0.021176	.	.	.	.	.	1	59247813	59247818	1p32.1	TGTTT	.	TGTTT/.	-	NP_002219.1	3725	del	850	564
C30	MYCN	c.355G>A	p.G119S	missense	NM_005378.4	EX2	0.020537	.	.	.	.	.	2	16082540	16082541	2p24.3	G	A	G/A	+	NP_005369.2	4613	snv	633	518
C30	SETD2	c.7349A>C	p.K2450T	missense	NM_014159.6	EX18	0.059259	.	.	.	.	.	3	47079156	47079157	3p21.31	T	G	T/G	-	NP_054878.5	29072	snv	270	179
C30	TERT	c.338A>C	p.E113A	missense	NM_198253.2	EX2	0.01368	.	.	.	.	.	5	1294662	1294663	5p15.33	T	G	T/G	-	NP_937983.2	7015	snv	731	512
C30	MLL2	c.12451A>G	p.N4151D	missense	NM_003482.3	EX39	0.012177	.	.	.	.	.	12	49426036	49426037	12q13.12	T	C	T/C	-	NP_003473.3	8085	snv	657	525
C30	BRCA2	c.164A>G	p.N55S	missense	NM_000059.3	EX3	0.028037	.	.	.	.	.	13	32893309	32893310	13q13.1	A	G	A/G	+	NP_000050.2	675	snv	535	429
C30	GRIN2A	c.4076C>T	p.P1359L	missense	NM_000833.3	EX14E	0.01119	5432332	carcinoma [squamous_cell_carcinoma|NS|NS]	ENST00000396573: c.4076C>T (p.P1359L)	CSV	oesophagus [NS|NS|NS]	16	9857324	9857325	16p13.2	G	A	G/A	-	NP_000824.1	2903	snv	983	642
C30	CDH1	c.220C>T	p.R74*	nonsense	NM_004360.3	EX3	0.117773	25265	carcinoma [NS|NS|NS]	ENST00000261769: c.220C>T (p.R74*)	CSV	breast [NS|NS|NS]	16	68835628	68835629	16q22.1	C	T	C/T	+	NP_004351.1	999	snv	467	464
C30	ANKRD11	c.7471-1G>A	.	splice-3	NM_001256182.1	IVS10	0.076087	.	.	.	.	.	16	89341599	89341600	16q24.3	C	T	C/T	-	NP_001243111.1	29123	snv	184	139
C30	DNMT1	c.4514C>G	p.A1505G	missense	NM_001130823.1	EX38	0.01432	.	.	.	.	.	19	10246938	10246939	19p13.2	G	C	G/C	-	NP_001124295.1	1786	snv	419	355
C30	CD79A	c.95C>G	p.A32G	missense	NM_001783.3	EX2	0.137255	.	.	.	.	.	19	42383074	42383075	19q13.2	C	G	C/G	+	NP_001774.1	973	snv	153	122
C30	PTPRT	c.2400-2A>C	.	splice-3	NM_133170.3	IVS16	0.061224	.	.	.	.	.	20	40828029	40828030	20q12	T	G	T/G	-	NP_573400.3	11122	snv	245	256
C41	PIK3CD	c.820C>A	p.L274M	missense	NM_005026.3	EX7	0.046083	.	.	.	.	.	1	9777055	9777056	1p36.22	C	A	C/A	+	NP_005017.3	5293	snv	434	267
C41	PIK3CD	c.937T>C	p.S313P	missense	NM_005026.3	EX8	0.130233	.	.	.	.	.	1	9777600	9777601	1p36.22	T	C	T/C	+	NP_005017.3	5293	snv	215	200
C41	SPEN	c.1653A[4>3]	p.G553Afs*17	frameshift	NM_015001.2	EX9	0.148148	.	.	.	.	.	1	16247381	16247382	1p36.13	A	.	A/.	+	NP_055816.2	23013	del	162	106
C41	SPEN	c.8419C>T	p.R2807C	missense	NM_015001.2	EX11	0.036176	.	.	.	.	.	1	16261153	16261154	1p36.13	C	T	C/T	+	NP_055816.2	23013	snv	774	483
C41	ARID1A	c.2397G[6>7]	p.Q802Sfs*15	frameshift	NM_006015.4	EX7	0.09901	.	.	.	.	.	1	27088787	27088787	1p36.11	.	G	./G	+	NP_006006.3	8289	ins	303	152
C41	ARID1A	c.5542G[7>8]	p.D1850Gfs*4	frameshift	NM_006015.4	EX20E	0.247706	1644335	carcinoma [ductal_carcinoma|NS|NS]	ENST00000324856: c.5541_5542insG (p.D1850fs*4)	CSV	breast [NS|NS|NS]	1	27105930	27105930	1p36.11	.	G	./G	+	NP_006006.3	8289	ins	872	488
C41	MPL	c.711G>T	p.E237D	missense	NM_005373.2	EX5	0.15458	.	.	.	.	.	1	43805654	43805655	1p34.2	G	T	G/T	+	NP_005364.1	4352	snv	524	303
C41	MPL	c.1008G>T	p.E336D	missense	NM_005373.2	EX7	0.082278	.	.	.	.	.	1	43812142	43812143	1p34.2	G	T	G/T	+	NP_005364.1	4352	snv	474	280
C41	JAK1	c.2573A[8>7]	p.K860Nfs*16	frameshift	NM_002227.2	EX19	0.257576	1343905	carcinoma [NS|NS|NS]	ENST00000342505: c.2580delA (p.K860fs*16)	CSV	breast [NS|NS|NS]	1	65306996	65306997	1p31.3	T	.	T/.	-	NP_002218.2	3716	del	396	308
C41	JAK1	c.1841AGA[3>2]	p.K615[2>1]	cds-del	NM_002227.2	EX13	0.152019	.	.	.	.	.	1	65313264	65313267	1p31.3	TCT	.	TCT/.	-	NP_002218.2	3716	del	421	225
C41	NOTCH2	c.6766C>T	p.R2256C	missense	NM_024408.3	EX34E	0.10446	.	.	.	.	.	1	120458578	120458579	1p12	G	A	G/A	-	NP_077719.2	4853	snv	852	525
C41	NTRK1	c.970G>A	p.V324I	missense	NM_001007792.1	EX9	0.10582	.	.	.	.	.	1	156843633	156843634	1q23.1	G	A	G/A	+	NP_001007793.1	4914	snv	756	490
C41	DDR2	c.784G>A	p.E262K	missense	NM_001014796.1	EX9	0.14479	.	.	.	.	.	1	162729697	162729698	1q23.3	G	A	G/A	+	NP_001014796.1	4921	snv	739	530
C41	DDR2	c.1337C[3>4]	p.L447Pfs*4	frameshift	NM_001014796.1	EX13	0.093949	.	.	.	.	.	1	162740134	162740134	1q23.3	.	C	./C	+	NP_001014796.1	4921	ins	628	407
C41	ABL2	c.2502A[7>6]	p.K836Nfs*34	frameshift	NM_007314.3	EX12E	0.109091	1336639	carcinoma [NS|NS|NS]	ENST00000502732: c.2508delA (p.K836fs*34)	CSV	breast [NS|NS|NS]	1	179077893	179077894	1q25.2	T	.	T/.	-	NP_009298.1	27	del	660	367
C41	RYR2	c.11997G>T	p.M3999I	missense	NM_001035.2	EX90	0.05	.	.	.	.	.	1	237947008	237947009	1q43	G	T	G/T	+	NP_001026.2	6262	snv	280	115
C41	ALK	c.83G>A	p.R28H	missense	NM_004304.4	EX1	0.239706	.	.	.	.	.	2	30143442	30143443	2p23.1	C	T	C/T	-	NP_004295.2	238	snv	680	427
C41	SRD5A2	c.193G>A	p.A65T	missense	NM_000348.3	EX1	0.237668	.	.	.	.	.	2	31805777	31805778	2p23.1	C	T	C/T	-	NP_000339.2	6716	snv	446	277
C41	MSH6	c.3254C[8>7]	p.F1088Sfs*2	frameshift	NM_000179.2	EX5	0.110672	330655	carcinoma [adenocarcinoma|NS|NS]	ENST00000234420: c.3254delC (p.F1088fs*2)	CSV	large_intestine [NS|NS|NS]	2	48030639	48030640	2p16.3	C	.	C/.	+	NP_000170.1	2956	del	253	98
C41	TTN	c.97919A[5>4]	p.V32642*fs*1	frameshift	NM_001267550.1	EX351	0.162338	.	.	.	.	.	2	179404969	179404970	2q31.2	T	.	T/.	-	NP_001254479.1	7273	del	154	57
C41	TTN	c.94406A>G	p.K31469R	missense	NM_001267550.1	EX340	0.079877	.	.	.	.	.	2	179411845	179411846	2q31.2	T	C	T/C	-	NP_001254479.1	7273	snv	651	432
C41	TTN	c.54068G>A	p.R18023Q	missense	NM_001267550.1	EX280	0.277778	5860980	malignant_melanoma [NS|NS|NS]	ENST00000342992: c.46364G>A (p.R15455Q)	CSV	NS [NS|NS|NS]	2	179469835	179469836	2q31.2	C	T	C/T	-	NP_001254479.1	7273	snv	252	158
C41	TTN	c.47494C>T	p.R15832*	nonsense	NM_001267550.1	EX253	0.237569	3379898	carcinoma [ductal_carcinoma|NS|NS]	ENST00000342992: c.39790C>T (p.R13264*)	CSV	pancreas [NS|NS|NS]	2	179482583	179482584	2q31.2	G	A	G/A	-	NP_001254479.1	7273	snv	181	149
C41	TTN	c.28346A[4>3]	p.N9450Tfs*5	frameshift	NM_001267550.1	EX98	0.131884	.	.	.	.	.	2	179575474	179575475	2q31.2	T	.	T/.	-	NP_001254479.1	7273	del	690	447
C41	TTN	c.21544C>T	p.R7182W	missense	NM_001267550.1	EX74	0.206851	.	.	.	.	.	2	179588282	179588283	2q31.2	G	A	G/A	-	NP_001254479.1	7273	snv	759	451
C41	TTN	c.16991C>A	p.P5664H	missense	NM_001267550.1	EX58	0.031447	.	.	.	.	.	2	179596610	179596611	2q31.2	G	T	G/T	-	NP_001254479.1	7273	snv	795	425
C41	IDH1	c.7A[7>6]	p.I5Sfs*7	frameshift	NM_005896.2	EX3	0.151815	3729843	carcinoma [adenocarcinoma|NS|NS]	ENST00000345146: c.13delA (p.I5fs*7)	CSV	stomach [gastroesophageal_junction|NS|NS]	2	209116262	209116263	2q34	T	.	T/.	-	NP_005887.2	3417	del	303	211
C41	ERBB4	c.2405G>A	p.G802D	missense	NM_005235.2	EX20	0.04947	.	.	.	.	.	2	212426709	212426710	2q34	C	T	C/T	-	NP_005226.1	2066	snv	283	202
C41	ERBB4	c.2192C>T	p.T731M	missense	NM_005235.2	EX18	0.038462	1172842	carcinoma [adenocarcinoma|NS|NS]	ENST00000342788: c.2192C>T (p.T731M)	CSV	oesophagus [NS|NS|NS]	2	212488656	212488657	2q34	G	A	G/A	-	NP_005226.1	2066	snv	182	141
C41	IRS1	c.1460G>A	p.R487Q	missense	NM_005544.2	EX1	0.251089	.	.	.	.	.	2	227661994	227661995	2q36.3	C	T	C/T	-	NP_005535.1	3667	snv	689	463
C41	PDCD1	c.790C>T	p.R264C	missense	NM_005018.2	EX5E	0.137466	.	.	.	.	.	2	242793286	242793287	2q37.3	G	A	G/A	-	NP_005009.2	5133	snv	742	411
C41	VHL	c.187C>G	p.L63V	missense	NM_000551.3	EX1	0.264521	.	.	.	.	.	3	10183717	10183718	3p25.3	C	G	C/G	+	NP_000542.1	7428	snv	1274	570
C41	VHL	c.333C>A	p.S111R	missense	NM_000551.3	EX1	0.266667	30226	carcinoma [clear_cell_renal_cell_carcinoma|NS|NS]	ENST00000256474: c.333C>A (p.S111R)	CSV	kidney [NS|NS|NS]	3	10183863	10183864	3p25.3	C	A	C/A	+	NP_000542.1	7428	snv	735	309
C41	CTNNB1	c.1582C>T	p.R528C	missense	NM_001904.3	EX10	0.111111	.	.	.	.	.	3	41275686	41275687	3p22.1	C	T	C/T	+	NP_001895.1	1499	snv	549	374
C41	MST1R	c.2259G[6>5]	p.G755Vfs*19	frameshift	NM_002447.2	EX8	0.262987	1424078	carcinoma [adenocarcinoma|NS|NS]	ENST00000296474: c.2264delG (p.G755fs*19)	CSV	large_intestine [colon|ascending|NS]	3	49934242	49934243	3p21.31	C	.	C/.	-	NP_002438.2	4486	del	308	134
C41	BAP1	c.649G>A	p.A217T	missense	NM_004656.2	EX8	0.221374	.	.	.	.	.	3	52440854	52440855	3p21.1	C	T	C/T	-	NP_004647.1	8314	snv	262	189
C41	PBRM1	c.1282A>G	p.I428V	missense	NM_018313.4	EX12	0.081365	.	.	.	.	.	3	52668636	52668637	3p21.1	T	C	T/C	-	NP_060783.3	55193	snv	381	108
C41	SHQ1	c.844T>C	p.Y282H	missense	NM_018130.2	EX7	0.067449	.	.	.	.	.	3	72866418	72866419	3p13	A	G	A/G	-	NP_060600.2	55164	snv	341	254
C41	EPHA3	c.2506G>A	p.A836T	missense	NM_005233.5	EX15	0.184466	.	.	.	.	.	3	89499335	89499336	3p11.1	G	A	G/A	+	NP_005224.2	2042	snv	103	43
C41	ATR	c.7781A>G	p.D2594G	missense	NM_001184.3	EX47E	0.011111	.	.	.	.	.	3	142168424	142168425	3q23	T	C	T/C	-	NP_001175.2	545	snv	270	144
C41	ATR	c.2311A[10>9]	p.I774Yfs*5	frameshift	NM_001184.3	EX10	0.255937	214499	carcinoma [NS|NS|NS]	NM_001184: c.2320delA (p.I774fs*5)	CSV	biliary_tract [bile_duct|NS|NS]	3	142274739	142274740	3q23	T	.	T/.	-	NP_001175.2	545	del	379	214
C41	PIK3CA	c.211G>A	p.V71I	missense	NM_006218.2	EX2	0.114583	4653655	carcinoma [adenocarcinoma|NS|NS]	ENST00000263967: c.211G>A (p.V71I)	VUO	large_intestine [NS|NS|NS]	3	178916823	178916824	3q26.32	G	A	G/A	+	NP_006209.2	5290	snv	480	236
C41	PIK3CA	c.3140A>G	p.H1047R	missense	NM_006218.2	EX21E	0.196339	775	NS [NS|NS|NS]	NM_006218.1: c.3140A>G (p.H1047R)	CSV	NS [NS|NS|NS]	3	178952084	178952085	3q26.32	A	G	A/G	+	NP_006209.2	5290	snv	601	349
C41	TP63	c.1636G>T	p.D546Y	missense	NM_003722.4	EX12	0.114583	.	.	.	.	.	3	189607256	189607257	3q28	G	T	G/T	+	NP_003713.3	8626	snv	192	208
C41	SLIT2	c.1540G>T	p.G514*	nonsense	NM_004787.1	EX16	0.128302	.	.	.	.	.	4	20530648	20530649	4p15.31	G	T	G/T	+	NP_004778.1	9353	snv	530	392
C41	SLIT2	c.2273A>C	p.E758A	missense	NM_004787.1	EX21	0.046455	.	.	.	.	.	4	20544245	20544246	4p15.31	A	C	A/C	+	NP_004778.1	9353	snv	409	254
C41	SLIT2	c.3692G>T	p.S1231I	missense	NM_004787.1	EX33	0.132791	.	.	.	.	.	4	20600017	20600018	4p15.31	G	T	G/T	+	NP_004778.1	9353	snv	369	309
C41	SLIT2	c.4457G>A	p.C1486Y	missense	NM_004787.1	EX37E	0.248908	.	.	.	.	.	4	20620498	20620499	4p15.31	G	A	G/A	+	NP_004778.1	9353	snv	687	517
C41	TET2	c.2326T[3>4]	p.G777Wfs*4	frameshift	NM_001127208.2	EX3	0.233412	.	.	.	.	.	4	106157424	106157424	4q24	.	T	./T	+	NP_001120680.1	54790	ins	844	442
C41	FBXW7	c.1412A[6>7]	p.R473Kfs*4	frameshift	NM_033632.3	EX9	0.105943	1566943	carcinoma [adenocarcinoma|NS|NS]	ENST00000281708: c.1417_1418insA (p.R473fs*4)	RSS	large_intestine [NS|NS|NS]	4	153249360	153249360	4q31.3	.	T	./T	-	NP_361014.1	55294	ins	387	126
C41	FAT1	c.4165C>A	p.L1389I	missense	NM_005245.3	EX6	0.139013	.	.	.	.	.	4	187557196	187557197	4q35.2	G	T	G/T	-	NP_005236.2	2195	snv	223	114
C41	IL7R	c.793A[7>6]	p.R267Gfs*28	frameshift	NM_002185.3	EX6	0.118774	2687255	carcinoma [adenocarcinoma|NS|NS]	ENST00000303115: c.793delA (p.R267fs*28)	RSS	large_intestine [NS|NS|NS]	5	35874636	35874637	5p13.2	A	.	A/.	+	NP_002176.2	3575	del	261	161
C41	PLK2	c.997T[8>7]	p.L335Cfs*68	frameshift	NM_006622.3	EX7	0.060284	273126	carcinoma [renal_cell_carcinoma_unclassified|NS|NS]	NM_006622: c.1004delT (p.L335fs*68)	CSV	kidney [NS|NS|NS]	5	57753011	57753012	5q11.2	A	.	A/.	-	NP_006613.2	10769	del	564	369
C41	MSH3	c.1141A[8>7]	p.K383Rfs*32	frameshift	NM_002439.4	EX7	0.269767	1438888	malignant_melanoma [NS|NS|NS]	NM_002439.1: c.1114delA (p.K374fs*32)	CSV	NS [NS|NS|NS]	5	79970914	79970915	5q14.1	A	.	A/.	+	NP_002430.3	4437	del	215	107
C41	APC	c.4G>A	p.A2T	missense	NM_001127510.2	EX3	0.035032	.	.	.	.	.	5	112090590	112090591	5q22.2	G	A	G/A	+	NP_001120982.1	324	snv	314	214
C41	APC	c.2507C>G	p.S836*	nonsense	NM_001127510.2	EX17E	0.020281	.	.	.	.	.	5	112173797	112173798	5q22.2	C	G	C/G	+	NP_001120982.1	324	snv	641	314
C41	APC	c.2510C>G	p.S837*	nonsense	NM_001127510.2	EX17E	0.023474	3607572	malignant_melanoma [NS|NS|NS]	ENST00000457016: c.2510C>G (p.S837*)	CSV	skin [NS|NS|NS]	5	112173800	112173801	5q22.2	C	G	C/G	+	NP_001120982.1	324	snv	639	320
C41	RAD50	c.2157A[9>8]	p.K722Rfs*14	frameshift	NM_005732.3	EX13	0.278656	1433045	carcinoma [NS|NS|NS]	ENST00000265335: c.2157delA (p.K722fs*14)	CSV	breast [NS|NS|NS]	5	131931451	131931452	5q31.1	A	.	A/.	+	NP_005723.2	10111	del	506	325
C41	CSF1R	c.1735C>T	p.R579W	missense	NM_005211.3	EX12	0.153209	.	.	.	.	.	5	149441303	149441304	5q32	G	A	G/A	-	NP_005202.2	1436	snv	483	352
C41	E2F3	c.524A[6>7]	p.T177Nfs*4	frameshift	NM_001949.4	EX3	0.08134	1442437	carcinoma [adenocarcinoma|NS|NS]	ENST00000346618: c.523_524insA (p.T177fs*4)	CSV	large_intestine [caecum|NS|NS]	6	20481454	20481454	6p22.3	.	A	./A	+	NP_001940.1	1871	ins	209	149
C41	ROS1	c.5066T>A	p.V1689D	missense	NM_002944.2	EX30	0.313869	.	.	.	.	.	6	117662310	117662311	6q22.1	A	T	A/T	-	NP_002935.2	6098	snv	411	194
C41	TNFAIP3	c.1906C>T	p.H636Y	missense	NM_006290.3	EX7	0.137441	.	.	.	.	.	6	138200487	138200488	6q23.3	C	T	C/T	+	NP_006281.1	7128	snv	422	227
C41	ESR1	c.291C[6>5]	p.P99Hfs*10	frameshift	NM_001122742.1	EX3	0.246642	.	.	.	.	.	6	152129337	152129338	6q25.1	C	.	C/.	+	NP_001116214.1	2099	del	819	528
C41	SYNE1	c.3871C>T	p.R1291W	missense	NM_033071.3	EX31	0.315011	1441637	glioma [astrocytoma_Grade_IV|glioblastoma_multiforme|NS]	ENST00000265368: c.3850C>T (p.R1284W)	CSV	central_nervous_system [brain|NS|NS]	6	152763367	152763368	6q25.2	G	A	G/A	-	NP_149062.1	23345	snv	473	317
C41	ARID1B	c.6221C>T	p.S2074L	missense	NM_020732.3	EX20E	0.306069	.	.	.	.	.	6	157528495	157528496	6q25.3	C	T	C/T	+	NP_065783.3	57492	snv	379	184
C41	QKI	c.698C>T	p.A233V	missense	NM_006775.2	EX6	0.258312	5423141	carcinoma [adenocarcinoma|NS|NS]	ENST00000361752: c.698C>T (p.A233V)	CSV	prostate [NS|NS|NS]	6	163984514	163984515	6q26	C	T	C/T	+	NP_006766.1	9444	snv	782	591
C41	CARD11	c.2596C>T	p.R866W	missense	NM_032415.4	EX19	0.163265	.	.	.	.	.	7	2958135	2958136	7p22.2	G	A	G/A	-	NP_115791.3	84433	snv	392	266
C41	CARD11	c.1657C[7>6]	p.R555Gfs*45	frameshift	NM_032415.4	EX13	0.346705	1450247	malignant_melanoma [NS|NS|NS]	ENST00000396946: c.1663delC (p.R555fs*45)	CSV	NS [NS|NS|NS]	7	2968322	2968323	7p22.2	G	.	G/.	-	NP_115791.3	84433	del	349	191
C41	CARD11	c.488A>C	p.K163T	missense	NM_032415.4	EX5	0.01472	.	.	.	.	.	7	2984041	2984042	7p22.2	T	G	T/G	-	NP_115791.3	84433	snv	1019	630
C41	INHBA	c.851A[4>3]	p.K285Rfs*74	frameshift	NM_002192.2	EX3E	0.075444	.	.	.	.	.	7	41729674	41729675	7p14.1	T	.	T/.	-	NP_002183.1	3624	del	676	306
C41	GRM3	c.608A>G	p.E203G	missense	NM_000840.2	EX3	0.230473	.	.	.	.	.	7	86415715	86415716	7q21.12	A	G	A/G	+	NP_000831.2	2913	snv	1037	554
C41	CDK6	c.16C>A	p.L6M	missense	NM_001145306.1	EX2	0.031532	.	.	.	.	.	7	92462621	92462622	7q21.2	G	T	G/T	-	NP_001138778.1	1021	snv	666	272
C41	PIK3CG	c.667G>A	p.V223I	missense	NM_002649.2	EX2	0.192308	1547858	carcinoma [adenocarcinoma|NS|NS]	ENST00000440650: c.667G>A (p.V223I)	CSV	stomach [NS|NS|NS]	7	106508672	106508673	7q22.3	G	A	G/A	+	NP_002640.2	5294	snv	806	296
C41	PIK3CG	c.787G>A	p.E263K	missense	NM_002649.2	EX2	0.080189	5932118	carcinoma [basal_cell_carcinoma|NS|NS]	ENST00000440650: c.787G>A (p.E263K)	CSV	skin [NS|NS|NS]	7	106508792	106508793	7q22.3	G	A	G/A	+	NP_002640.2	5294	snv	848	429
C41	MET	c.190C>T	p.L64F	missense	NM_001127500.1	EX2	0.048069	.	.	.	.	.	7	116339327	116339328	7q31.2	C	T	C/T	+	NP_001120972.1	4233	snv	1165	523
C41	EZH2	c.101G>A	p.R34Q	missense	NM_004456.4	EX2	0.078244	.	.	.	.	.	7	148544289	148544290	7q36.1	C	T	C/T	-	NP_004447.2	2146	snv	524	262
C41	MLL3	c.11548C>T	p.R3850*	nonsense	NM_170606.2	EX44	0.090909	.	.	.	.	.	7	151856069	151856070	7q36.1	G	A	G/A	-	NP_733751.2	58508	snv	275	146
C41	MLL3	c.8382A[9>7]	p.K2797Gfs*11	frameshift	NM_170606.2	EX38	0.126582	1449421	carcinoma [intestinal_adenocarcinoma|NS|NS]	ENST00000355193: c.8389_8390delAA (p.K2797fs*11)	CSV	stomach [NS|NS|NS]	7	151874147	151874149	7q36.1	TT	.	TT/.	-	NP_733751.2	58508	del	237	143
C41	GATA4	c.698C>T	p.T233M	missense	NM_002052.3	EX3	0.291105	180877	carcinoma [adenocarcinoma|NS|NS]	ENST00000335135: c.698C>T (p.T233M)	CSV	large_intestine [NS|NS|NS]	8	11606508	11606509	8p23.1	C	T	C/T	+	NP_002043.2	2626	snv	371	373
C41	NRG1	c.-233-u1_-232delTTT	.	span	NM_013962.2	.-EX1	0.460106	.	.	.	.	.	8	31497266	31497269	8p12	TTT	.	TTT/.	+	NP_039256.2	3084	del	376	110
C41	NRG1	c.911A[7>6]	p.K306Sfs*24	frameshift	NM_013962.2	EX2	0.08805	1456726	carcinoma [adenocarcinoma|NS|NS]	ENST00000356819: c.266delA (p.K91fs*24)	RSS	large_intestine [NS|NS|NS]	8	32453510	32453511	8p12	A	.	A/.	+	NP_039256.2	3084	del	636	288
C41	KAT6A	c.3985A[5>6]	p.E1331Gfs*25	frameshift	NM_001099412.1	EX18E	0.337838	.	.	.	.	.	8	41791748	41791748	8p11.21	.	T	./T	-	NP_001092882.1	7994	ins	1036	534
C41	KAT6A	c.2934G>T	p.R978S	missense	NM_001099412.1	EX16	0.092105	.	.	.	.	.	8	41798464	41798465	8p11.21	C	A	C/A	-	NP_001092882.1	7994	snv	380	209
C41	KAT6A	c.2297C>A	p.P766H	missense	NM_001099412.1	EX15	0.401042	.	.	.	.	.	8	41800449	41800450	8p11.21	G	T	G/T	-	NP_001092882.1	7994	snv	192	94
C41	PRKDC	c.8104A[7>6]	p.R2704Gfs*13	frameshift	NM_006904.6	EX59	0.110256	1263100	malignant_melanoma [NS|NS|NS]	NM_006904: c.8110delA (p.R2704fs*13)	CSV	NS [NS|NS|NS]	8	48746798	48746799	8q11.21	T	.	T/.	-	NP_008835.5	5591	del	390	109
C41	SOX17	c.568G>A	p.A190T	missense	NM_022454.3	EX2E	0.014925	.	.	.	.	.	8	55371877	55371878	8q11.23	G	A	G/A	+	NP_071899.1	64321	snv	469	221
C41	NBN	c.994G>T	p.G332*	nonsense	NM_002485.4	EX8	0.175824	.	.	.	.	.	8	90976637	90976638	8q21.3	C	A	C/A	-	NP_002476.2	4683	snv	364	156
C41	PTPRD	c.2785G>T	p.G929C	missense	NM_002839.3	EX28	0.061644	.	.	.	.	.	9	8486031	8486032	9p24.1	C	A	C/A	-	NP_002830.1	5789	snv	876	461
C41	FANCG	c.556C[5>4]	p.P187Qfs*5	frameshift	NM_004629.1	EX5	0.092511	.	.	.	.	.	9	35077346	35077347	9p13.3	G	.	G/.	-	NP_004620.1	2189	del	454	269
C41	GNAQ	c.448G>T	p.E150*	nonsense	NM_002072.3	EX3	0.083544	.	.	.	.	.	9	80430559	80430560	9q21.2	C	A	C/A	-	NP_002063.2	2776	snv	395	113
C41	TSC1	c.470T[5>4]	p.F158Lfs*9	frameshift	NM_000368.4	EX6	0.149606	.	.	.	.	.	9	135798768	135798769	9q34.13	A	.	A/.	-	NP_000359.1	7248	del	381	280
C41	NOTCH1	c.7547C[4>3]	p.P2517Lfs*72	frameshift	NM_017617.3	EX34E	0.109312	.	.	.	.	.	9	139390640	139390641	9q34.3	G	.	G/.	-	NP_060087.3	4851	del	494	253
C41	NOTCH1	c.6812C>A	p.P2271H	missense	NM_017617.3	EX34E	0.101266	.	.	.	.	.	9	139391378	139391379	9q34.3	G	T	G/T	-	NP_060087.3	4851	snv	474	221
C41	NOTCH1	c.1097C>T	p.T366I	missense	NM_017617.3	EX6	0.178295	.	.	.	.	.	9	139413044	139413045	9q34.3	G	A	G/A	-	NP_060087.3	4851	snv	387	216
C41	TET1	c.4369T>C	p.Y1457H	missense	NM_030625.2	EX6	0.293103	.	.	.	.	.	10	70412258	70412259	10q21.3	T	C	T/C	+	NP_085128.2	80312	snv	58	14
C41	PAK1	c.22A>T	p.I8F	missense	NM_001128620.1	EX2	0.270909	.	.	.	.	.	11	77103543	77103544	11q14.1	T	A	T/A	-	NP_001122092.1	5058	snv	550	265
C41	PGR	c.149C>T	p.A50V	missense	NM_000926.4	EX1	0.251412	3442556	malignant_melanoma [NS|NS|NS]	NM_000926.2: c.149C>T (p.A50V)	CSV	skin [NS|NS|NS]	11	100999652	100999653	11q22.1	G	A	G/A	-	NP_000917.3	5241	snv	708	523
C41	MLL	c.2989A>G	p.S997G	missense	NM_001197104.1	EX3	0.092493	.	.	.	.	.	11	118344862	118344863	11q23.3	A	G	A/G	+	NP_001184033.1	4297	snv	746	335
C41	MLL	c.8377A[4>3]	p.T2794Hfs*39	frameshift	NM_001197104.1	EX27	0.153129	.	.	.	.	.	11	118374983	118374984	11q23.3	A	.	A/.	+	NP_001184033.1	4297	del	751	403
C41	KDM5A	c.3590A[8>6]	p.K1199Rfs*7	frameshift	NM_001042603.1	EX23	0.125891	4694991	carcinoma [adenocarcinoma|NS|NS]	ENST00000399788: c.3596_3597delAA (p.K1199fs*7)	CSV	large_intestine [colon|transverse|NS]	12	416952	416954	12p13.33	TT	.	TT/.	-	NP_001036068.1	5927	del	842	537
C41	KRAS	c.35G>A	p.G12D	missense	NM_033360.2	EX2	0.058559	1135366	carcinoma [NS|NS|NS]	ENST00000256078: c.35G>A (p.G12D)	CSV	biliary_tract [bile_duct|NS|NS]	12	25398283	25398284	12p12.1	C	T	C/T	-	NP_203524.1	3845	snv	444	302
C41	MLL2	c.15540G[6>5]	p.G5182Afs*61	frameshift	NM_003482.3	EX48	0.037879	1361960	carcinoma [adenocarcinoma|NS|NS]	ENST00000301067: c.15545delG (p.G5182fs*61)	CSV	large_intestine [caecum|NS|NS]	12	49420203	49420204	12q13.12	C	.	C/.	-	NP_003473.3	8085	del	792	545
C41	MLL2	c.11782C>T	p.Q3928*	nonsense	NM_003482.3	EX39	0.301158	.	.	.	.	.	12	49426705	49426706	12q13.12	G	A	G/A	-	NP_003473.3	8085	snv	259	163
C41	MLL2	c.7079C>A	p.P2360H	missense	NM_003482.3	EX31	0.125168	.	.	.	.	.	12	49434473	49434474	12q13.12	G	T	G/T	-	NP_003473.3	8085	snv	743	326
C41	MLL2	c.2659G[4>3]	p.E888Nfs*42	frameshift	NM_003482.3	EX10	0.086072	.	.	.	.	.	12	49444803	49444804	12q13.12	C	.	C/.	-	NP_003473.3	8085	del	639	309
C41	ACVR1B	c.691G>A	p.V231M	missense	NM_020328.3	EX4	0.111486	.	.	.	.	.	12	52374862	52374863	12q13.13	G	A	G/A	+	NP_064733.3	91	snv	888	511
C41	ACVR1B	c.770G>A	p.R257H	missense	NM_020328.3	EX4	0.08	278608	carcinoma [adenocarcinoma|NS|NS]	NM_020328: c.770G>A (p.R257H)	CSV	large_intestine [colon|transverse|NS]	12	52374941	52374942	12q13.13	G	A	G/A	+	NP_064733.3	91	snv	650	414
C41	ACVR1B	c.1574G>A	p.R525H	missense	NM_020328.3	EX10E	0.15146	4042769	carcinoma [adenocarcinoma|NS|NS]	ENST00000541224: c.1574G>A (p.R525H)	CSV	stomach [NS|NS|NS]	12	52387826	52387827	12q13.13	G	A	G/A	+	NP_064733.3	91	snv	548	317
C41	ERBB3	c.3352C>T	p.R1118W	missense	NM_001982.3	EX27	0.098495	.	.	.	.	.	12	56494994	56494995	12q13.2	C	T	C/T	+	NP_001973.2	2065	snv	731	415
C41	TBX3	c.1280G>A	p.R427Q	missense	NM_016569.3	EX7	0.113158	.	.	.	.	.	12	115112459	115112460	12q24.21	C	T	C/T	-	NP_057653.3	6926	snv	380	240
C41	POLE	c.1346C>T	p.T449M	missense	NM_006231.2	EX13	0.231422	.	.	.	.	.	12	133250173	133250174	12q24.33	G	A	G/A	-	NP_006222.2	5426	snv	471	301
C41	POLE	c.109C>T	p.R37W	missense	NM_006231.2	EX2	0.256993	.	.	.	.	.	12	133257818	133257819	12q24.33	G	A	G/A	-	NP_006222.2	5426	snv	572	422
C41	BRCA2	c.7795G>T	p.E2599*	nonsense	NM_000059.3	EX16	0.056	1366472	carcinoma [adenocarcinoma|NS|NS]	ENST00000544455: c.7795G>T (p.E2599*)	CSV	large_intestine [colon|transverse|NS]	13	32932055	32932056	13q13.1	G	T	G/T	+	NP_000050.2	675	snv	250	146
C41	BRCA2	c.9944A>G	p.K3315R	missense	NM_000059.3	EX27E	0.068862	.	.	.	.	.	13	32972593	32972594	13q13.1	A	G	A/G	+	NP_000050.2	675	snv	668	265
C41	FOXO1	c.1445C>A	p.P482H	missense	NM_002015.3	EX2	0.123501	.	.	.	.	.	13	41134182	41134183	13q14.11	G	T	G/T	-	NP_002006.2	2308	snv	834	505
C41	RB1	c.58C[5>4]	p.P21Rfs*44	frameshift	NM_000321.2	EX1	0.251018	.	.	.	.	.	13	48878105	48878106	13q14.2	C	.	C/.	+	NP_000312.2	5925	del	737	400
C41	IRS2	c.3812C>A	p.P1271Q	missense	NM_003749.2	EX1	0.115813	.	.	.	.	.	13	110434588	110434589	13q34	G	T	G/T	-	NP_003740.2	8660	snv	449	275
C41	IRS2	c.1598G>A	p.G533D	missense	NM_003749.2	EX1	0.102493	.	.	.	.	.	13	110436802	110436803	13q34	C	T	C/T	-	NP_003740.2	8660	snv	361	215
C41	MAX	c.467G>A	p.R156Q	missense	NM_002382.4	EX5E	0.271777	.	.	.	.	.	14	65543209	65543210	14q23.3	C	T	C/T	-	NP_002373.3	4149	snv	287	175
C41	MGA	c.7303C>T	p.R2435W	missense	NM_001164273.1	EX20	0.231467	187703	carcinoma [endometrioid_carcinoma|NS|NS]	XM_031689.7: c.7450C>T (p.R2484W)	RSS	endometrium [NS|NS|NS]	15	42052631	42052632	15q15.1	C	T	C/T	+	NP_001157745.1	23269	snv	661	420
C41	NTRK3	c.848C>T	p.T283M	missense	NM_001012338.2	EX9	0.272578	5702775	carcinoma [ductal_carcinoma|NS|NS]	ENST00000360948: c.848C>T (p.T283M)	CSV	pancreas [NS|NS|NS]	15	88679188	88679189	15q25.3	G	A	G/A	-	NP_001012338.1	4916	snv	609	578
C41	BLM	c.1536A[9>8]	p.N515Mfs*16	frameshift	NM_000057.2	EX7	0.192661	252959	carcinoma [ER-positive_carcinoma|NS|NS]	ENST00000355112: c.1536delA (p.N515fs*16)	CSV	breast [NS|NS|NS]	15	91304138	91304139	15q26.1	A	.	A/.	+	NP_000048.1	641	del	327	182
C41	TRAF7	c.40G[6>5]	p.S17Afs*111	frameshift	NM_032271.2	EX2	0.089069	3278350	carcinoma [adenocarcinoma|NS|NS]	ENST00000326181: c.40delG (p.S17fs*111)	CSV	large_intestine [colon|descending|NS]	16	2213960	2213961	16p13.3	G	.	G/.	+	NP_115647.2	84231	del	247	176
C41	CREBBP	c.6596A>T	p.Q2199L	missense	NM_004380.2	EX31E	0.486131	1202269	carcinoma [adenocarcinoma|NS|NS]	ENST00000262367: c.6596A>T (p.Q2199L)	CSV	large_intestine [caecum|NS|NS]	16	3778451	3778452	16p13.3	T	A	T/A	-	NP_004371.2	1387	snv	685	424
C41	GRIN2A	c.3616C>T	p.R1206*	nonsense	NM_000833.3	EX14E	0.112791	79196	carcinoma [endometrioid_carcinoma|NS|NS]	ENST00000396573: c.3616C>T (p.R1206*)	RSS	endometrium [NS|NS|NS]	16	9857784	9857785	16p13.2	G	A	G/A	-	NP_000824.1	2903	snv	860	624
C41	MMP2	c.754C>T	p.R252C	missense	NM_004530.4	EX5	0.054264	.	.	.	.	.	16	55519610	55519611	16q12.2	C	T	C/T	+	NP_004521.1	4313	snv	258	241
C41	CTCF	c.604A[7>8]	p.T204Nfs*26	frameshift	NM_006565.3	EX3	0.257895	1180830	carcinoma [adenocarcinoma|NS|NS]	ENST00000264010: c.603_604insA (p.T204fs*26)	RSS	large_intestine [NS|NS|NS]	16	67645338	67645338	16q22.1	.	A	./A	+	NP_006556.1	10664	ins	950	554
C41	CDH1	c.700G>A	p.A234T	missense	NM_004360.3	EX6	0.165854	4670764	carcinoma [adenocarcinoma|NS|NS]	ENST00000261769: c.700G>A (p.A234T)	CSV	large_intestine [colon|transverse|NS]	16	68844111	68844112	16q22.1	G	A	G/A	+	NP_004351.1	999	snv	410	283
C41	ZFHX3	c.10558GGC[8>6]	p.G3514[14>12]	cds-del	NM_006885.3	EX10E	0.110744	.	.	.	.	.	16	72821593	72821599	16q22.2	GCCGCC	.	GCCGCC/.	-	NP_008816.3	463	del	605	369
C41	ZFHX3	c.10557_10562delTGGCGG	p.G3514[14>12]	cds-del	NM_006885.3	EX10E	0.219064	.	.	.	.	.	16	72821612	72821618	16q22.2	CCGCCA	.	CCGCCA/.	-	NP_008816.3	463	del	598	369
C41	ZFHX3	c.10346C>T	p.A3449V	missense	NM_006885.3	EX10E	0.262893	4062694	carcinoma [adenocarcinoma|NS|NS]	ENST00000268489: c.10346C>T (p.A3449V)	CSV	stomach [NS|NS|NS]	16	72821828	72821829	16q22.2	G	A	G/A	-	NP_008816.3	463	snv	795	503
C41	ZFHX3	c.8308T>C	p.F2770L	missense	NM_006885.3	EX9	0.229917	.	.	.	.	.	16	72828272	72828273	16q22.2	A	G	A/G	-	NP_008816.3	463	snv	722	349
C41	ZFHX3	c.4306C>T	p.R1436C	missense	NM_006885.3	EX9	0.2624	.	.	.	.	.	16	72832274	72832275	16q22.2	G	A	G/A	-	NP_008816.3	463	snv	625	401
C41	ZFHX3	c.2180G>A	p.R727H	missense	NM_006885.3	EX2	0.290789	.	.	.	.	.	16	72991864	72991865	16q22.3	C	T	C/T	-	NP_008816.3	463	snv	760	543
C41	PLCG2	c.1662G[6>7]	p.K557Qfs*16	frameshift	NM_002661.3	EX17	0.069486	.	.	.	.	.	16	81942124	81942124	16q23.3	.	G	./G	+	NP_002652.2	5336	ins	331	198
C41	ANKRD11	c.1838C>A	p.S613Y	missense	NM_001256182.1	EX10	0.020115	.	.	.	.	.	16	89351111	89351112	16q24.3	G	T	G/T	-	NP_001243111.1	29123	snv	696	484
C41	AURKB	c.298C>A	p.H100N	missense	NM_004217.3	EX5	0.097015	.	.	.	.	.	17	8110593	8110594	17p13.1	G	T	G/T	-	NP_004208.2	9212	snv	268	161
C41	ELAC2	c.2363G>A	p.R788Q	missense	NM_018127.6	EX24E	0.240232	3514398	malignant_melanoma [NS|NS|NS]	ENST00000338034: c.2363G>A (p.R788Q)	CSV	skin [NS|NS|NS]	17	12896252	12896253	17p12	C	T	C/T	-	NP_060597.4	60528	snv	691	575
C41	ELAC2	c.1191C[5>6]	p.L399Pfs*8	frameshift	NM_018127.6	EX13	0.032626	.	.	.	.	.	17	12905780	12905780	17p12	.	G	./G	-	NP_060597.4	60528	ins	613	358
C41	NF1	c.5939G>T	p.G1980V	missense	NM_000267.3	EX39	0.27907	.	.	.	.	.	17	29662044	29662045	17q11.2	G	T	G/T	+	NP_000258.1	4763	snv	215	70
C41	NF1	c.6514GA[5>4]	p.E2174Dfs*46	frameshift	NM_000267.3	EX42	0.080201	41085	pheochromocytoma [benign|NS|NS]	ENST00000358273: c.6577_6578delGA (p.E2193fs*48)	CSV	adrenal_gland [adrenal_gland|NS|NS]	17	29664534	29664536	17q11.2	GA	.	GA/.	+	NP_000258.1	4763	del	399	197
C41	RARA	c.604C>A	p.L202I	missense	NM_000964.3	EX5	0.094629	.	.	.	.	.	17	38508295	38508296	17q21.2	C	A	C/A	+	NP_000955.1	5914	snv	391	224
C41	TOP2A	c.4297A[7>6]	p.R1435Gfs*13	frameshift	NM_001067.3	EX34	0.267007	1382967	carcinoma [adenocarcinoma|NS|NS]	ENST00000423485: c.4303delA (p.R1435fs*13)	RSS	large_intestine [NS|NS|NS]	17	38546380	38546381	17q21.2	T	.	T/.	-	NP_001058.2	7153	del	588	369
C41	RNF43	c.1970G[7>6]	p.G659Vfs*41	frameshift	NM_017763.4	EX9	0.270433	270052	carcinoma [NS|NS|NS]	ENST00000407977: c.1976delG (p.G659fs*41)	CSV	biliary_tract [bile_duct|NS|NS]	17	56435160	56435161	17q22	C	.	C/.	-	NP_060233.3	54894	del	832	446
C41	RNF43	c.450+2T>C	.	splice-5	NM_017763.4	IVS4	0.277259	.	.	.	.	.	17	56440884	56440885	17q22	A	G	A/G	-	NP_060233.3	54894	snv	321	220
C41	PPM1D	c.541C>T	p.R181W	missense	NM_003620.3	EX2	0.316872	.	.	.	.	.	17	58700949	58700950	17q23.2	C	T	C/T	+	NP_003611.1	8493	snv	243	116
C41	GNA13	c.386C[5>4]	p.M131Wfs*19	frameshift	NM_006572.4	EX2	0.271605	.	.	.	.	.	17	63049739	63049740	17q24.1	G	.	G/.	-	NP_006563.2	10672	del	81	30
C41	AXIN2	c.1988G[7>8]	p.N666Qfs*41	frameshift	NM_004655.3	EX8	0.107407	1167822	carcinoma [adenocarcinoma|NS|NS]	ENST00000307078: c.1994_1995insG (p.N666fs*41)	RSS	large_intestine [NS|NS|NS]	17	63532584	63532584	17q24.1	.	C	./C	-	NP_004646.3	8313	ins	540	385
C41	AXIN2	c.114delA	p.V40Wfs*36	frameshift	NM_004655.3	EX2	0.286432	.	.	.	.	.	17	63554624	63554625	17q24.1	T	.	T/.	-	NP_004646.3	8313	del	796	430
C41	RPTOR	c.1510-2A>G	.	splice-3	NM_020761.2	IVS13	0.359788	.	.	.	.	.	17	78854212	78854213	17q25.3	A	G	A/G	+	NP_065812.1	57521	snv	189	126
C41	MUC16	c.31798G>A	p.V10600I	missense	NM_024690.2	EX5	0.291339	.	.	.	.	.	19	9049832	9049833	19p13.2	C	T	C/T	-	NP_078966.2	94025	snv	381	162
C41	MUC16	c.4966T>C	p.S1656P	missense	NM_024690.2	EX1	0.057143	.	.	.	.	.	19	9086848	9086849	19p13.2	A	G	A/G	-	NP_078966.2	94025	snv	280	116
C41	DNMT1	c.381C[7>8]	p.K130Qfs*19	frameshift	NM_001130823.1	EX4	0.283516	.	.	.	.	.	19	10291083	10291083	19p13.2	.	G	./G	-	NP_001124295.1	1786	ins	455	300
C41	KEAP1	c.1397C>T	p.A466V	missense	NM_203500.1	EX4	0.133221	.	.	.	.	.	19	10600457	10600458	19p13.2	G	A	G/A	-	NP_987096.1	9817	snv	593	402
C41	DNM2	c.839C>T	p.T280M	missense	NM_001005360.2	EX6	0.265594	.	.	.	.	.	19	10893785	10893786	19p13.2	C	T	C/T	+	NP_001005360.1	1785	snv	497	293
C41	SMARCA4	c.2461G>A	p.E821K	missense	NM_001128844.1	EX18	0.048193	1750635	lymphoid_neoplasm [acute_lymphoblastic_T_cell_leukaemia|NS|NS]	ENST00000358026: c.2461G>A (p.E821K)	RSS	haematopoietic_and_lymphoid_tissue [NS|NS|NS]	19	11129654	11129655	19p13.2	G	A	G/A	+	NP_001122316.1	6597	snv	166	211
C41	SMARCA4	c.2678T>C	p.L893P	missense	NM_001128844.1	EX20	0.286649	.	.	.	.	.	19	11132461	11132462	19p13.2	T	C	T/C	+	NP_001122316.1	6597	snv	764	535
C41	NOTCH3	c.4925C>T	p.P1642L	missense	NM_000435.2	EX27	0.249731	.	.	.	.	.	19	15281330	15281331	19p13.12	G	A	G/A	-	NP_000426.2	4854	snv	929	708
C41	JAK3	c.1847G>A	p.G616D	missense	NM_000215.3	EX14	0.017028	.	.	.	.	.	19	17946799	17946800	19p13.11	C	T	C/T	-	NP_000206.2	3718	snv	646	463
C41	JAK3	c.1295G>A	p.R432H	missense	NM_000215.3	EX10	0.225979	.	.	.	.	.	19	17950431	17950432	19p13.11	C	T	C/T	-	NP_000206.2	3718	snv	562	356
C41	PIK3R2	c.1690A>G	p.K564E	missense	NM_005027.2	EX13	0.076621	5749183	germ_cell_tumour [NS|NS|NS]	ENST00000222254: c.1690A>G (p.K564E)	CSV	genital_tract [extragonadal|brain|NS]	19	18278069	18278070	19p13.11	A	G	A/G	+	NP_005018.1	5296	snv	509	309
C41	CCNE1	c.479A>G	p.K160R	missense	NM_001238.2	EX7	0.030201	.	.	.	.	.	19	30311624	30311625	19q12	A	G	A/G	+	NP_001229.1	898	snv	298	160
C41	MLL4	c.5631G[6>5]	p.G1879Vfs*16	frameshift	NM_014727.1	EX27	0.253835	187985	carcinoma [adenocarcinoma|NS|NS]	ENST00000222270: c.5637delG (p.G1881fs*16)	RSS	large_intestine [NS|NS|NS]	19	36223001	36223002	19q13.12	G	.	G/.	+	NP_055542.1	9757	del	717	380
C41	MLL4	c.6680C>T	p.T2227M	missense	NM_014727.1	EX28	0.218453	.	.	.	.	.	19	36224129	36224130	19q13.12	C	T	C/T	+	NP_055542.1	9757	snv	737	463
C41	CIC	c.682C>T	p.R228W	missense	NM_015125.3	EX5	0.082215	235702	glioma [NS|NS|NS]	ENST00000160740: c.682C>T (p.R228W)	CSV	central_nervous_system [brain|NS|NS]	19	42791795	42791796	19q13.2	C	T	C/T	+	NP_055940.3	23152	snv	596	369
C41	CIC	c.2677C>T	p.P893S	missense	NM_015125.3	EX10	0.102564	.	.	.	.	.	19	42795596	42795597	19q13.2	C	T	C/T	+	NP_055940.3	23152	snv	585	368
C41	POLD1	c.671G>A	p.R224H	missense	NM_001256849.1	EX6	0.309317	2754535	carcinoma [squamous_cell_carcinoma|NS|NS]	ENST00000440232: c.671G>A (p.R224H)	CSV	lung [NS|NS|NS]	19	50905542	50905543	19q13.33	G	A	G/A	+	NP_001243778.1	5424	snv	805	520
C41	POLD1	c.946G>A	p.D316N	missense	NM_001256849.1	EX8	0.108225	2754547	carcinoma [adenocarcinoma|NS|NS]	ENST00000440232: c.946G>A (p.D316N)	CSV	stomach [NS|NS|NS]	19	50905973	50905974	19q13.33	G	A	G/A	+	NP_001243778.1	5424	snv	462	368
C41	ASXL1	c.1927G[8>9]	p.G646Wfs*12	frameshift	NM_015338.5	EX13E	0.109467	1411076	other [phyllodes_tumour|borderline|NS]	ENST00000375687: c.1926_1927insG (p.G646fs*12)	CSV	breast [NS|NS|NS]	20	31022441	31022441	20q11.21	.	G	./G	+	NP_056153.2	171023	ins	676	388
C41	DNMT3B	c.1543G>A	p.E515K	missense	NM_006892.3	EX15	0.065022	.	.	.	.	.	20	31386317	31386318	20q11.21	G	A	G/A	+	NP_008823.1	1789	snv	446	274
C41	DNMT3B	c.1880A>G	p.D627G	missense	NM_006892.3	EX17	0.185315	.	.	.	.	.	20	31388078	31388079	20q11.21	A	G	A/G	+	NP_008823.1	1789	snv	286	200
C41	TOP1	c.1351A[6>7]	p.C453Mfs*40	frameshift	NM_003286.2	EX14	0.048729	.	.	.	.	.	20	39741463	39741463	20q12	.	A	./A	+	NP_003277.1	7150	ins	472	346
C41	EP300	c.4241A>G	p.Y1414C	missense	NM_001429.3	EX26	0.105	727028	haematopoietic_neoplasm [myelodysplastic_syndrome|refractory_anaemia_with_excess_blasts|NS]	ENST00000263253: c.4241A>G (p.Y1414C)	CSV	haematopoietic_and_lymphoid_tissue [NS|NS|NS]	22	41565574	41565575	22q13.2	A	G	A/G	+	NP_001420.2	2033	snv	200	98
C41	KDM6A	c.3763C>T	p.R1255W	missense	NM_021140.2	EX26	0.035623	212434	carcinoma [basal_(triple-negative)_carcinoma|NS|NS]	NM_021140.1: c.3763C>T (p.R1255W)	CSV	breast [NS|NS|NS]	X	44949993	44949994	Xp11.3	C	T	C/T	+	NP_066963.2	7403	snv	393	276
C41	ARAF	c.614C[6>5]	p.L207Yfs*85	frameshift	NM_001654.4	EX7	0.158607	268683	carcinoma [adenocarcinoma|NS|NS]	ENST00000377045: c.614delC (p.L207fs*85)	CSV	large_intestine [colon|ascending|NS]	X	47426093	47426094	Xp11.23	C	.	C/.	+	NP_001645.1	369	del	517	342
C41	MED12	c.1987T>C	p.S663P	missense	NM_005120.2	EX14	0.094828	.	.	.	.	.	X	70344625	70344626	Xq13.1	T	C	T/C	+	NP_005111.2	9968	snv	232	91
C41	TAF1	c.1993A[8>7]	p.K667Rfs*4	frameshift	NM_004606.3	EX12	0.190909	4615074	malignant_melanoma [NS|NS|NS]	ENST00000276072: c.1993delA (p.K667fs*4)	CSV	NS [NS|NS|NS]	X	70602999	70603000	Xq13.1	A	.	A/.	+	NP_004597.2	6872	del	440	289
C41	ATRX	c.4738A[7>8]	p.T1582Nfs*19	frameshift	NM_000489.3	EX17	0.195238	3097040	pheochromocytoma [benign|NS|NS]	ENST00000373344: c.4744_4745insA (p.T1582fs*19)	CSV	adrenal_gland [adrenal_gland|NS|NS]	X	76890149	76890149	Xq21.1	.	T	./T	-	NP_000480.2	546	ins	210	228
C42	LRP1B	c.592+2T>C	.	splice-5	NM_018557.2	IVS5	0.064202	.	.	.	.	.	2	142004792	142004793	2q22.1	A	G	A/G	-	NP_061027.2	53353	snv	514	280
C42	GATA2	c.295G>T	p.D99Y	missense	NM_001145661.1	EX4	0.01054	.	.	.	.	.	3	128205145	128205146	3q21.3	C	A	C/A	-	NP_001139133.1	2624	snv	759	380
C42	PIK3CB	c.3151G>A	p.E1051K	missense	NM_006219.2	EX22E	0.020906	317875	carcinoma [NS|NS|NS]	ENST00000477593: c.3151G>A (p.E1051K)	CSV	breast [NS|NS|NS]	3	138374292	138374293	3q22.3	C	T	C/T	-	NP_006210.1	5291	snv	861	495
C42	KIT	c.464C>A	p.P155H	missense	NM_000222.2	EX3	0.067493	.	.	.	.	.	4	55564575	55564576	4q12	C	A	C/A	+	NP_000213.1	3815	snv	726	408
C42	HIST1H3B	c.295G>C	p.A99P	missense	NM_003537.3	EX1E	0.01675	.	.	.	.	.	6	26031993	26031994	6p22.2	C	G	C/G	-	NP_003528.1	8358	snv	597	286
C42	MSR1	c.1068C>G	p.S356R	missense	NM_138715.2	EX9	0.08982	.	.	.	.	.	8	15978080	15978081	8p22	G	C	G/C	-	NP_619729.1	4481	snv	334	175
C42	CDKN2B	c.190G>C	p.A64P	missense	NM_078487.2	EX1	0.011156	.	.	.	.	.	9	22008762	22008763	9p21.3	C	G	C/G	-	NP_511042.1	1030	snv	986	485
C42	TGFBR1	c.821C>G	p.T274S	missense	NM_004612.2	EX5	0.03619	3786069	carcinoma [ductal_carcinoma|NS|NS]	ENST00000374994: c.821C>G (p.T274S)	CSV	pancreas [NS|NS|NS]	9	101904832	101904833	9q22.33	C	G	C/G	+	NP_004603.1	7046	snv	525	235
C42	MEN1	c.1498C>T	p.P500S	missense	NM_000244.3	EX10E	0.014455	.	.	.	.	.	11	64572155	64572156	11q13.1	G	A	G/A	-	NP_000235.2	4221	snv	761	320
C42	MLL2	c.12887T>G	p.L4296*	nonsense	NM_003482.3	EX39	0.061567	.	.	.	.	.	12	49425600	49425601	12q13.12	A	C	A/C	-	NP_003473.3	8085	snv	536	208
C42	AXIN2	c.731C>A	p.S244*	nonsense	NM_004655.3	EX2	0.013906	.	.	.	.	.	17	63554007	63554008	17q24.1	G	T	G/T	-	NP_004646.3	8313	snv	791	539
C42	MUC16	c.30531C>A	p.D10177E	missense	NM_024690.2	EX3	0.091429	5914117	carcinoma [basal_cell_carcinoma|NS|NS]	ENST00000397910: c.30531C>A (p.D10177E)	CSV	skin [NS|NS|NS]	19	9056914	9056915	19p13.2	G	T	G/T	-	NP_078966.2	94025	snv	700	282
C42	MUC16	c.16849G>A	p.V5617M	missense	NM_024690.2	EX3	0.059211	.	.	.	.	.	19	9070596	9070597	19p13.2	C	T	C/T	-	NP_078966.2	94025	snv	912	417
C42	JAK3	c.2228A>T	p.Q743L	missense	NM_000215.3	EX17	0.026954	.	.	.	.	.	19	17945501	17945502	19p13.11	T	A	T/A	-	NP_000206.2	3718	snv	371	239
C42	MLL4	c.4933C>G	p.L1645V	missense	NM_014727.1	EX23	0.0883	.	.	.	.	.	19	36220882	36220883	19q13.12	C	G	C/G	+	NP_055542.1	9757	snv	453	267
C42	FAM123B	c.1987G>C	p.V663L	missense	NM_152424.3	EX2E	0.020942	.	.	.	.	.	X	63411179	63411180	Xq11.2	C	G	C/G	-	NP_689637.3	139285	snv	382	136
C42	AR	c.277G>A	p.E93K	missense	NM_000044.3	EX1	0.150685	.	.	.	.	.	X	66765264	66765265	Xq12	G	A	G/A	+	NP_000035.2	367	snv	292	113
C43	HSD3B2	c.1094A>G	p.E365G	missense	NM_001166120.1	EX4E	0.021327	.	.	.	.	.	1	119965217	119965218	1p12	A	G	A/G	+	NP_001159592.1	3284	snv	422	248
C43	TTN	c.63581T>C	p.L21194P	missense	NM_001267550.1	EX306	0.020534	.	.	.	.	.	2	179452454	179452455	2q31.2	A	G	A/G	-	NP_001254479.1	7273	snv	487	338
C43	BARD1	c.2138T>A	p.V713E	missense	NM_000465.2	EX11E	0.012392	.	.	.	.	.	2	215593595	215593596	2q35	A	T	A/T	-	NP_000456.2	580	snv	807	603
C43	RAF1	c.775T>C	p.S259P	missense	NM_002880.3	EX7	0.133971	1418555	rhabdomyosarcoma [embryonal|NS|NS]	ENST00000251849: c.775T>C (p.S259P)	CSV	soft_tissue [striated_muscle|bladder|NS]	3	12645693	12645694	3p25.2	A	G	A/G	-	NP_002871.1	5894	snv	418	332
C43	SETD2	c.5513G>A	p.S1838N	missense	NM_014159.6	EX12	0.013804	.	.	.	.	.	3	47125756	47125757	3p21.31	C	T	C/T	-	NP_054878.5	29072	snv	652	427
C43	BAP1	c.1130T>A	p.L377Q	missense	NM_004656.2	EX12	0.023529	.	.	.	.	.	3	52438588	52438589	3p21.1	A	T	A/T	-	NP_004647.1	8314	snv	340	318
C43	PBRM1	c.2713GA[3>1]	p.E908Nfs*6	frameshift	NM_018313.4	EX18	0.203704	.	.	.	.	.	3	52637597	52637601	3p21.1	TCTC	.	TCTC/.	-	NP_060783.3	55193	del	540	309
C43	TET2	c.1310A>G	p.Y437C	missense	NM_001127208.2	EX3	0.028188	4121126	carcinoma [adenocarcinoma|NS|NS]	ENST00000305737: c.1310A>G (p.Y437C)	CSV	stomach [NS|NS|NS]	4	106156408	106156409	4q24	A	G	A/G	+	NP_001120680.1	54790	snv	745	307
C43	FGFR4	c.1036G>A	p.A346T	missense	NM_213647.1	EX8	0.015968	.	.	.	.	.	5	176519763	176519764	5q35.2	G	A	G/A	+	NP_998812.1	2264	snv	501	412
C43	FGFR4	c.1256C>G	p.S419C	missense	NM_213647.1	EX10	0.013953	.	.	.	.	.	5	176520410	176520411	5q35.2	C	G	C/G	+	NP_998812.1	2264	snv	645	578
C43	NOTCH4	c.1118G>A	p.R373Q	missense	NM_004557.3	EX6	0.017422	.	.	.	.	.	6	32188222	32188223	6p21.32	C	T	C/T	-	NP_004548.3	4855	snv	574	358
C43	DAXX	c.1658C>T	p.S553F	missense	NM_001141970.1	EX6	0.014363	.	.	.	.	.	6	33287474	33287475	6p21.32	G	A	G/A	-	NP_001135442.1	1616	snv	557	294
C43	CCND3	c.533T>C	p.V178A	missense	NM_001760.3	EX3	0.028761	.	.	.	.	.	6	41905013	41905014	6p21.1	A	G	A/G	-	NP_001751.1	896	snv	452	384
C43	EPHA7	c.706A>T	p.S236C	missense	NM_004440.3	EX3	0.014815	.	.	.	.	.	6	94120344	94120345	6q16.1	T	A	T/A	-	NP_004431.1	2045	snv	675	502
C43	GRM3	c.1648G>A	p.G550R	missense	NM_000840.2	EX4	0.012016	.	.	.	.	.	7	86468477	86468478	7q21.12	G	A	G/A	+	NP_000831.2	2913	snv	749	468
C43	MLL3	c.13297G>A	p.A4433T	missense	NM_170606.2	EX52	0.125926	3879513	carcinoma [adenocarcinoma|NS|NS]	ENST00000355193: c.13468G>A (p.A4490T)	CSV	stomach [NS|NS|NS]	7	151845714	151845715	7q36.1	C	T	C/T	-	NP_733751.2	58508	snv	540	365
C43	SOX17	c.214A>G	p.M72V	missense	NM_022454.3	EX1	0.014876	.	.	.	.	.	8	55370911	55370912	8q11.23	A	G	A/G	+	NP_071899.1	64321	snv	605	410
C43	MYC	c.83A>G	p.D28G	missense	NM_002467.4	EX2	0.013783	.	.	.	.	.	8	128750545	128750546	8q24.21	A	G	A/G	+	NP_002458.2	4609	snv	653	403
C43	TET1	c.202G>A	p.V68M	missense	NM_030625.2	EX2	0.060222	.	.	.	.	.	10	70332296	70332297	10q21.3	G	A	G/A	+	NP_085128.2	80312	snv	631	411
C43	PTEN	c.956_959delCTTT	p.T319Kfs*24	frameshift	NM_000314.4	EX8	0.192982	4896	carcinoma [ductal_carcinoma|NS|NS]	ENST00000371953: c.956_959delCTTT (p.T319fs*24)	CSV	breast [NS|NS|NS]	10	89720804	89720808	10q23.31	CTTT	.	CTTT/.	+	NP_000305.3	5728	del	57	32
C43	RPS6KB2	c.500T>A	p.L167Q	missense	NM_003952.2	EX6	0.038462	.	.	.	.	.	11	67200112	67200113	11q13.2	T	A	T/A	+	NP_003943.2	6199	snv	312	188
C43	RPS6KB2	c.508A>G	p.T170A	missense	NM_003952.2	EX6	0.030395	.	.	.	.	.	11	67200120	67200121	11q13.2	A	G	A/G	+	NP_003943.2	6199	snv	329	201
C43	KCNJ5	c.485C>A	p.P162Q	missense	NM_000890.3	EX2	0.012361	.	.	.	.	.	11	128781652	128781653	11q24.3	C	A	C/A	+	NP_000881.3	3762	snv	809	573
C43	CDKN1B	c.137A>G	p.E46G	missense	NM_004064.3	EX1	0.017167	243619	carcinoma [NS|NS|NS]	ENST00000228872: c.137A>G (p.E46G)	VUO	prostate [NS|NS|NS]	12	12870909	12870910	12p13.1	A	G	A/G	+	NP_004055.1	1027	snv	699	547
C43	MLL2	c.11165A>T	p.Q3722L	missense	NM_003482.3	EX39	0.02439	.	.	.	.	.	12	49427322	49427323	12q13.12	T	A	T/A	-	NP_003473.3	8085	snv	492	432
C43	MLL2	c.770A>G	p.D257G	missense	NM_003482.3	EX6	0.023102	.	.	.	.	.	12	49447327	49447328	12q13.12	T	C	T/C	-	NP_003473.3	8085	snv	303	270
C43	DICER1	c.5197A>G	p.T1733A	missense	NM_177438.2	EX24	0.020873	.	.	.	.	.	14	95560391	95560392	14q32.13	T	C	T/C	-	NP_803187.1	23405	snv	527	475
C43	MGA	c.6751T>A	p.S2251T	missense	NM_001164273.1	EX17	0.015175	.	.	.	.	.	15	42042555	42042556	15q15.1	T	A	T/A	+	NP_001157745.1	23269	snv	659	386
C43	AXIN1	c.1666C>T	p.R556C	missense	NM_003502.3	EX6	0.011129	.	.	.	.	.	16	347839	347840	16p13.3	G	A	G/A	-	NP_003493.1	8312	snv	629	488
C43	ANKRD11	c.787A>C	p.S263R	missense	NM_001256182.1	EX9	0.028571	.	.	.	.	.	16	89352551	89352552	16q24.3	T	G	T/G	-	NP_001243111.1	29123	snv	245	310
C43	TP53	c.524G>A	p.R175H	missense	NM_000546.5	EX5	0.223032	10648	NS [NS|NS|NS]	ENST00000269305: c.524G>A (p.R175H)	CSV	NS [NS|NS|NS]	17	7578405	7578406	17p13.1	C	T	C/T	-	NP_000537.3	7157	snv	686	521
C43	RNF43	c.988C>G	p.R330G	missense	NM_017763.4	EX9	0.018367	.	.	.	.	.	17	56436148	56436149	17q22	G	C	G/C	-	NP_060233.3	54894	snv	490	305
C43	AXIN2	c.2110C>G	p.L704V	missense	NM_004655.3	EX8	0.015584	.	.	.	.	.	17	63532468	63532469	17q24.1	G	C	G/C	-	NP_004646.3	8313	snv	385	351
C43	SRSF2	c.230G>C	p.G77A	missense	NM_001195427.1	EX1	0.018717	.	.	.	.	.	17	74733012	74733013	17q25.1	C	G	C/G	-	NP_001182356.1	6427	snv	748	633
C43	GATA6	c.1661A>G	p.N554S	missense	NM_005257.4	EX7E	0.022177	.	.	.	.	.	18	19780658	19780659	18q11.2	A	G	A/G	+	NP_005248.2	2627	snv	496	393
C43	JAK3	c.2788T>C	p.S930P	missense	NM_000215.3	EX20	0.032544	.	.	.	.	.	19	17942499	17942500	19p13.11	A	G	A/G	-	NP_000206.2	3718	snv	338	298
C43	POLD1	c.969A>T	p.K323N	missense	NM_001256849.1	EX8	0.018919	.	.	.	.	.	19	50905996	50905997	19q13.33	A	T	A/T	+	NP_001243778.1	5424	snv	370	396
C43	ASXL1	c.939T>A	p.F313L	missense	NM_015338.5	EX10	0.015584	.	.	.	.	.	20	31019441	31019442	20q11.21	T	A	T/A	+	NP_056153.2	171023	snv	385	333
C43	ASXL1	c.2396A>G	p.D799G	missense	NM_015338.5	EX13E	0.014208	.	.	.	.	.	20	31022910	31022911	20q11.21	A	G	A/G	+	NP_056153.2	171023	snv	915	423
C44	SPTA1	c.812+1G>T	.	splice-5	NM_003126.2	IVS6	0.021773	.	.	.	.	.	1	158648189	158648190	1q23.1	C	A	C/A	-	NP_003117.2	6708	snv	643	323
C44	CCND3	c.533T>C	p.V178A	missense	NM_001760.3	EX3	0.016129	.	.	.	.	.	6	41905013	41905014	6p21.1	A	G	A/G	-	NP_001751.1	896	snv	496	316
C44	MLL	c.9472C>G	p.P3158A	missense	NM_001197104.1	EX27	0.010626	.	.	.	.	.	11	118376078	118376079	11q23.3	C	G	C/G	+	NP_001184033.1	4297	snv	847	534
C44	SRSF2	c.320C>G	p.P107R	missense	NM_001195427.1	EX1	0.027119	.	.	.	.	.	17	74732922	74732923	17q25.1	G	C	G/C	-	NP_001182356.1	6427	snv	590	382
C44	DNMT1	c.4514C>G	p.A1505G	missense	NM_001130823.1	EX38	0.012681	.	.	.	.	.	19	10246938	10246939	19p13.2	G	C	G/C	-	NP_001124295.1	1786	snv	552	355
C45	SPEN	c.3226T>G	p.S1076A	missense	NM_015001.2	EX11	0.01699	.	.	.	.	.	1	16255960	16255961	1p36.13	T	G	T/G	+	NP_055816.2	23013	snv	824	292
C45	CSF3R	c.1090G>A	p.D364N	missense	NM_156039.3	EX10	0.015361	.	.	.	.	.	1	36937228	36937229	1p34.3	C	T	C/T	-	NP_724781.1	1441	snv	651	330
C45	RIT1	c.43A>G	p.K15E	missense	NM_001256821.1	EX2	0.012723	.	.	.	.	.	1	155880560	155880561	1q22	T	C	T/C	-	NP_001243750.1	6016	snv	786	247
C45	NTRK1	c.2143G>C	p.A715P	missense	NM_001007792.1	EX17E	0.011957	.	.	.	.	.	1	156851293	156851294	1q23.1	G	C	G/C	+	NP_001007793.1	4914	snv	920	465
C45	ASXL2	c.3134G>A	p.R1045K	missense	NM_018263.4	EX13E	0.010629	.	.	.	.	.	2	25966071	25966072	2p23.3	C	T	C/T	-	NP_060733.4	55252	snv	1129	501
C45	ASXL2	c.850C>T	p.R284*	nonsense	NM_018263.4	EX9	0.104084	1019285	carcinoma [endometrioid_carcinoma|NS|NS]	ENST00000435504: c.850C>T (p.R284*)	CSV	endometrium [NS|NS|NS]	2	25982439	25982440	2p23.3	G	A	G/A	-	NP_060733.4	55252	snv	759	410
C45	ALK	c.2782delT	p.C928Afs*11	frameshift	NM_004304.4	EX16	0.117647	.	.	.	.	.	2	29451782	29451783	2p23.2	A	.	A/.	-	NP_004295.2	238	del	85	8
C45	LRP1B	c.6030G>T	p.L2010F	missense	NM_018557.2	EX38	0.123397	3379785	carcinoma [ductal_carcinoma|NS|NS]	ENST00000389484: c.6030G>T (p.L2010F)	CSV	pancreas [NS|NS|NS]	2	141460115	141460116	2q22.1	C	A	C/A	-	NP_061027.2	53353	snv	624	243
C45	SETD2	c.5513G>A	p.S1838N	missense	NM_014159.6	EX12	0.010945	.	.	.	.	.	3	47125756	47125757	3p21.31	C	T	C/T	-	NP_054878.5	29072	snv	1005	345
C45	EPHB1	c.1114C>G	p.R372G	missense	NM_004441.4	EX5	0.012831	.	.	.	.	.	3	134851707	134851708	3q22.2	C	G	C/G	+	NP_004432.1	2047	snv	1247	612
C45	FBXW7	c.1852C>A	p.Q618K	missense	NM_033632.3	EX11	0.026263	.	.	.	.	.	4	153245338	153245339	4q31.3	G	T	G/T	-	NP_361014.1	55294	snv	495	109
C45	HIST1H3D	c.79C>T	p.R27*	nonsense	NM_003530.3	EX2E	0.010676	.	.	.	.	.	6	26197399	26197400	6p22.2	G	A	G/A	-	NP_003521.2	8351	snv	843	451
C45	HIST1H3G	c.22G>A	p.A8T	missense	NM_003534.2	EX1E	0.011984	.	.	.	.	.	6	26271590	26271591	6p22.2	C	T	C/T	-	NP_003525.1	8355	snv	751	346
C45	HIST1H3J	c.124T>C	p.Y42H	missense	NM_003535.2	EX1E	0.016194	.	.	.	.	.	6	27858446	27858447	6p22.1	A	G	A/G	-	NP_003526.1	8356	snv	494	279
C45	ROS1	c.1146T>G	p.Y382*	nonsense	NM_002944.2	EX10	0.022075	.	.	.	.	.	6	117715342	117715343	6q22.1	A	C	A/C	-	NP_002935.2	6098	snv	453	163
C45	ARID1B	c.6125A>C	p.E2042A	missense	NM_020732.3	EX20E	0.015406	.	.	.	.	.	6	157528399	157528400	6q25.3	A	C	A/C	+	NP_065783.3	57492	snv	714	245
C45	PIK3CG	c.550C>T	p.R184C	missense	NM_002649.2	EX2	0.012172	4992816	carcinoma [squamous_cell_carcinoma|NS|NS]	ENST00000440650: c.550C>T (p.R184C)	CSV	skin [NS|NS|NS]	7	106508555	106508556	7q22.3	C	T	C/T	+	NP_002640.2	5294	snv	1068	519
C45	GATA4	c.1141T>C	p.S381P	missense	NM_002052.3	EX6	0.011601	.	.	.	.	.	8	11614586	11614587	8p23.1	T	C	T/C	+	NP_002043.2	2626	snv	862	320
C45	FGFR1	c.650T>C	p.M217T	missense	NM_023110.2	EX6	0.014409	.	.	.	.	.	8	38283734	38283735	8p11.23	A	G	A/G	-	NP_075598.2	2260	snv	694	259
C45	PTCH1	c.1084A>C	p.T362P	missense	NM_000264.3	EX8	0.017778	.	.	.	.	.	9	98241412	98241413	9q22.32	T	G	T/G	-	NP_000255.2	5727	snv	450	146
C45	EGFL7	c.609_636+31del	.	span	NM_016215.4	EX9-IVS9	0.111111	.	.	.	.	.	9	139565438	139565497	9q34.3	GCAGTCCAGGGTGGACCTGCTGGAGGAGGTGAGGCATTGGTGGGGGGGGGGGGGGGCAG	.	GCAGTCCAGGGTGGACCTGCTGGAGGAGGTGAGGCATTGGTGGGGGGGGGGGGGGGCAG/.	+	NP_057299.1	51162	del	36	12
C45	GLI1	c.2386C>G	p.L796V	missense	NM_005269.2	EX12E	0.031977	.	.	.	.	.	12	57864908	57864909	12q13.3	C	G	C/G	+	NP_005260.1	2735	snv	344	78
C45	PTPN11	c.1310A>G	p.D437G	missense	NM_002834.3	EX11	0.01005	.	.	.	.	.	12	112924363	112924364	12q24.13	A	G	A/G	+	NP_002825.3	5781	snv	995	489
C45	CHD2	c.3725A[11>10]	p.K1245Nfs*4	frameshift	NM_001271.3	EX29	0.031056	1375551	lymphoid_neoplasm [chronic_lymphocytic_leukaemia-small_lymphocytic_lymphoma|NS|NS]	ENST00000394196: c.3725delA (p.K1245fs*4)	CSV	haematopoietic_and_lymphoid_tissue [NS|NS|NS]	15	93540315	93540316	15q26.1	A	.	A/.	+	NP_001262.3	1106	del	322	55
C45	CDH1	c.986_1000delTCACCACTGGGCTGG	p.V329_L333del	cds-del	NM_004360.3	EX7	0.140794	.	.	.	.	.	16	68845736	68845751	16q22.1	TGGTCACCACTGGGC	.	TGGTCACCACTGGGC/.	+	NP_004351.1	999	del	554	245
C45	GPS2	c.911C>T	p.A304V	missense	NM_004489.4	EX11E	0.017366	.	.	.	.	.	17	7216147	7216148	17p13.1	G	A	G/A	-	NP_004480.1	2874	snv	691	289
C45	STAT3	c.1732G>A	p.A578T	missense	NM_139276.2	EX19	0.019272	.	.	.	.	.	17	40475293	40475294	17q21.2	C	T	C/T	-	NP_644805.1	6774	snv	467	190
C45	TCF3	c.1631C>T	p.A544V	missense	NM_003200.3	EX18	0.010463	3692456	carcinoma [adenocarcinoma|NS|NS]	ENST00000262965: c.1631C>T (p.A544V)	CSV	large_intestine [colon|NS|NS]	19	1615474	1615475	19p13.3	G	A	G/A	-	NP_003191.1	6929	snv	669	388
C45	KEAP1	c.1726A>C	p.T576P	missense	NM_203500.1	EX6E	0.014706	.	.	.	.	.	19	10597476	10597477	19p13.2	T	G	T/G	-	NP_987096.1	9817	snv	612	245
C45	KDM6A	c.2200A>C	p.T734P	missense	NM_021140.2	EX17	0.010088	.	.	.	.	.	X	44929099	44929100	Xp11.3	A	C	A/C	+	NP_066963.2	7403	snv	793	210
C45	BCORL1	c.2672C>T	p.P891L	missense	NM_021946.4	EX3	0.011013	.	.	.	.	.	X	129149419	129149420	Xq26.1	C	T	C/T	+	NP_068765.3	63035	snv	1362	647
C46	KIF1B	c.703A>T	p.N235Y	missense	NM_015074.3	EX7	0.023256	.	.	.	.	.	1	10328303	10328304	1p36.22	A	T	A/T	+	NP_055889.2	23095	snv	344	217
C46	MPL	c.1241C>A	p.S414*	nonsense	NM_005373.2	EX8	0.010681	.	.	.	.	.	1	43812537	43812538	1p34.2	C	A	C/A	+	NP_005364.1	4352	snv	749	300
C46	RAD54L	c.923C>G	p.T308S	missense	NM_001142548.1	EX10	0.027933	.	.	.	.	.	1	46733161	46733162	1p34.1	C	G	C/G	+	NP_001136020.1	8438	snv	358	229
C46	JUN	c.373A>G	p.N125D	missense	NM_002228.3	EX1E	0.011236	.	.	.	.	.	1	59248369	59248370	1p32.1	T	C	T/C	-	NP_002219.1	3725	snv	1068	727
C46	HSD3B2	c.1094A>G	p.E365G	missense	NM_001166120.1	EX4E	0.015645	.	.	.	.	.	1	119965217	119965218	1p12	A	G	A/G	+	NP_001159592.1	3284	snv	767	298
C46	NOTCH2	c.7272G>C	p.Q2424H	missense	NM_024408.3	EX34E	0.012516	.	.	.	.	.	1	120458072	120458073	1p12	C	G	C/G	-	NP_077719.2	4853	snv	799	268
C46	SPTA1	c.6413T>C	p.I2138T	missense	NM_003126.2	EX44	0.187008	.	.	.	.	.	1	158589963	158589964	1q23.1	A	G	A/G	-	NP_003117.2	6708	snv	508	223
C46	SPTA1	c.4741C>T	p.Q1581*	nonsense	NM_003126.2	EX34	0.015408	.	.	.	.	.	1	158609793	158609794	1q23.1	G	A	G/A	-	NP_003117.2	6708	snv	649	326
C46	HIST3H3	c.318G>T	p.E106D	missense	NM_003493.2	EX1E	0.01	.	.	.	.	.	1	228612708	228612709	1q42.13	C	A	C/A	-	NP_003484.1	8290	snv	1200	636
C46	RYR2	c.4561A>C	p.I1521L	missense	NM_001035.2	EX34	0.027304	.	.	.	.	.	1	237758921	237758922	1q43	A	C	A/C	+	NP_001026.2	6262	snv	293	200
C46	SRD5A2	c.148C>T	p.R50C	missense	NM_000348.3	EX1	0.130068	.	.	.	.	.	2	31805822	31805823	2p23.1	G	A	G/A	-	NP_000339.2	6716	snv	592	417
C46	LRP1B	c.13679C>T	p.P4560L	missense	NM_018557.2	EX91E	0.115207	245485	carcinoma [NS|NS|NS]	ENST00000389484: c.13679C>T (p.P4560L)	RSS	prostate [NS|NS|NS]	2	140990875	140990876	2q22.1	G	A	G/A	-	NP_061027.2	53353	snv	217	40
C46	SETD2	c.5513G>A	p.S1838N	missense	NM_014159.6	EX12	0.014878	.	.	.	.	.	3	47125756	47125757	3p21.31	C	T	C/T	-	NP_054878.5	29072	snv	941	405
C46	EPHB1	c.181T>C	p.C61R	missense	NM_004441.4	EX3	0.012236	.	.	.	.	.	3	134670269	134670270	3q22.2	T	C	T/C	+	NP_004432.1	2047	snv	899	528
C46	PIK3CA	c.418C>T	p.R140*	nonsense	NM_006218.2	EX3	0.01454	.	.	.	.	.	3	178917542	178917543	3q26.32	C	T	C/T	+	NP_006209.2	5290	snv	619	127
C46	FBXW7	c.1852C>A	p.Q618K	missense	NM_033632.3	EX11	0.025185	.	.	.	.	.	4	153245338	153245339	4q31.3	G	T	G/T	-	NP_361014.1	55294	snv	675	151
C46	RICTOR	c.3725G>T	p.G1242V	missense	NM_152756.3	EX31	0.012115	.	.	.	.	.	5	38950224	38950225	5p13.1	C	A	C/A	-	NP_689969.2	253260	snv	908	201
C46	APC	c.7G>A	p.A3T	missense	NM_001127510.2	EX3	0.020179	3428820	carcinoma [adenocarcinoma|NS|NS]	ENST00000457016: c.7G>A (p.A3T)	CSV	large_intestine [rectum|NS|NS]	5	112090593	112090594	5q22.2	G	A	G/A	+	NP_001120982.1	324	snv	446	234
C46	APC	c.4136A>T	p.E1379V	missense	NM_001127510.2	EX17E	0.010762	.	.	.	.	.	5	112175426	112175427	5q22.2	A	T	A/T	+	NP_001120982.1	324	snv	1115	530
C46	APC	c.5919T>A	p.S1973R	missense	NM_001127510.2	EX17E	0.010989	.	.	.	.	.	5	112177209	112177210	5q22.2	T	A	T/A	+	NP_001120982.1	324	snv	910	303
C46	HIST1H3J	c.124T>C	p.Y42H	missense	NM_003535.2	EX1E	0.018519	.	.	.	.	.	6	27858446	27858447	6p22.1	A	G	A/G	-	NP_003526.1	8356	snv	486	296
C46	MDC1	c.1329G>T	p.Q443H	missense	NM_014641.2	EX5	0.012881	.	.	.	.	.	6	30680389	30680390	6p21.33	C	A	C/A	-	NP_055456.2	9656	snv	854	388
C46	NOTCH4	c.1235T>A	p.L412H	missense	NM_004557.3	EX7	0.017084	.	.	.	.	.	6	32187985	32187986	6p21.32	A	T	A/T	-	NP_004548.3	4855	snv	878	475
C46	DAXX	c.1658C>T	p.S553F	missense	NM_001141970.1	EX6	0.012563	.	.	.	.	.	6	33287474	33287475	6p21.32	G	A	G/A	-	NP_001135442.1	1616	snv	796	297
C46	CCND3	c.533T>C	p.V178A	missense	NM_001760.3	EX3	0.017199	.	.	.	.	.	6	41905013	41905014	6p21.1	A	G	A/G	-	NP_001751.1	896	snv	814	396
C46	VEGFA	c.823G>A	p.V275M	missense	NM_001025366.2	EX3	0.012821	.	.	.	.	.	6	43745369	43745370	6p21.1	G	A	G/A	+	NP_001020537.2	7422	snv	624	248
C46	PRDM1	c.2153T>C	p.L718P	missense	NM_001198.3	EX7E	0.018529	.	.	.	.	.	6	106555035	106555036	6q21	T	C	T/C	+	NP_001189.2	639	snv	1727	712
C46	TNFAIP3	c.1364G>T	p.G455V	missense	NM_006290.3	EX7	0.010753	.	.	.	.	.	6	138199945	138199946	6q23.3	G	T	G/T	+	NP_006281.1	7128	snv	2046	636
C46	ESR1	c.148G>A	p.A50T	missense	NM_001122742.1	EX3	0.132554	4681726	carcinoma [adenocarcinoma|NS|NS]	ENST00000440973: c.148G>A (p.A50T)	CSV	large_intestine [colon|transverse|NS]	6	152129194	152129195	6q25.1	G	A	G/A	+	NP_001116214.1	2099	snv	1026	600
C46	ESR1	c.1462C>T	p.H488Y	missense	NM_001122742.1	EX9	0.010557	740571	carcinoma [squamous_cell_carcinoma|NS|NS]	ENST00000440973: c.1462C>T (p.H488Y)	VUO	lung [NS|NS|NS]	6	152415611	152415612	6q25.1	C	T	C/T	+	NP_001116214.1	2099	snv	1042	350
C46	SYNE1	c.11279T>A	p.V3760D	missense	NM_033071.3	EX70	0.017038	.	.	.	.	.	6	152673417	152673418	6q25.2	A	T	A/T	-	NP_149062.1	23345	snv	763	290
C46	INHBA	c.259A>T	p.I87F	missense	NM_002192.2	EX2	0.012038	.	.	.	.	.	7	41739713	41739714	7p14.1	T	A	T/A	-	NP_002183.1	3624	snv	1163	510
C46	EGFR	c.3388A>T	p.S1130C	missense	NM_005228.3	EX28E	0.012786	.	.	.	.	.	7	55273064	55273065	7p11.2	A	T	A/T	+	NP_005219.2	1956	snv	10324	623
C46	MAGI2	c.1759C>T	p.H587Y	missense	NM_012301.3	EX10	0.011855	.	.	.	.	.	7	77885547	77885548	7q21.11	G	A	G/A	-	NP_036433.2	9863	snv	1434	665
C46	GRM3	c.841T>G	p.S281A	missense	NM_000840.2	EX3	0.014038	.	.	.	.	.	7	86415948	86415949	7q21.12	T	G	T/G	+	NP_000831.2	2913	snv	1211	774
C46	KEL	c.233A>G	p.E78G	missense	NM_000420.2	EX4	0.018836	.	.	.	.	.	7	142658181	142658182	7q34	T	C	T/C	-	NP_000411.1	3792	snv	584	222
C46	EZH2	c.986G>C	p.C329S	missense	NM_004456.4	EX9	0.040698	.	.	.	.	.	7	148516700	148516701	7q36.1	C	G	C/G	-	NP_004447.2	2146	snv	344	246
C46	GATA4	c.1141T>C	p.S381P	missense	NM_002052.3	EX6	0.01455	.	.	.	.	.	8	11614586	11614587	8p23.1	T	C	T/C	+	NP_002043.2	2626	snv	756	327
C46	NRG1	c.499G>A	p.V167M	missense	NM_013962.2	EX1	0.014724	.	.	.	.	.	8	31497998	31497999	8p12	G	A	G/A	+	NP_039256.2	3084	snv	815	648
C46	FGFR1	c.650T>C	p.M217T	missense	NM_023110.2	EX6	0.012384	.	.	.	.	.	8	38283734	38283735	8p11.23	A	G	A/G	-	NP_075598.2	2260	snv	646	240
C46	KAT6A	c.2348A>G	p.N783S	missense	NM_001099412.1	EX15	0.022989	.	.	.	.	.	8	41800398	41800399	8p11.21	T	C	T/C	-	NP_001092882.1	7994	snv	348	221
C46	PRKDC	c.7005+1G>A	.	splice-5	NM_006904.6	IVS52	0.108635	.	.	.	.	.	8	48765232	48765233	8q11.21	C	T	C/T	-	NP_008835.5	5591	snv	359	86
C46	PREX2	c.3467A>C	p.D1156A	missense	NM_024870.2	EX28	0.045662	.	.	.	.	.	8	69031711	69031712	8q13.2	A	C	A/C	+	NP_079146.2	80243	snv	219	63
C46	NTRK2	c.2152T>C	p.Y718H	missense	NM_006180.3	EX19	0.017699	.	.	.	.	.	9	87570411	87570412	9q21.33	T	C	T/C	+	NP_006171.2	4915	snv	678	436
C46	TGFBR1	c.328G>C	p.E110Q	missense	NM_004612.2	EX2	0.031142	.	.	.	.	.	9	101891366	101891367	9q22.33	G	C	G/C	+	NP_004603.1	7046	snv	289	101
C46	TGFBR1	c.605C>T	p.A202V	missense	NM_004612.2	EX4	0.049057	285682	carcinoma [adenocarcinoma|NS|NS]	ENST00000374994: c.605C>T (p.A202V)	CSV	large_intestine [caecum|NS|NS]	9	101900170	101900171	9q22.33	C	T	C/T	+	NP_004603.1	7046	snv	795	386
C46	ARID5B	c.146A>G	p.K49R	missense	NM_032199.2	EX2	0.01292	.	.	.	.	.	10	63662041	63662042	10q21.2	A	G	A/G	+	NP_115575.1	84159	snv	774	424
C46	ARID5B	c.1952T>C	p.V651A	missense	NM_032199.2	EX10E	0.022355	.	.	.	.	.	10	63851173	63851174	10q21.2	T	C	T/C	+	NP_115575.1	84159	snv	671	351
C46	TET1	c.5933A>G	p.D1978G	missense	NM_030625.2	EX12E	0.011976	.	.	.	.	.	10	70451092	70451093	10q21.3	A	G	A/G	+	NP_085128.2	80312	snv	668	266
C46	FGFR2	c.296C>A	p.P99H	missense	NM_000141.4	EX3	0.012	.	.	.	.	.	10	123325031	123325032	10q26.13	G	T	G/T	-	NP_000132.3	2263	snv	750	255
C46	EXT2	c.1831A>C	p.N611H	missense	NM_000401.3	EX11	0.012129	.	.	.	.	.	11	44253971	44253972	11p11.2	A	C	A/C	+	NP_000392.3	2132	snv	742	303
C46	RPS6KB2	c.500T>A	p.L167Q	missense	NM_003952.2	EX6	0.032129	.	.	.	.	.	11	67200112	67200113	11q13.2	T	A	T/A	+	NP_003943.2	6199	snv	498	211
C46	RPS6KB2	c.508A>G	p.T170A	missense	NM_003952.2	EX6	0.028355	.	.	.	.	.	11	67200120	67200121	11q13.2	A	G	A/G	+	NP_003943.2	6199	snv	529	222
C46	FGF19	c.302T>C	p.L101P	missense	NM_005117.2	EX2	0.03794	.	.	.	.	.	11	69518062	69518063	11q13.3	A	G	A/G	-	NP_005108.1	9965	snv	369	213
C46	ATM	c.2795A>G	p.D932G	missense	NM_000051.3	EX18	0.01585	.	.	.	.	.	11	108139292	108139293	11q22.3	A	G	A/G	+	NP_000042.3	472	snv	694	269
C46	MLL	c.5417C>G	p.A1806G	missense	NM_001197104.1	EX19	0.018987	.	.	.	.	.	11	118366467	118366468	11q23.3	C	G	C/G	+	NP_001184033.1	4297	snv	790	453
C46	CHD4	c.3322G>A	p.A1108T	missense	NM_001273.2	EX22	0.012151	.	.	.	.	.	12	6700649	6700650	12p13.31	C	T	C/T	-	NP_001264.2	1108	snv	823	351
C46	ETV6	c.706T>G	p.S236A	missense	NM_001987.4	EX5	0.011952	.	.	.	.	.	12	12022599	12022600	12p13.2	T	G	T/G	+	NP_001978.1	2120	snv	1004	498
C46	MLL2	c.11165A>T	p.Q3722L	missense	NM_003482.3	EX39	0.016835	.	.	.	.	.	12	49427322	49427323	12q13.12	T	A	T/A	-	NP_003473.3	8085	snv	594	442
C46	BRCA2	c.1644G>T	p.Q548H	missense	NM_000059.3	EX10	0.014019	.	.	.	.	.	13	32907258	32907259	13q13.1	G	T	G/T	+	NP_000050.2	675	snv	1070	386
C46	MLH3	c.2507A>T	p.E836V	missense	NM_001040108.1	EX2	0.013445	.	.	.	.	.	14	75513851	75513852	14q24.3	T	A	T/A	-	NP_001035197.1	27030	snv	1190	242
C46	MGA	c.320A>G	p.Y107C	missense	NM_001164273.1	EX2	0.01462	.	.	.	.	.	15	41961411	41961412	15q15.1	A	G	A/G	+	NP_001157745.1	23269	snv	1026	371
C46	IGF1R	c.1970T>C	p.L657P	missense	NM_000875.3	EX9	0.015528	.	.	.	.	.	15	99459333	99459334	15q26.3	T	C	T/C	+	NP_000866.1	3480	snv	966	333
C46	CDH1	c.2582A>T	p.Y861F	missense	NM_004360.3	EX16E	0.019133	.	.	.	.	.	16	68867334	68867335	16q22.1	A	T	A/T	+	NP_004351.1	999	snv	784	424
C46	ZFHX3	c.5828A>G	p.N1943S	missense	NM_006885.3	EX9	0.014144	.	.	.	.	.	16	72830752	72830753	16q22.2	T	C	T/C	-	NP_008816.3	463	snv	707	438
C46	GPS2	c.911C>T	p.A304V	missense	NM_004489.4	EX11E	0.011494	.	.	.	.	.	17	7216147	7216148	17p13.1	G	A	G/A	-	NP_004480.1	2874	snv	609	330
C46	TP53	c.742C>T	p.R248W	missense	NM_000546.5	EX7	0.105263	10656	malignant_melanoma [NS|NS|NS]	ENST00000269305: c.742C>T (p.R248W)	RSS	NS [NS|NS|NS]	17	7577538	7577539	17p13.1	G	A	G/A	-	NP_000537.3	7157	snv	57	30
C46	NCOR1	c.4586T>C	p.I1529T	missense	NM_006311.3	EX32	0.01547	.	.	.	.	.	17	15971362	15971363	17p12	A	G	A/G	-	NP_006302.2	9611	snv	905	493
C46	NF1	c.380G>A	p.G127E	missense	NM_000267.3	EX4	0.019048	.	.	.	.	.	17	29490294	29490295	17q11.2	G	A	G/A	+	NP_000258.1	4763	snv	735	514
C46	STAT3	c.1732G>A	p.A578T	missense	NM_139276.2	EX19	0.018215	.	.	.	.	.	17	40475293	40475294	17q21.2	C	T	C/T	-	NP_644805.1	6774	snv	549	197
C46	BRCA1	c.4519A>G	p.R1507G	missense	NM_007294.3	EX14	0.011382	.	.	.	.	.	17	41226503	41226504	17q21.31	T	C	T/C	-	NP_009225.1	672	snv	615	118
C46	RNF43	c.1699A>T	p.R567W	missense	NM_017763.4	EX9	0.01451	.	.	.	.	.	17	56435437	56435438	17q22	T	A	T/A	-	NP_060233.3	54894	snv	827	600
C46	RPTOR	c.1509+1G>A	.	splice-5	NM_020761.2	IVS13	0.195455	.	.	.	.	.	17	78831700	78831701	17q25.3	G	A	G/A	+	NP_065812.1	57521	snv	220	182
C46	GATA6	c.1661A>G	p.N554S	missense	NM_005257.4	EX7E	0.012212	.	.	.	.	.	18	19780658	19780659	18q11.2	A	G	A/G	+	NP_005248.2	2627	snv	737	419
C46	KEAP1	c.1726A>C	p.T576P	missense	NM_203500.1	EX6E	0.019956	.	.	.	.	.	19	10597476	10597477	19p13.2	T	G	T/G	-	NP_987096.1	9817	snv	451	274
C46	BBC3	c.26A>T	p.Q9L	missense	NM_001127240.2	EX1	0.01261	.	.	.	.	.	19	47735833	47735834	19q13.32	T	A	T/A	-	NP_001120712.1	27113	snv	793	375
C46	PTPRT	c.4318G>T	p.V1440L	missense	NM_133170.3	EX31	0.018421	.	.	.	.	.	20	40710532	40710533	20q12	C	A	C/A	-	NP_573400.3	11122	snv	1140	407
C46	NCOA3	c.3886T>G	p.L1296V	missense	NM_181659.2	EX20	0.021097	.	.	.	.	.	20	46279959	46279960	20q13.12	T	G	T/G	+	NP_858045.1	8202	snv	474	172
C46	LZTR1	c.2456A>C	p.D819A	missense	NM_006767.3	EX21E	0.013963	.	.	.	.	.	22	21351569	21351570	22q11.21	A	C	A/C	+	NP_006758.2	8216	snv	931	473
C46	BCOR	c.4505A>G	p.H1502R	missense	NM_001123385.1	EX11	0.011139	.	.	.	.	.	X	39916497	39916498	Xp11.4	T	C	T/C	-	NP_001116857.1	54880	snv	808	511
C46	BCOR	c.3085A>G	p.K1029E	missense	NM_001123385.1	EX6	0.01153	.	.	.	.	.	X	39930378	39930379	Xp11.4	T	C	T/C	-	NP_001116857.1	54880	snv	954	588
C46	ARAF	c.292A>C	p.M98L	missense	NM_001654.4	EX4	0.01444	.	.	.	.	.	X	47424286	47424287	Xp11.23	A	C	A/C	+	NP_001645.1	369	snv	554	319
C46	GATA1	c.210A>C	p.R70S	missense	NM_002049.3	EX2	0.025172	.	.	.	.	.	X	48649725	48649726	Xp11.23	A	C	A/C	+	NP_002040.1	2623	snv	437	297
C46	MED12	c.2768G>A	p.C923Y	missense	NM_005120.2	EX20	0.010974	.	.	.	.	.	X	70346900	70346901	Xq13.1	G	A	G/A	+	NP_005111.2	9968	snv	729	494
C46	ATRX	c.7387G>C	p.V2463L	missense	NM_000489.3	EX35E	0.016322	.	.	.	.	.	X	76763920	76763921	Xq21.1	C	G	C/G	-	NP_000480.2	546	snv	919	433
C46	ATRX	c.3473C>A	p.A1158D	missense	NM_000489.3	EX9	0.013903	.	.	.	.	.	X	76937274	76937275	Xq21.1	G	T	G/T	-	NP_000480.2	546	snv	1007	355
C46	ATRX	c.1356G>T	p.L452F	missense	NM_000489.3	EX9	0.01072	.	.	.	.	.	X	76939391	76939392	Xq21.1	C	A	C/A	-	NP_000480.2	546	snv	1306	687
C47	ARID1A	c.5451dupA	p.Q1818Tfs*4	frameshift	NM_006015.4	EX20E	0.087062	.	.	.	.	.	1	27105839	27105839	1p36.11	.	A	./A	+	NP_006006.3	8289	ins	827	575
C47	SPTA1	c.4823G>A	p.R1608H	missense	NM_003126.2	EX34	0.045956	2157070	glioma [astrocytoma_Grade_IV|glioblastoma_multiforme|NS]	ENST00000368148: c.4823G>A (p.R1608H)	CSV	central_nervous_system [brain|NS|NS]	1	158609711	158609712	1q23.1	C	T	C/T	-	NP_003117.2	6708	snv	544	448
C47	LRP1B	c.8706G>T	p.R2902S	missense	NM_018557.2	EX55	0.05364	.	.	.	.	.	2	141259399	141259400	2q22.1	C	A	C/A	-	NP_061027.2	53353	snv	522	338
C47	LRP1B	c.3521A>G	p.D1174G	missense	NM_018557.2	EX23	0.012522	.	.	.	.	.	2	141660733	141660734	2q22.1	T	C	T/C	-	NP_061027.2	53353	snv	559	513
C47	TTN	c.59588C>A	p.A19863D	missense	NM_001267550.1	EX301	0.17321	.	.	.	.	.	2	179457143	179457144	2q31.2	G	T	G/T	-	NP_001254479.1	7273	snv	433	304
C47	TGFBR2	c.466G>T	p.E156*	nonsense	NM_001024847.2	EX4	0.171315	.	.	.	.	.	3	30691888	30691889	3p24.1	G	T	G/T	+	NP_001020018.1	7048	snv	753	554
C47	RHOA	c.176A>G	p.D59G	missense	NM_001664.2	EX3	0.043584	241412	carcinoma [adenocarcinoma|NS|NS]	ENST00000418115: c.176A>G (p.D59G)	CSV	prostate [NS|NS|NS]	3	49405961	49405962	3p21.31	T	C	T/C	-	NP_001655.1	387	snv	413	243
C47	MAP3K1	c.3858A>T	p.E1286D	missense	NM_005921.1	EX16	0.025316	.	.	.	.	.	5	56180528	56180529	5q11.2	A	T	A/T	+	NP_005912.1	4214	snv	316	197
C47	APC	c.2507C>G	p.S836*	nonsense	NM_001127510.2	EX17E	0.014815	.	.	.	.	.	5	112173797	112173798	5q22.2	C	G	C/G	+	NP_001120982.1	324	snv	675	436
C47	APC	c.2510C>G	p.S837*	nonsense	NM_001127510.2	EX17E	0.014771	3607572	malignant_melanoma [NS|NS|NS]	ENST00000457016: c.2510C>G (p.S837*)	CSV	skin [NS|NS|NS]	5	112173800	112173801	5q22.2	C	G	C/G	+	NP_001120982.1	324	snv	677	445
C47	SYNE1	c.24602G>A	p.R8201Q	missense	NM_033071.3	EX136	0.157895	.	.	.	.	.	6	152469340	152469341	6q25.1	C	T	C/T	-	NP_149062.1	23345	snv	95	75
C47	MAGI2	c.2726A>C	p.E909A	missense	NM_012301.3	EX16	0.01227	.	.	.	.	.	7	77789460	77789461	7q21.11	T	G	T/G	-	NP_036433.2	9863	snv	978	740
C47	SYK	c.1581+1G>C	.	splice-5	NM_003177.5	IVS11	0.016746	.	.	.	.	.	9	93641235	93641236	9q22.2	G	C	G/C	+	NP_003168.2	6850	snv	418	386
C47	ATM	c.2795A>G	p.D932G	missense	NM_000051.3	EX18	0.012522	.	.	.	.	.	11	108139292	108139293	11q22.3	A	G	A/G	+	NP_000042.3	472	snv	559	319
C47	MGA	c.6751T>A	p.S2251T	missense	NM_001164273.1	EX17	0.014535	.	.	.	.	.	15	42042555	42042556	15q15.1	T	A	T/A	+	NP_001157745.1	23269	snv	688	522
C47	CDH1	c.1008+1G>T	.	splice-5	NM_004360.3	IVS7	0.116208	.	.	.	.	.	16	68845762	68845763	16q22.1	G	T	G/T	+	NP_004351.1	999	snv	327	280
C47	TP53	c.451C>G	p.P151A	missense	NM_000546.5	EX5	0.073939	3717668	carcinoma [NS|NS|NS]	ENST00000455263: c.451C>G (p.P151A)	CSV	breast [NS|NS|NS]	17	7578478	7578479	17p13.1	G	C	G/C	-	NP_000537.3	7157	snv	825	647
C47	SOX9	c.686-1G>A	.	splice-3	NM_000346.3	IVS2	0.115254	.	.	.	.	.	17	70119682	70119683	17q24.3	G	A	G/A	+	NP_000337.1	6662	snv	295	309
C47	MLL4	c.6721G>A	p.G2241S	missense	NM_014727.1	EX28	0.079457	.	.	.	.	.	19	36224170	36224171	19q13.12	G	A	G/A	+	NP_055542.1	9757	snv	516	448
C47	PTPRT	c.4318G>T	p.V1440L	missense	NM_133170.3	EX31	0.027197	.	.	.	.	.	20	40710532	40710533	20q12	C	A	C/A	-	NP_573400.3	11122	snv	478	394
C49	PIK3CD	c.26T>G	p.M9R	missense	NM_005026.3	EX3	0.021858	.	.	.	.	.	1	9770538	9770539	1p36.22	T	G	T/G	+	NP_005017.3	5293	snv	366	247
C49	SPEN	c.8455T>A	p.Y2819N	missense	NM_015001.2	EX11	0.014973	.	.	.	.	.	1	16261189	16261190	1p36.13	T	A	T/A	+	NP_055816.2	23013	snv	935	678
C49	ARID1A	c.5228C>T	p.T1743M	missense	NM_006015.4	EX20E	0.010881	907737	carcinoma [endometrioid_carcinoma|NS|NS]	ENST00000324856: c.5228C>T (p.T1743M)	CSV	endometrium [NS|NS|NS]	1	27105616	27105617	1p36.11	C	T	C/T	+	NP_006006.3	8289	snv	919	597
C49	HSD3B2	c.95G>A	p.R32K	missense	NM_001166120.1	EX2	0.054455	.	.	.	.	.	1	119958136	119958137	1p12	G	A	G/A	+	NP_001159592.1	3284	snv	202	149
C49	NOTCH2	c.1874T>A	p.L625Q	missense	NM_024408.3	EX11	0.015854	.	.	.	.	.	1	120506237	120506238	1p12	A	T	A/T	-	NP_077719.2	4853	snv	820	633
C49	EPHB1	c.181T>C	p.C61R	missense	NM_004441.4	EX3	0.014574	.	.	.	.	.	3	134670269	134670270	3q22.2	T	C	T/C	+	NP_004432.1	2047	snv	892	588
C49	FOXL2	c.453G>C	p.R151S	missense	NM_023067.3	EX1E	0.011136	.	.	.	.	.	3	138665111	138665112	3q22.3	C	G	C/G	-	NP_075555.1	668	snv	898	592
C49	PDGFRB	c.1516G>T	p.V506L	missense	NM_002609.3	EX10	0.010428	.	.	.	.	.	5	149509382	149509383	5q32	C	A	C/A	-	NP_002600.1	5159	snv	959	675
C49	HIST1H3A	c.295G>C	p.A99P	missense	NM_003529.2	EX1E	0.027237	.	.	.	.	.	6	26021011	26021012	6p22.2	G	C	G/C	+	NP_003520.1	8350	snv	257	158
C49	PIM1	c.424G>A	p.E142K	missense	NM_002648.3	EX4	0.013527	5650597	lymphoid_neoplasm [diffuse_large_B_cell_lymphoma|NS|NS]	ENST00000373509: c.424G>A (p.E142K)	CSV	haematopoietic_and_lymphoid_tissue [NS|NS|NS]	6	37139083	37139084	6p21.2	G	A	G/A	+	NP_002639.1	5292	snv	1035	742
C49	LATS1	c.742C>T	p.P248S	missense	NM_004690.3	EX4	0.023866	.	.	.	.	.	6	150005482	150005483	6q25.1	G	A	G/A	-	NP_004681.1	9113	snv	419	166
C49	SYNE1	c.14351G>A	p.R4784K	missense	NM_033071.3	EX77	0.018824	.	.	.	.	.	6	152651255	152651256	6q25.2	C	T	C/T	-	NP_149062.1	23345	snv	425	370
C49	FGFR1	c.1366A>C	p.M456L	missense	NM_023110.2	EX10	0.01061	.	.	.	.	.	8	38275809	38275810	8p11.23	T	G	T/G	-	NP_075598.2	2260	snv	754	551
C49	PRKDC	c.10160A>G	p.E3387G	missense	NM_006904.6	EX72	0.017505	.	.	.	.	.	8	48711907	48711908	8q11.21	T	C	T/C	-	NP_008835.5	5591	snv	457	339
C49	PRKDC	c.8704C>T	p.P2902S	missense	NM_006904.6	EX63	0.010955	.	.	.	.	.	8	48739295	48739296	8q11.21	G	A	G/A	-	NP_008835.5	5591	snv	639	462
C49	PTCH1	c.4163G>A	p.G1388E	missense	NM_000264.3	EX23	0.014197	.	.	.	.	.	9	98209374	98209375	9q22.32	C	T	C/T	-	NP_000255.2	5727	snv	1127	720
C49	AXIN1	c.1672G>C	p.A558P	missense	NM_003502.3	EX6	0.010669	.	.	.	.	.	16	347833	347834	16p13.3	C	G	C/G	-	NP_003493.1	8312	snv	1031	734
C49	TSC2	c.5058G>C	p.Q1686H	missense	NM_000548.3	EX39	0.014493	.	.	.	.	.	16	2137931	2137932	16p13.3	G	C	G/C	+	NP_000539.2	7249	snv	483	381
C49	GRIN2A	c.53G>A	p.W18*	nonsense	NM_000833.3	EX3	0.012862	.	.	.	.	.	16	10274215	10274216	16p13.2	C	T	C/T	-	NP_000824.1	2903	snv	1244	814
C49	ERCC4	c.2413T>G	p.S805A	missense	NM_005236.2	EX11E	0.010317	.	.	.	.	.	16	14041865	14041866	16p13.12	T	G	T/G	+	NP_005227.1	2072	snv	1260	838
C49	CTCF	c.563A>T	p.D188V	missense	NM_006565.3	EX3	0.011257	.	.	.	.	.	16	67645297	67645298	16q22.1	A	T	A/T	+	NP_006556.1	10664	snv	1066	686
C49	TCF3	c.1631C>T	p.A544V	missense	NM_003200.3	EX18	0.013093	3692456	carcinoma [adenocarcinoma|NS|NS]	ENST00000262965: c.1631C>T (p.A544V)	CSV	large_intestine [colon|NS|NS]	19	1615474	1615475	19p13.3	G	A	G/A	-	NP_003191.1	6929	snv	611	504
C49	MED12	c.620C>A	p.P207Q	missense	NM_005120.2	EX5	0.019093	.	.	.	.	.	X	70340886	70340887	Xq13.1	C	A	C/A	+	NP_005111.2	9968	snv	419	257
C50	JUN	c.373A>G	p.N125D	missense	NM_002228.3	EX1E	0.010471	.	.	.	.	.	1	59248369	59248370	1p32.1	T	C	T/C	-	NP_002219.1	3725	snv	955	868
C50	JAK1	c.1730G>A	p.R577Q	missense	NM_002227.2	EX12	0.053763	.	.	.	.	.	1	65316511	65316512	1p31.3	C	T	C/T	-	NP_002218.2	3716	snv	186	193
C50	FAM46C	c.180G>C	p.E60D	missense	NM_017709.3	EX2E	0.012121	.	.	.	.	.	1	118165669	118165670	1p12	G	C	G/C	+	NP_060179.2	54855	snv	990	758
C50	SPTA1	c.2506A>G	p.R836G	missense	NM_003126.2	EX18	0.074419	.	.	.	.	.	1	158631157	158631158	1q23.1	T	C	T/C	-	NP_003117.2	6708	snv	430	225
C50	DDR2	c.1433G>A	p.R478H	missense	NM_001014796.1	EX13	0.452571	280329	carcinoma [adenocarcinoma|NS|NS]	ENST00000367922: c.1433G>A (p.R478H)	CSV	large_intestine [colon|transverse|NS]	1	162740230	162740231	1q23.3	G	A	G/A	+	NP_001014796.1	4921	snv	1381	701
C50	RANBP2	c.4736C>G	p.P1579R	missense	NM_006267.4	EX20	0.126095	.	.	.	.	.	2	109381730	109381731	2q12.3	C	G	C/G	+	NP_006258.3	5903	snv	571	476
C50	ERCC3	c.790G>A	p.E264K	missense	NM_000122.1	EX6	0.020134	.	.	.	.	.	2	128046944	128046945	2q14.3	C	T	C/T	-	NP_000113.1	2071	snv	447	195
C50	ERCC3	c.691T>A	p.S231T	missense	NM_000122.1	EX6	0.016701	.	.	.	.	.	2	128047043	128047044	2q14.3	A	T	A/T	-	NP_000113.1	2071	snv	479	216
C50	BAP1	c.1031A>G	p.N344S	missense	NM_004656.2	EX11	0.01585	1291739	lymphoid_neoplasm [chronic_lymphocytic_leukaemia-small_lymphocytic_lymphoma|NS|NS]	ENST00000460680: c.1031A>G (p.N344S)	CSV	haematopoietic_and_lymphoid_tissue [NS|NS|NS]	3	52439210	52439211	3p21.1	T	C	T/C	-	NP_004647.1	8314	snv	694	599
C50	EPHB1	c.181T>C	p.C61R	missense	NM_004441.4	EX3	0.014121	.	.	.	.	.	3	134670269	134670270	3q22.2	T	C	T/C	+	NP_004432.1	2047	snv	779	663
C50	ATR	c.7781A>G	p.D2594G	missense	NM_001184.3	EX47E	0.013812	.	.	.	.	.	3	142168424	142168425	3q23	T	C	T/C	-	NP_001175.2	545	snv	362	198
C50	KLHL6	c.1753A>C	p.K585Q	missense	NM_130446.2	EX7E	0.010953	.	.	.	.	.	3	183209827	183209828	3q27.1	T	G	T/G	-	NP_569713.2	89857	snv	913	790
C50	KIT	c.4A>G	p.R2G	missense	NM_000222.2	EX1	0.02439	.	.	.	.	.	4	55524184	55524185	4q12	A	G	A/G	+	NP_000213.1	3815	snv	369	314
C50	EPHA5	c.466T>A	p.F156I	missense	NM_004439.5	EX3	0.018663	.	.	.	.	.	4	66467802	66467803	4q13.1	A	T	A/T	-	NP_004430.4	2044	snv	643	477
C50	MAP3K1	c.3858A>T	p.E1286D	missense	NM_005921.1	EX16	0.022026	.	.	.	.	.	5	56180528	56180529	5q11.2	A	T	A/T	+	NP_005912.1	4214	snv	454	236
C50	APC	c.7G>A	p.A3T	missense	NM_001127510.2	EX3	0.020501	3428820	carcinoma [adenocarcinoma|NS|NS]	ENST00000457016: c.7G>A (p.A3T)	CSV	large_intestine [rectum|NS|NS]	5	112090593	112090594	5q22.2	G	A	G/A	+	NP_001120982.1	324	snv	439	294
C50	APC	c.5919T>A	p.S1973R	missense	NM_001127510.2	EX17E	0.017483	.	.	.	.	.	5	112177209	112177210	5q22.2	T	A	T/A	+	NP_001120982.1	324	snv	858	517
C50	CDKN1A	c.351T>G	p.C117W	missense	NM_078467.2	EX3	0.014002	.	.	.	.	.	6	36652228	36652229	6p21.2	T	G	T/G	+	NP_510867.1	1026	snv	857	714
C50	SYNE1	c.24368G>A	p.R8123Q	missense	NM_033071.3	EX135	0.022013	.	.	.	.	.	6	152470672	152470673	6q25.1	C	T	C/T	-	NP_149062.1	23345	snv	318	280
C50	ARID1B	c.6268A>G	p.S2090G	missense	NM_020732.3	EX20E	0.040785	.	.	.	.	.	6	157528542	157528543	6q25.3	A	G	A/G	+	NP_065783.3	57492	snv	662	503
C50	PIK3CG	c.550C>T	p.R184C	missense	NM_002649.2	EX2	0.012693	4992816	carcinoma [squamous_cell_carcinoma|NS|NS]	ENST00000440650: c.550C>T (p.R184C)	CSV	skin [NS|NS|NS]	7	106508555	106508556	7q22.3	C	T	C/T	+	NP_002640.2	5294	snv	1103	704
C50	KEL	c.847T>C	p.F283L	missense	NM_000420.2	EX8	0.01287	1622486	carcinoma [NS|NS|NS]	ENST00000355265: c.847T>C (p.F283L)	CSV	liver [NS|NS|NS]	7	142651347	142651348	7q34	A	G	A/G	-	NP_000411.1	3792	snv	777	653
C50	SOX17	c.214A>G	p.M72V	missense	NM_022454.3	EX1	0.012478	.	.	.	.	.	8	55370911	55370912	8q11.23	A	G	A/G	+	NP_071899.1	64321	snv	561	475
C50	NTRK2	c.371G>A	p.R124Q	missense	NM_006180.3	EX7	0.049419	1463353	carcinoma [adenocarcinoma|NS|NS]	ENST00000376214: c.371G>A (p.R124Q)	CSV	large_intestine [colon|ascending|NS]	9	87322769	87322770	9q21.33	G	A	G/A	+	NP_006171.2	4915	snv	344	311
C50	PPP6C	c.77T>C	p.V26A	missense	NM_001123355.1	EX1	0.023364	.	.	.	.	.	9	127951920	127951921	9q33.3	A	G	A/G	-	NP_001116827.1	5537	snv	428	335
[truncated: 894 more rows]

## Sheet: clonal cluster number
ID	Lauren Group	OS_STATUS	OS_MONTHS	cluster number(CN)	CN classification
A01	NSRD	0:LIVING	53	3	Low
A03	MT	1:DECEASED	11	1	Low
A04	NSRD	0:LIVING	52	18	High
A05	NSRD	0:LIVING	52	5	Low
A06	NSRD	1:DECEASED	3	8	High
A07	MT	1:DECEASED	13	8	High
A08	SRT	1:DECEASED	49	10	High
A09	SRT	1:DECEASED	22	18	High
A10	NSRD	1:DECEASED	13	8	High
A21	NSRD	0:LIVING	55	2	Low
A22	NSRD	0:LIVING	54	4	Low
A23	SRT	1:DECEASED	52	9	High
A24	NSRD	1:DECEASED	17	3	Low
A25	MT	1:DECEASED	44	9	High
A26	IT	1:DECEASED	5	2	Low
A27	NSRD	0:LIVING	53	13	High
A28	NSRD	1:DECEASED	22	1	Low
A29	NSRD	0:LIVING	53	48	High
A30	MT	0:LIVING	54	5	Low
A41	IT	0:LIVING	54	6	Low
A42	IT	1:DECEASED	7	8	High
A43	NSRD	1:DECEASED	4	7	High
A44	NSRD	0:LIVING	52	6	Low
A45	NSRD	0:LIVING	52	13	High
A46	NSRD	0:LIVING	52	5	Low
A47	IT	1:DECEASED	45	15	High
A48	IT	0:LIVING	52	1	Low
A62	MT	0:LIVING	59	4	Low
A63	SRT	0:LIVING	60	5	Low
A64	SRT	0:LIVING	60	7	High
A65	MT	0:LIVING	60	17	High
A66	SRT	0:LIVING	60	4	Low
A67	SRT	0:LIVING	63	6	Low
A68	MT	0:LIVING	61	5	Low
A69	MT	1:DECEASED	55	2	Low
A70	IT	0:LIVING	43	6	Low
A81	IT	0:LIVING	43	3	Low
A83	IT	0:LIVING	63	1	Low
A84	NSRD	0:LIVING	62	15	High
A85	NSRD	0:LIVING	62	6	Low
A86	IT	1:DECEASED	15	7	High
A87	NSRD	0:LIVING	60	10	High
A89	IT	0:LIVING	60	1	Low
A90	MT	0:LIVING	60	1	Low
B01	IT	0:LIVING	60	7	High
B02	SRT	0:LIVING	39	5	Low
B03	MT	1:DECEASED	25	5	Low
B04	SRT	1:DECEASED	5	4	Low
B07	NSRD	0:LIVING	58	2	Low
B08	MT	1:DECEASED	6	1	Low
B10	IT	0:LIVING	62	1	Low
B22	SRT	0:LIVING	51	15	High
B29	IT	0:LIVING	51	5	Low
B41	NSRD	1:DECEASED	3	4	Low
B42	NSRD	0:LIVING	51	4	Low
B43	NSRD	0:LIVING	51	6	Low
B45	NSRD	0:LIVING	42	10	High
B46	NSRD	1:DECEASED	3	4	Low
B48	MT	1:DECEASED	20	10	High
B49	NSRD	1:DECEASED	29	7	High
B50	NSRD	1:DECEASED	26	11	High
B61	NSRD	0:LIVING	57	7	High
B62	NSRD	1:DECEASED	24	9	High
B63	NSRD	0:LIVING	44	9	High
B64	MT	0:LIVING	56	8	High
B65	MT	1:DECEASED	8	2	Low
B66	NSRD	0:LIVING	54	7	High
B67	NSRD	0:LIVING	45	5	Low
B68	NSRD	0:LIVING	44	11	High
B69	MT	0:LIVING	45	5	Low
B70	MT	0:LIVING	46	4	Low
B82	IT	0:LIVING	45	8	High
B83	NSRD	1:DECEASED	8	4	Low
B84	IT	0:LIVING	43	10	High
B85	NSRD	0:LIVING	51	5	Low
B86	NSRD	1:DECEASED	14	1	Low
B87	IT	0:LIVING	44	8	High
B88	NSRD	1:DECEASED	11	8	High
B89	MT	0:LIVING	43	10	High
B90	NSRD	0:LIVING	62	3	Low
C01	NSRD	1:DECEASED	10	9	High
C03	MT	1:DECEASED	9	10	High
C04	NSRD	1:DECEASED	23	11	High
C05	NSRD	0:LIVING	47	9	High
C06	NSRD	1:DECEASED	18	12	High
C07	NSRD	1:DECEASED	18	8	High
C08	IT	1:DECEASED	33	54	High
C09	SRT	0:LIVING	47	1	Low
C10	MT	1:DECEASED	16	7	High
C21	SRT	0:LIVING	46	5	Low
C23	MT	0:LIVING	46	6	Low
C26	SRT	0:LIVING	46	5	Low
C27	NSRD	1:DECEASED	20	11	High
C28	MT	1:DECEASED	14	7	High
C29	MT	0:LIVING	45	9	High
C30	SRT	0:LIVING	46	9	High
C41	NSRD	0:LIVING	45	30	High
C42	NSRD	0:LIVING	46	14	High
C43	NSRD	1:DECEASED	33	5	Low
C44	NSRD	0:LIVING	45	3	Low
C45	SRT	0:LIVING	44	2	Low
C46	MT	1:DECEASED	24	7	High
C47	SRT	1:DECEASED	13	14	High
C49	NSRD	1:DECEASED	3	4	Low
C50	MT	0:LIVING	45	7	High
C61	NSRD	1:DECEASED	17	2	Low
C62	NSRD	1:DECEASED	17	9	High
C63	NSRD	1:DECEASED	4	9	High
C65	NSRD	1:DECEASED	8	23	High
C67	NSRD	0:LIVING	44	8	High
C68	NSRD	0:LIVING	44	13	High
C69	NSRD	1:DECEASED	31	9	High
C81	SRT	1:DECEASED	20	4	Low
C82	SRT	1:DECEASED	2	7	High
C83	NSRD	1:DECEASED	6	44	High
C84	NSRD	1:DECEASED	13	9	High
C85	SRT	0:LIVING	42	10	High
C86	NSRD	1:DECEASED	23	2	Low
C87	IT	0:LIVING	39	7	High
C88	MT	1:DECEASED	8	6	Low
C89	NSRD	0:LIVING	40	4	Low
C90	SRT	0:LIVING	39	9	High
D01	NSRD	1:DECEASED	4	6	Low
D02	NSRD	1:DECEASED	21	11	High
D03	NSRD	0:LIVING	42	16	High
D04	SRT	1:DECEASED	12	5	Low
D05	NSRD	0:LIVING	41	8	High
D06	MT	1:DECEASED	20	5	Low
D07	MT	1:DECEASED	11	3	Low
D08	NSRD	1:DECEASED	10	17	High
D09	NSRD	0:LIVING	41	5	Low
D10	MT	0:LIVING	41	37	High
D21	SRT	1:DECEASED	13	7	High
D22	SRT	1:DECEASED	16	9	High
D23	SRT	0:LIVING	49	2	Low
D24	MT	0:LIVING	50	16	High
D25	IT	0:LIVING	50	5	Low
D26	IT	0:LIVING	50	5	Low
D27	SRT	0:LIVING	49	8	High
D29	MT	1:DECEASED	26	2	Low
D30	SRT	0:LIVING	49	9	High
D41	IT	0:LIVING	49	1	Low
D42	NSRD	0:LIVING	49	2	Low
D43	SRT	0:LIVING	49	3	Low
D44	NSRD	1:DECEASED	27	3	Low
D45	IT	0:LIVING	48	5	Low
D46	SRT	1:DECEASED	15	7	High
D47	SRT	0:LIVING	48	2	Low
D48	MT	1:DECEASED	8	3	Low
D49	MT	0:LIVING	48	6	Low
D50	NSRD	0:LIVING	51	2	Low
D61	IT	0:LIVING	50	4	Low
D62	IT	0:LIVING	50	4	Low
D63	MT	1:DECEASED	17	7	High
D65	NSRD	0:LIVING	50	6	Low
D66	NSRD	0:LIVING	50	4	Low
D67	NSRD	0:LIVING	50	2	Low
D68	SRT	1:DECEASED	5	8	High
D69	MT	1:DECEASED	5	7	High
D70	NSRD	1:DECEASED	35	9	High
D81	NSRD	1:DECEASED	13	13	High
D82	IT	1:DECEASED	16	6	Low
D83	NSRD	0:LIVING	54	2	Low
D84	NSRD	1:DECEASED	13	3	Low
D85	MT	0:LIVING	43	4	Low
D86	NSRD	1:DECEASED	15	6	Low
D87	NSRD	1:DECEASED	33	7	High
D88	SRT	1:DECEASED	21	8	High
D89	IT	1:DECEASED	36	8	High

## Sheet: MutsigCV
gene	expr	reptime	hic	N_nonsilent	N_silent	N_noncoding	n_nonsilent	n_silent	n_noncoding	nnei	x	X	p	q
ARID1A	975965	182	27	2703662	811876	0	56	1124	0	0	1124	811876	0	0
BBC3	1350139	232	33	377208	27378	0	9	273	0	0	273	27378	0	0
ERBB2	1284992	226	38	1513395	449709	0	23	590	0	0	590	449709	0	0
MLL2	1770671	214	65	6454955	2075827	0	36	2937	0	0	2937	2075827	0	0
MLL4	1151198	321	30	3159117	1044927	0	35	2287	0	0	2287	1044927	0	0
NRG1	28018	952	-32	1450358	415402	0	23	794	0	0	794	415402	0	0
NTRK1	1505782	208	45	1040871	310284	0	24	765	0	0	765	310284	0	0
PTCH1	186893	510	53	1816074	536406	0	13	1938	0	0	1938	536406	0	0
TP53	2069567	213	34	522041	144157	0	67	181	0	0	181	144157	0	0
TTN	172693	713	23	44016726	12486903	0	66	8280	0	0	8280	12486903	0	0
VEGFA	1564130	278	41	508521	146016	0	15	2965	0	0	2965	146016	0	0
ZFHX3	122465	495	-11	4383691	1268345	0	21	2271	0	0	2271	1268345	0	0
SMARCA4	1984564	190	40	2054364	576459	0	8	2873	0	0	2873	576459	1.11022e-16	1.61085e-13
GATA2	937778	274	52	563615	178126	0	14	603	0	0	603	178126	2.22045e-16	2.79214e-13
MLL3	261375	616	16	5933421	1655355	0	16	690	0	0	690	1655355	2.22045e-16	2.79214e-13
GLI1	1347802	194	32	1292850	413205	0	8	709	0	0	709	413205	3.33067e-16	3.69547e-13
TNFAIP3	315946	256	51	963469	255866	0	12	705	0	0	705	255866	3.33067e-16	3.69547e-13
MUC16	551668	537	-61	16596645	5639361	0	49	1561	0	0	1561	5639361	5.55111e-16	5.81695e-13
CDK12	1409087	239	28	1769430	524745	0	3	1885	0	0	1885	524745	6.66134e-16	6.28231e-13
PTPRS	1002562	262	26	2341664	697801	0	8	654	0	0	654	697801	6.66134e-16	6.28231e-13
ANKRD11	1263742	322	40	3181594	892658	0	18	1353	0	0	1353	892658	9.99201e-16	8.97473e-13
MLL	1338034	192	49	4719156	1391208	0	28	810	0	0	810	1391208	1.11022e-15	9.10479e-13
SYNE1	79159	579	3	10934638	2787824	0	24	606	0	0	606	2787824	1.11022e-15	9.10479e-13
SPEN	823686	169	28	4285164	1317693	0	23	531	0	0	531	1317693	1.22124e-15	9.59797e-13
APC	247811	399	28	3407547	948597	0	35	404	0	0	404	948597	1.55431e-15	1.1727e-12
PTPRD	15780	1275	-26	2362451	651157	0	14	625	0	0	625	651157	1.66534e-15	1.20814e-12
PRKDC	902699	459	27	5105490	1347606	0	12	655	0	0	655	1347606	2.10942e-15	1.47363e-12
MDC1	2115149	171	41	2427009	780273	0	6	1411	0	0	1411	780273	2.22045e-15	1.49579e-12
CREBBP	637890	242	39	2941445	835198	0	5	971	0	0	971	835198	3.33067e-15	2.0941e-12
RET	454068	563	-19	1347775	401882	0	14	565	0	0	565	401882	3.33067e-15	2.0941e-12
CIC	790787	299	37	1835171	651664	0	12	868	0	0	868	651664	3.88578e-15	2.29042e-12
NCOA3	266824	287	49	1763177	462046	0	7	672	0	0	672	462046	3.88578e-15	2.29042e-12
PGR	23389	962	-25	1086670	348140	0	7	657	0	0	657	348140	7.4607e-14	4.26436e-11
FOXL2	345888	340	21	428077	145340	0	14	489	0	0	489	145340	8.44325e-13	4.68402e-10
ABL2	328468	301	6	1466582	435682	0	2	1118	0	0	1118	435682	1.25352e-11	6.7554e-09
CDKN1C	552601	256	34	357097	133172	0	6	852	0	0	852	133172	1.53584e-11	8.04694e-09
MSH3	319054	752	36	1402362	376194	0	8	473	0	0	473	376194	1.00061e-10	5.10093e-08
DAXX	1456953	262	30	901108	270569	0	8	483	0	0	483	270569	3.90854e-10	1.94008e-07
MEN1	2261775	230	61	726700	228488	0	9	490	0	0	490	228488	1.0851e-07	5.248e-05
TCF7L2	156660	435	-9	851591	232375	0	2	1099	0	0	1099	232375	1.65239e-07	7.79186e-05
STAG2	338292	NaN	7	1610232	386841	0	4	466	0	0	466	386841	3.10909e-07	0.000143033
PTEN	259678	300	34	511732	118976	0	9	0	0	23	0	3785769	4.14781e-07	0.000186276
POLD1	1055164	491	28	1329523	408980	0	21	324	0	0	324	408980	1.46871e-05	0.00644253
FLT4	855370	515	13	1665326	472186	0	10	416	0	0	416	472186	2.03273e-05	0.00867951
RHOA	1623187	201	33	239811	63375	0	16	1	0	6	1	565981	2.07071e-05	0.00867951
GATA6	230941	437	-1	685126	233558	0	9	437	0	0	437	233558	2.51826e-05	0.0103259
BCOR	377184	NaN	42	2084108	615160	0	8	436	0	0	436	615160	3.86653e-05	0.0155171
ARAF	775214	NaN	38	738530	215137	0	5	489	0	0	489	215137	5.12972e-05	0.0201577
AR	106188	NaN	-7	1100528	325663	0	8	503	0	0	503	325663	6.85858e-05	0.0264013
MGA	765304	256	41	3658343	1051687	0	31	284	0	0	284	1051687	0.000212451	0.0801452
EWSR1	854820	251	51	852605	237445	0	1	890	0	0	890	237445	0.000663568	0.245416
WT1	356326	749	9	628849	177281	0	3	498	0	0	498	177281	0.000810019	0.293819
NF1	462449	396	26	3523481	941668	0	9	343	0	0	343	941668	0.000976895	0.347664
NOTCH1	1489379	212	43	3082898	871702	0	16	442	0	0	442	871702	0.00196272	0.68557
GRIN2A	109137	922	-9	1778049	474552	0	31	220	0	0	220	474552	0.0069223	1
TERT	657890	541	24	1312792	441935	0	15	422	0	0	422	441935	0.00710524	1
RUNX1T1	5155	1075	-30	738699	207363	0	5	405	0	0	405	207363	0.0074327	1
NF2	734742	149	38	770133	190125	0	1	660	0	0	660	190125	0.00772059	1
BRCA1	1466229	201	27	2336256	578994	0	5	339	0	0	339	578994	0.010144	1
CDK6	697669	464	26	396305	113230	0	3	0	0	24	0	4494217	0.0105176	1
CDH1	924096	240	30	1064024	309439	0	55	72	0	0	72	309439	0.0437812	1
MYD88	302137	411	32	388193	103597	0	7	337	0	0	337	103597	0.071808	1
NCOR1	954548	370	-18	2970175	833846	0	10	308	0	0	308	833846	0.0718416	1
RYR2	86856	1024	-24	6168162	1599078	0	20	221	0	0	221	1599078	0.181477	1
NTRK3	124519	730	-57	1139229	306735	0	5	387	0	0	387	306735	0.181925	1
RARA	1350242	191	23	620568	181506	0	1	510	0	0	510	181506	0.231182	1
BCORL1	389645	NaN	38	2068729	674141	0	14	292	0	0	292	674141	0.317333	1
RBM10	819569	NaN	38	1144468	316199	0	1	454	0	0	454	316199	0.394537	1
ABL1	505506	211	29	1391715	419796	0	1	521	0	0	521	419796	0.477898	1
ARID1B	143122	621	27	2688283	772499	0	14	240	0	0	240	772499	0.517688	1
AXIN1	1444992	205	40	1029210	303693	0	12	288	0	0	288	303693	0.523194	1
CD3EAP	1259254	191	39	595556	186745	0	1	2	0	17	2	3088137	0.537436	1
TSC2	1722112	181	44	2176044	658086	0	6	324	0	0	324	658086	0.585839	1
TSC1	1919595	461	33	1422304	392249	0	6	258	0	0	258	392249	0.614017	1
PPM1D	288701	328	15	719602	212264	0	3	4	0	3	4	717574	0.67872	1
NOTCH2	429750	510	14	3014622	812214	0	34	212	0	0	212	812214	0.694393	1
BRD4	557083	381	20	1649102	469144	0	2	412	0	0	412	469144	0.707222	1
SOX9	159643	606	-41	602992	176774	0	15	202	0	0	202	176774	0.785617	1
HSD3B1	422140	672	7	447343	127595	0	1	2	0	9	2	1116752	0.798185	1
DNMT1	1702441	200	23	2027831	537082	0	13	210	0	0	210	537082	0.821928	1
AXIN2	212714	773	-26	1011296	290680	0	25	138	0	0	138	290680	0.83733	1
DNM2	2114424	208	31	1118442	319410	0	6	297	0	0	297	319410	0.846229	1
HIST3H3	626588	351	7	156663	52728	0	2	2	0	3	2	202969	0.848595	1
FGFR4	1070874	201	46	978003	313326	0	12	290	0	0	290	313326	0.878467	1
JAK3	1216364	212	37	1348620	409149	0	15	284	0	0	284	409149	0.939384	1
WISP3	159324	296	16	458666	117793	0	3	4	0	2	4	328029	0.951312	1
SPTA1	177547	940	1	3023241	761007	0	24	142	0	0	142	761007	0.977194	1
EPHA7	18346	1054	-25	1229137	322790	0	10	8	0	2	8	585585	0.982756	1
FAT1	351973	513	-13	5471206	1561391	0	18	193	0	0	193	1561391	0.987884	1
PRDM1	162338	278	44	994058	280033	0	7	230	0	0	230	280033	0.996054	1
ALK	202198	882	19	1948401	573924	0	6	263	0	0	263	573924	0.996806	1
PAK1	502767	479	27	708955	176774	0	1	4	0	4	4	657917	0.998411	1
LRP1B	8988	1120	-11	5792137	1386983	0	29	126	0	0	126	1386983	0.998501	1
TP63	140525	403	15	905671	239135	0	1	310	0	0	310	239135	0.998502	1
FGF19	465152	561	38	255190	78923	0	5	3	0	1	6	159874	0.999108	1
BCL6	88374	374	24	852943	238628	0	4	255	0	0	255	238628	0.999422	1
MST1R	1289886	170	38	1637441	532012	0	12	222	0	0	222	532012	0.99954	1
SHQ1	140728	510	21	711321	188097	0	4	6	0	2	6	328874	0.999635	1
BMPR1A	379827	195	26	659269	171704	0	2	3	0	0	3	171704	0.999792	1
EPHA5	57073	706	-19	1265641	347633	0	10	178	0	0	178	347633	0.9998	1
CSF3R	581032	347	31	1132638	267189	0	10	174	0	0	174	267189	0.99982	1
PLK2	125347	446	5	848380	221390	0	4	6	0	1	6	273104	0.999893	1
B2M	673122	428	36	149734	39884	0	3	3	0	0	3	39884	0.999896	1
MYCN	169653	1491	-12	538772	170521	0	20	193	0	0	193	170521	0.999899	1
ATRX	548517	NaN	8	3110783	750022	0	7	205	0	0	205	750022	0.999926	1
PIK3CA	401889	613	11	1334086	332423	0	13	8	0	1	8	417092	0.99993	1
H3F3C	271605	394	20	155987	51883	0	4	3	0	0	3	51883	0.999933	1
INSR	558979	505	21	1675297	470834	0	15	180	0	0	180	470834	0.999949	1
CTCF	1074126	147	45	903136	224432	0	5	8	0	0	8	224432	0.999956	1
RAD50	715524	320	48	1657383	388362	0	5	13	0	1	13	479115	0.999969	1
BCL2	207116	522	60	287638	96161	0	6	8	0	1	8	142129	0.999971	1
PALB2	544239	561	38	1436838	392925	0	7	13	0	1	13	452582	0.999976	1
PPP6C	951081	168	46	420810	115089	0	7	4	0	0	4	115089	0.999978	1
PIK3R2	1249693	226	42	868660	268541	0	13	215	0	0	215	268541	0.99998	1
PRKCI	361822	270	18	759486	183027	0	1	3	0	1	3	311974	0.999993	1
ASXL1	780777	242	57	1820130	551616	0	17	199	0	0	199	551616	0.999995	1
HIST1H2BD	398813	636	53	151424	45799	0	1	4	0	1	9	128947	0.999997	1
ARID5B	81587	388	20	1430923	395798	0	16	178	0	0	178	395798	0.999998	1
HIST1H1E	398813	636	53	253500	83148	0	1	5	0	0	5	83148	0.999999	1
FGFR2	204200	386	-9	1109147	301327	0	6	214	0	0	214	301327	0.999999	1
MSH6	488225	587	32	1636934	453427	0	12	178	0	0	178	453427	0.999999	1
FANCG	782447	350	42	741741	232206	0	1	5	0	0	5	232206	1	1
FOXA1	67481	487	-58	550264	171197	0	7	6	0	0	6	171197	1	1
FAM46C	344088	557	16	465933	132327	0	6	5	0	0	5	132327	1	1
CTNNB1	305811	448	8	945724	274118	0	10	27	0	0	27	274118	1	1
SMAD2	108087	185	42	579163	152945	0	1	3	0	0	3	152945	1	1
MAP2K1	506284	172	43	488579	131989	0	2	4	0	0	4	131989	1	1
CHD2	243747	332	14	2291133	568854	0	8	27	0	1	27	631215	1	1
DICER1	215900	674	16	2352480	625131	0	13	168	0	0	168	625131	1	1
XRCC1	416043	209	-10	775541	222235	0	1	9	0	2	9	408135	1	1
FGF14	82526	937	-2	390728	102076	0	1	4	0	0	4	102076	1	1
IRS1	146164	493	-3	1435317	458328	0	8	204	0	0	204	458328	1	1
EPCAM	806315	246	37	393432	101907	0	1	7	0	1	7	158015	1	1
ARID2	820796	602	10	2188550	644566	0	4	14	0	0	14	644566	1	1
CEBPA	355217	510	-9	406952	139087	0	13	248	0	0	248	139087	1	1
CSF1R	1127889	228	50	1188915	331578	0	13	117	0	0	117	331578	1	1
FANCF	52076	970	-4	428584	142805	0	1	10	0	0	10	142805	1	1
CTLA4	148748	632	18	276315	70473	0	2	5	0	0	5	70473	1	1
MAP2K4	45834	583	-52	500747	128947	0	5	10	0	0	10	128947	1	1
EPHA3	27204	NaN	-18	1216462	324818	0	8	185	0	0	185	324818	1	1
GATA4	474662	360	27	512746	171197	0	11	13	0	0	13	171197	1	1
CALR	1886809	335	40	531167	121849	0	9	12	0	0	12	121849	1	1
KRAS	259193	512	16	289666	69797	0	6	7	0	0	7	69797	1	1
GABRA6	12083	986	-6	554489	152269	0	2	9	0	0	9	152269	1	1
GATA3	182932	675	-2	524238	160719	0	3	274	0	0	274	160719	1	1
PIK3C2G	24982	986	-31	1811004	451230	0	1	8	0	2	8	654199	1	1
NOTCH3	630378	381	11	2750813	846859	0	21	151	0	0	151	846859	1	1
HIST2H3D	681585	560	28	154804	52559	0	1	8	0	0	8	52559	1	1
EIF4A2	449980	384	25	510887	130975	0	6	8	0	0	8	130975	1	1
MED12	759088	NaN	27	2657187	744783	0	9	179	0	0	179	744783	1	1
CDKN2B	192919	212	-21	186238	69290	0	9	15	0	0	15	69290	1	1
RAD52	473725	289	44	519506	140101	0	1	6	0	0	6	140101	1	1
GRM3	123690	1072	-18	1049997	296595	0	28	23	0	0	23	296595	1	1
HIST1H3G	390169	544	57	157170	52221	0	7	24	0	0	24	52221	1	1
SYK	126037	542	32	786188	207532	0	11	62	0	0	62	207532	1	1
JUN	300720	419	5	384137	120835	0	11	17	0	0	17	120835	1	1
HIST1H3D	398813	636	53	158184	53235	0	4	28	0	0	28	53235	1	1
GSK3B	467052	421	19	528125	154297	0	1	6	0	1	20	347295	1	1
NOTCH4	2119974	392	28	2379858	729066	0	7	207	0	0	207	729066	1	1
FBXW7	117295	501	51	1031576	276484	0	9	21	0	0	21	276484	1	1
LMO1	245012	535	10	196716	48165	0	1	6	0	0	6	48165	1	1
NSD1	948717	227	42	3244293	902460	0	4	157	0	0	157	902460	1	1
JAK1	269434	396	-5	1445288	360139	0	8	13	0	0	13	360139	1	1
RAF1	408529	172	32	803595	215982	0	1	7	0	0	7	215982	1	1
KCNJ5	194422	602	1	500916	141960	0	6	12	0	0	12	141960	1	1
SETD2	593886	365	46	3099629	843310	0	21	128	0	0	128	843310	1	1
CXCR4	431866	406	42	428246	124384	0	6	12	0	0	12	124384	1	1
TGFBR2	80018	417	-9	723320	192829	0	15	28	0	0	28	192829	1	1
ACVR1B	493265	371	27	664001	187252	0	3	272	0	0	272	187252	1	1
AIP	1392213	215	53	401882	111709	0	1	40	0	0	40	111709	1	1
AKT1	711772	247	36	602485	155480	0	3	96	0	0	96	155480	1	1
AKT2	1005838	400	30	600964	158522	0	6	75	0	0	75	158522	1	1
ASXL2	602691	287	31	1702337	504127	0	8	67	0	0	67	504127	1	1
ATM	415837	582	16	3818893	956540	0	16	49	0	0	49	956540	1	1
ATR	564756	403	24	3263390	852943	0	13	118	0	0	118	852943	1	1
AURKB	870950	218	18	420979	119990	0	1	18	0	0	18	119990	1	1
AXL	1180169	214	15	1081938	317889	0	1	240	0	0	240	317889	1	1
BAP1	1078407	229	62	886405	256373	0	11	79	0	0	79	256373	1	1
BARD1	310874	948	11	950287	253331	0	7	45	0	0	45	253331	1	1
BCL2L11	NaN	NaN	NaN	294398	79768	0	2	73	0	0	73	79768	1	1
BIRC3	462955	280	5	743262	193167	0	1	8	0	0	8	193167	1	1
BLM	997342	176	45	1748305	451061	0	2	77	0	0	77	451061	1	1
BRAF	305191	616	25	937612	264485	0	1	169	0	0	169	264485	1	1
BRCA2	221300	462	44	4185116	1067911	0	11	90	0	0	90	1067911	1	1
BRIP1	326357	412	-9	1539590	400192	0	6	80	0	0	80	400192	1	1
BTK	374364	NaN	37	834522	205842	0	1	23	0	0	23	205842	1	1
BUB1	NaN	NaN	NaN	1360788	339690	0	5	25	0	0	25	339690	1	1
CARD11	635400	558	24	1416051	387348	0	13	110	0	0	110	387348	1	1
CASP8	571730	386	37	723151	163592	0	5	82	0	0	82	163592	1	1
CCND3	467876	186	41	343915	109850	0	7	134	0	0	134	109850	1	1
CCNE1	167528	609	-33	519337	129116	0	5	47	0	0	47	129116	1	1
CD276	312591	374	29	636623	195364	0	3	18	0	0	18	195364	1	1
CD79A	1360684	454	23	275808	77571	0	8	81	0	0	81	77571	1	1
CD79B	1455216	404	25	287131	75374	0	1	94	0	0	94	75374	1	1
CDKN1A	904665	228	37	191646	63375	0	1	272	0	0	272	63375	1	1
CDKN1B	791330	136	44	240656	66079	0	2	22	0	0	22	66079	1	1
CDKN2A	225405	357	-15	403065	104949	0	2	104	0	0	104	104949	1	1
CHD4	2790851	179	51	2373267	615498	0	6	53	0	0	53	615498	1	1
CHEK2	515703	219	-8	727883	195364	0	1	129	0	0	129	195364	1	1
CTNNA1	1432876	380	39	1111851	302172	0	1	13	0	0	13	302172	1	1
CYLD	279624	792	2	1180465	307580	0	1	27	0	0	27	307580	1	1
CYP2C8	318306	717	-10	602992	161057	0	1	40	0	0	40	161057	1	1
DDR2	322980	293	9	1051687	282737	0	3	216	0	0	216	282737	1	1
DNMT3A	330147	286	43	1175057	321607	0	7	176	0	0	176	321607	1	1
DNMT3B	675780	173	42	1069601	292201	0	4	204	0	0	204	292201	1	1
DOT1L	1658089	199	28	1831115	563953	0	5	99	0	0	99	563953	1	1
E2F3	138711	568	7	551616	169338	0	1	120	0	0	120	169338	1	1
EGFL7	1918290	190	56	334789	98189	0	1	119	0	0	119	98189	1	1
EGFR	423489	336	-13	1603979	423514	0	3	152	0	0	152	423514	1	1
ELAC2	93345	606	-52	1021605	282906	0	4	61	0	0	61	282906	1	1
EP300	1167197	154	42	2927587	806468	0	7	171	0	0	171	806468	1	1
EPHB1	74866	856	9	1193140	335465	0	9	79	0	0	79	335465	1	1
ERBB3	2693176	215	38	1683747	479115	0	9	145	0	0	145	479115	1	1
ERBB4	20702	1173	-5	1621555	425204	0	5	60	0	0	60	425204	1	1
ERCC2	1280459	215	23	955357	276653	0	1	20	0	0	20	276653	1	1
ERCC3	428616	175	23	965159	255190	0	8	47	0	0	47	255190	1	1
ERCC4	125854	251	11	1107964	308087	0	8	14	0	0	14	308087	1	1
ERCC5	196444	475	33	1447316	387517	0	3	15	0	0	15	387517	1	1
ERG	162262	418	4	610935	160212	0	1	273	0	0	273	160212	1	1
ERRFI1	387339	207	26	547222	163085	0	3	95	0	0	95	163085	1	1
ESR1	221347	568	0	719264	203476	0	14	120	0	0	120	203476	1	1
ETV6	233493	629	31	552123	151086	0	3	11	0	0	11	151086	1	1
EXT1	190467	586	18	914459	242008	0	1	12	0	0	12	242008	1	1
EXT2	291324	616	7	958568	261781	0	1	33	0	0	33	261781	1	1
EZH2	564321	434	13	952484	229840	0	8	134	0	0	134	229840	1	1
FAM123B	57924	NaN	2	1334086	395798	0	8	152	0	0	152	395798	1	1
FANCA	1234390	219	41	1791569	512239	0	1	179	0	0	179	512239	1	1
FANCC	165520	457	38	688337	190294	0	1	49	0	0	49	190294	1	1
FANCM	234454	565	8	2521480	640679	0	1	17	0	1	17	740051	1	1
FGF10	107231	886	-39	254514	67431	0	2	40	0	0	40	67431	1	1
FGF23	295315	860	33	297947	89401	0	1	82	0	0	82	89401	1	1
FGF6	291341	908	23	245050	78923	0	3	28	0	0	28	78923	1	1
FGFR1	841062	381	47	1161199	332423	0	11	161	0	0	161	332423	1	1
FGFR3	859388	222	42	1023126	316368	0	2	149	0	0	149	316368	1	1
FH	171676	533	-20	619047	177450	0	1	13	0	0	13	177450	1	1
FLCN	910162	218	11	767091	216489	0	9	24	0	0	24	216489	1	1
FLT1	198131	693	41	1761318	464412	0	2	83	0	0	83	464412	1	1
FOXO1	237876	449	55	773006	228826	0	6	23	0	0	23	228826	1	1
GATA1	823539	NaN	29	475059	164775	0	6	33	0	0	33	164775	1	1
GNA11	1000335	173	25	441259	118469	0	1	35	0	0	35	118469	1	1
GNA13	811904	401	12	456638	124384	0	1	122	0	0	122	124384	1	1
GNAQ	328481	671	-24	446498	114244	0	2	93	0	0	93	114244	1	1
GPR124	655980	379	26	1547364	515112	0	3	79	0	0	79	515112	1	1
GPS2	1911735	206	36	411515	108667	0	3	17	0	0	17	108667	1	1
HIST1H1C	408919	685	43	246402	81120	0	1	28	0	0	28	81120	1	1
HIST1H3A	408919	685	43	157339	52052	0	1	171	0	0	171	52052	1	1
HIST1H3B	408919	685	43	157170	52221	0	9	99	0	0	99	52221	1	1
HIST1H3F	390169	544	57	158015	52390	0	1	69	0	0	69	52390	1	1
HIST1H3I	228884	634	40	157339	53066	0	1	89	0	0	89	53066	1	1
HIST1H3J	228884	634	40	157001	52390	0	5	30	0	0	30	52390	1	1
HSD3B2	409405	720	3	445315	128102	0	9	22	0	0	22	128102	1	1
IDH1	260367	539	17	517647	129792	0	1	19	0	0	19	129792	1	1
IDH2	851518	192	38	558207	152100	0	1	50	0	0	50	152100	1	1
IGF1R	203046	470	-27	1669382	452920	0	11	137	0	0	137	452920	1	1
IL7R	139461	511	5	566488	148382	0	2	19	0	0	19	148382	1	1
INHA	548994	487	35	411346	148889	0	8	19	0	0	19	148889	1	1
INHBA	42008	671	-27	510042	141453	0	3	25	0	0	25	141453	1	1
INPP4A	212473	623	41	1273753	354731	0	1	64	0	0	64	354731	1	1
INPP4B	51592	807	10	1157312	294229	0	1	72	0	0	72	294229	1	1
IRF4	208360	631	48	556179	147537	0	2	36	0	0	36	147537	1	1
IRS2	217826	438	4	1507987	530660	0	8	83	0	0	83	530660	1	1
KDM5A	305933	480	27	2072109	554658	0	4	24	0	0	24	554658	1	1
KDM5C	877207	NaN	80	1906996	566657	0	6	24	0	0	24	566657	1	1
KDM6A	59340	NaN	36	1724983	464243	0	4	102	0	0	102	464243	1	1
KDR	175189	706	3	1677325	445484	0	2	46	0	0	46	445484	1	1
KEAP1	1996822	207	30	745290	215475	0	24	136	0	0	136	215475	1	1
KEL	294033	676	2	899249	252148	0	13	71	0	0	71	252148	1	1
KIF1B	712477	306	25	2803034	737854	0	6	81	0	0	81	737854	1	1
KIT	92734	649	0	1211561	316030	0	10	36	0	2	36	359294	1	1
KLHL6	712779	593	32	751543	207701	0	3	25	0	0	25	207701	1	1
LATS1	431427	210	40	1360619	371800	0	5	72	0	0	72	371800	1	1
LATS2	446900	192	41	1285414	383123	0	6	109	0	0	109	383123	1	1
LYN	329738	405	50	646256	158353	0	1	14	0	0	14	158353	1	1
LZTR1	577297	192	58	1031914	288314	0	9	164	0	0	164	288314	1	1
MAGI2	17425	1055	-24	1750671	506493	0	7	39	0	0	39	506493	1	1
MALT1	331493	198	55	1019915	267358	0	2	26	0	0	26	267358	1	1
MAP2K2	2276561	180	36	488748	141453	0	1	124	0	0	124	141453	1	1
MAP3K1	200595	412	38	1813032	526773	0	7	80	0	0	80	526773	1	1
MAP3K13	953031	397	36	1177592	319579	0	3	77	0	0	77	319579	1	1
MAP3K14	789809	207	23	1137708	334113	0	1	52	0	0	52	334113	1	1
MAPK3	NaN	NaN	NaN	481143	141960	0	1	85	0	0	85	141960	1	1
MAX	501431	387	39	341549	82810	0	1	133	0	0	133	82810	1	1
MDM2	541243	228	32	625469	152269	0	1	30	0	0	30	152269	1	1
MET	558228	262	2	1715350	468299	0	8	136	0	0	136	468299	1	1
MITF	48041	436	-15	740727	190125	0	3	37	0	0	37	190125	1	1
MLH1	392784	473	21	938795	249106	0	2	164	0	0	164	249106	1	1
MLH3	897430	222	50	1774838	461032	0	2	44	0	0	44	461032	1	1
MMP2	129512	538	-28	817960	214292	0	2	34	0	0	34	214292	1	1
MPL	1088321	252	27	764218	226460	0	11	35	0	0	35	226460	1	1
MSR1	53956	947	-48	579670	149396	0	2	155	0	0	155	149396	1	1
MST1	1551582	271	48	890292	250458	0	2	34	0	0	34	250458	1	1
MTOR	577167	416	32	3125486	868660	0	15	101	0	0	101	868660	1	1
MYC	406323	204	23	539448	156663	0	4	72	0	0	72	156663	1	1
MYCL1	996021	270	31	511056	156156	0	6	67	0	0	67	156156	1	1
MYOD1	391398	626	17	371631	120666	0	9	67	0	0	67	120666	1	1
NBN	251472	419	35	942344	236431	0	1	20	0	0	20	236431	1	1
NEGR1	23816	1136	-23	431626	121511	0	1	14	0	0	14	121511	1	1
NFE2L2	372300	145	36	735657	194181	0	2	30	0	1	53	400023	1	1
NKX2-1	58829	624	-18	468975	147537	0	6	235	0	0	235	147537	1	1
NTRK2	17424	692	1	1065376	281216	0	7	122	0	0	122	281216	1	1
NUP93	706254	143	26	1014169	275639	0	2	48	0	0	48	275639	1	1
PAK3	109883	NaN	18	726531	189618	0	1	108	0	0	108	189618	1	1
PARK2	8197	1243	-30	581191	149903	0	1	144	0	0	144	149903	1	1
PARP1	805195	409	9	1260233	328198	0	2	18	0	0	18	328198	1	1
PAX5	429504	542	34	474890	139594	0	1	16	0	0	16	139594	1	1
PBRM1	1217701	231	47	2032394	513253	0	8	53	0	0	53	513253	1	1
PDCD1	559742	487	29	340535	108160	0	3	30	0	0	30	108160	1	1
PDGFRA	51422	518	27	1346085	356421	0	2	72	0	0	72	356421	1	1
PDGFRB	1065098	228	49	1338987	389376	0	11	162	0	0	162	389376	1	1
PHOX2B	308280	376	22	364026	119145	0	4	163	0	0	163	119145	1	1
PIK3C2B	482894	188	34	1980849	570882	0	3	189	0	0	189	570882	1	1
PIK3CB	281611	424	26	1329861	340704	0	3	100	0	0	100	340704	1	1
PIK3CD	533533	204	35	1275105	358956	0	14	85	0	0	85	358956	1	1
PIK3CG	171312	700	32	1332903	365040	0	25	69	0	0	69	365040	1	1
PIK3R1	48999	619	32	959244	237783	0	3	27	0	0	27	237783	1	1
PIM1	705207	236	50	380250	107484	0	4	90	0	0	90	107484	1	1
PLCG2	217457	451	36	1594853	395629	0	4	158	0	0	158	395629	1	1
PMAIP1	200064	434	48	66248	19435	0	1	41	0	0	41	19435	1	1
PMS1	424679	385	20	1156636	286793	0	1	54	0	0	54	286793	1	1
POLE	724450	495	35	2811991	764894	0	15	57	0	0	57	764894	1	1
PPP2R1A	478211	896	-38	710814	214968	0	2	12	0	0	12	214968	1	1
PREX2	14825	990	1	2111486	528970	0	5	57	0	0	57	528970	1	1
PRSS1	285408	636	11	303186	84162	0	3	25	0	0	25	84162	1	1
PSMD4	1256374	184	31	464919	129285	0	3	52	0	0	52	129285	1	1
PTPN11	704590	167	43	747149	186745	0	11	27	0	0	27	186745	1	1
PTPRT	17956	1018	-72	1783288	501761	0	9	140	0	0	140	501761	1	1
QKI	81134	1131	1	458328	125736	0	5	92	0	0	92	125736	1	1
RAB35	1564246	225	45	265161	52221	0	1	65	0	0	65	52221	1	1
RAD51C	524193	222	17	461201	130468	0	1	10	0	0	10	130468	1	1
RAD54L	690472	205	31	919022	255190	0	2	24	0	0	24	255190	1	1
RANBP2	365106	418	20	3922321	1039688	0	4	95	0	0	95	1039688	1	1
RASA1	154501	726	24	1294709	353041	0	10	70	0	0	70	353041	1	1
RB1	349930	450	41	1167452	298285	0	2	28	0	0	28	298285	1	1
RECQL4	1755818	291	7	1424163	456807	0	6	43	0	0	43	456807	1	1
RICTOR	193512	336	-2	2113007	562432	0	2	75	0	0	75	562432	1	1
RIT1	2096440	179	32	271752	73008	0	2	64	0	0	64	73008	1	1
RNASEL	597206	812	-3	893672	245050	0	1	15	0	0	15	245050	1	1
RNF43	782135	399	22	918346	290342	0	16	83	0	0	83	290342	1	1
ROS1	168682	310	-18	2887703	768781	0	8	40	0	0	40	768781	1	1
RPS6KA4	1610483	257	51	920543	288652	0	1	46	0	0	46	288652	1	1
RPS6KB2	1331051	161	52	590148	173901	0	4	58	0	0	58	173901	1	1
RPTOR	782748	381	22	1638286	460694	0	4	76	0	0	76	460694	1	1
RUNX1	164915	429	45	587951	182689	0	1	263	0	0	263	182689	1	1
SDHA	1040169	530	24	803257	236600	0	1	45	0	0	45	236600	1	1
SF3B1	736523	276	30	1604148	441597	0	1	51	0	0	51	441597	1	1
SH2B3	466447	479	47	668395	221897	0	1	11	0	0	11	221897	1	1
SLIT2	44181	1366	3	1909193	490945	0	22	125	0	0	125	490945	1	1
SMAD3	444194	194	45	555672	148044	0	5	81	0	0	81	148044	1	1
SMAD4	156084	422	41	678366	183027	0	2	40	0	0	40	183027	1	1
SMARCB1	637355	196	52	476580	126750	0	1	26	0	0	26	126750	1	1
SMO	811174	420	54	932035	288821	0	13	109	0	0	109	288821	1	1
SNCAIP	142971	684	-6	1107119	312481	0	6	141	0	0	141	312481	1	1
SOX17	240943	554	-8	479115	154128	0	8	34	0	0	34	154128	1	1
SOX2	39313	1104	-14	373659	110019	0	8	73	0	0	73	110019	1	1
SRC	685195	571	60	650481	188604	0	1	144	0	0	144	188604	1	1
SRD5A2	157835	693	3	303355	93119	0	2	19	0	0	19	93119	1	1
STAT3	2140948	160	32	975975	244881	0	5	51	0	0	51	244881	1	1
STAT5B	2101162	190	31	975130	259922	0	1	20	0	0	20	259922	1	1
STK11	2214581	234	29	531674	146692	0	1	85	0	0	85	146692	1	1
STK40	636943	212	28	532012	151424	0	2	37	0	0	37	151424	1	1
TAF1	729010	NaN	32	2351804	605020	0	5	122	0	0	122	605020	1	1
TBX3	32369	548	-30	873392	272428	0	2	103	0	0	103	272428	1	1
TCF3	2396187	262	31	880321	271583	0	3	91	0	0	91	271583	1	1
TET1	824682	168	41	2547168	723489	0	9	49	0	0	49	723489	1	1
TET2	188424	632	24	2447965	661973	0	6	158	0	0	158	661973	1	1
TGFBR1	201435	211	30	614653	169169	0	11	28	0	0	28	169169	1	1
TMEM127	904852	213	43	275977	91598	0	2	28	0	0	28	91598	1	1
TMPRSS2	266466	454	61	658762	176774	0	1	16	0	0	16	176774	1	1
TOP1	383646	129	14	986453	219193	0	1	78	0	0	78	219193	1	1
TOP2A	1220026	191	23	1928121	471003	0	3	28	0	0	28	471003	1	1
TRAF7	2179404	224	39	833001	228150	0	12	55	0	0	55	228150	1	1
TSHR	214327	492	-10	980707	269555	0	8	40	0	0	40	269555	1	1
VHL	825905	170	39	252824	76726	0	2	356	0	0	356	76726	1	1
VTCN1	322193	566	12	344591	97006	0	2	81	0	0	81	97006	1	1
YAP1	456821	327	-14	612118	178295	0	3	43	0	0	43	178295	1	1
YES1	398625	360	44	672451	177281	0	1	18	0	0	18	177281	1	1
ZBTB2	337954	409	23	614146	173225	0	3	26	0	0	26	173225	1	1
ZNF217	142853	451	-30	1256346	347295	0	2	65	0	0	65	347295	1	1
ZNF703	587619	452	3	656565	244374	0	1	83	0	0	83	244374	1	1

## Sheet: panel list
Gene Symbol
ABL1
ABL2
ACVR1B
AIP
AKT1
AKT2
ALK
ANKRD11
APC
AR
ARAF
ARID1A
ARID1B
ARID2
ARID5B
ASXL1
ASXL2
ATM
ATR
ATRX
AURKB
AXIN1
AXIN2
AXL
B2M
BAP1
BARD1
BBC3
BCL2
BCL2L11
BCL6
BCOR
BCORL1
BIRC3
BLM
BMPR1A
BRAF
BRCA1
BRCA2
BRD4
BRIP1
BTK
BUB1
CALR
CARD11
CASP8
CCND3
CCNE1
CD276
CD3EAP
CD79A
CD79B
CDH1
CDK12
CDK6
CDKN1A
CDKN1B
CDKN1C
CDKN2A
CDKN2B
CEBPA
CHD2
CHD4
CHEK2
CIC
CREBBP
CSF1R
CSF3R
CTCF
CTLA4
CTNNA1
CTNNB1
CXCR4
CYLD
CYP2C8
DAXX
DDR2
DICER1
DNM2
DNMT1
DNMT3A
DNMT3B
DOT1L
E2F3
EGFL7
EGFR
EIF4A2
ELAC2
EP300
EPCAM
EPHA3
EPHA5
EPHA7
EPHB1
ERBB2
ERBB3
ERBB4
ERCC2
ERCC3
ERCC4
ERCC5
ERG
ERRFI1
ESR1
ETV6
EWSR1
EXT1
EXT2
EZH2
FAM123B
FAM46C
FANCA
FANCC
FANCF
FANCG
FANCM
FAT1
FBXW7
FGF10
FGF14
FGF19
FGF23
FGF6
FGFR1
FGFR2
FGFR3
FGFR4
FH
FLCN
FLT1
FLT4
FOXA1
FOXL2
FOXO1
GABRA6
GATA1
GATA2
GATA3
GATA4
GATA6
GLI1
GNA11
GNA13
GNAQ
GPR124
GPS2
GRIN2A
GRM3
GSK3B
H3F3C
HIST1H1C
HIST1H1E
HIST1H2BD
HIST1H3A
HIST1H3B
HIST1H3D
HIST1H3F
HIST1H3G
HIST1H3I
HIST1H3J
HIST2H3D
HIST3H3
HSD3B1
HSD3B2
IDH1
IDH2
IGF1R
IL7R
INHA
INHBA
INPP4A
INPP4B
INSR
IRF4
IRS1
IRS2
JAK1
JAK3
JUN
KAT6A
KCNJ5
KDM5A
KDM5C
KDM6A
KDR
KEAP1
KEL
KIF1B
KIT
KLHL6
KRAS
LATS1
LATS2
LMO1
LRP1B
LYN
LZTR1
MAGI2
MALT1
MAP2K1
MAP2K2
MAP2K4
MAP3K1
MAP3K13
MAP3K14
MAPK3
MAX
MDC1
MDM2
MED12
MEN1
MET
MGA
MITF
MLH1
MLH3
MLL
MLL2
MLL3
MLL4
MMP2
MPL
MSH3
MSH6
MSR1
MST1
MST1R
MTOR
MUC16
MYC
MYCL1
MYCN
MYD88
MYOD1
NBN
NCOA3
NCOR1
NEGR1
NF1
NF2
NFE2L2
NKX2-1
NOTCH1
NOTCH2
NOTCH3
NOTCH4
NRG1
NSD1
NTRK1
NTRK2
NTRK3
NUP93
PAK1
PAK3
PALB2
PARK2
PARP1
PAX5
PBRM1
PDCD1
PDGFRA
PDGFRB
PGR
PHOX2B
PIK3C2B
PIK3C2G
PIK3CA
PIK3CB
PIK3CD
PIK3CG
PIK3R1
PIK3R2
PIM1
PLCG2
PLK2
PMAIP1
PMS1
POLD1
POLE
PPM1D
PPP2R1A
PPP6C
PRDM1
PREX2
PRKCI
PRKDC
PRSS1
PSMD4
PTCH1
PTEN
PTPN11
PTPRD
PTPRS
PTPRT
QKI
RAB35
RAD50
RAD51C
RAD51D
RAD52
RAD54L
RAF1
RANBP2
RARA
RASA1
RB1
RBM10
RECQL4
RET
RHOA
RICTOR
RIT1
RNASEL
RNF43
ROS1
RPS6KA4
RPS6KB2
RPTOR
RUNX1
RUNX1T1
RYR2
SDHA
SETD2
SF3B1
SH2B3
SHQ1
SLIT2
SMAD2
SMAD3
SMAD4
SMARCA4
SMARCB1
SMO
SNCAIP
SOX17
SOX2
SOX9
SPEN
SPTA1
SRC
SRD5A2
SRSF2
STAG2
STAT3
STAT5B
STK11
STK40
SYK
SYNE1
TAF1
TBX3
TCF3
TCF7L2
TERT
TET1
TET2
TGFBR1
TGFBR2
TMEM127
TMPRSS2
TNFAIP3
TOP1
TOP2A
TP53
TP63
TRAF7
TSC1
TSC2
TSHR
TTN
VEGFA
VHL
VTCN1
WISP3
WT1
XRCC1
YAP1
YES1
ZBTB2
ZFHX3
ZNF217
ZNF703
